# Supplementary material for: Extracellular Vesicle Secretion by Leukemia Cells In Vivo Promotes CLL Progression by Hampering Antitumor T-cell Responses
Source: Blood Cancer Discov. 2022 Sep 14;4(1):54–77. doi: 10.1158/2643-3230.BCD-22-0029 (PMC9816815; doi:10.1158/2643-3230.BCD-22-0029)
Supplement: Supplementary Table S1 — Supplemental Table S1 - Proteins detected in sEV preparations or cells treated with sEV [file bcd-22-0029_supplementary_table_s1_suppst1.xlsx]

## Sheet: Table S1
Supplemental Table S1 - Proteins detected in sEV preparations or cells treated with sEV.

## Sheet: Fig2. sEV-proteomics TCL1vsCtrl
T: ProteinId	Fold change TCL1_CTRL (log2)	-log10(FDR)
Btf3	11.9796	2.89688
H2afy	11.2137	2.60452
Phf5a	10.7618	3.48041
Nvl	10.7615	1.45577
Hnrnpdl	10.5728	1.71593
H2afv;H2afz	10.2992	1.07092
Nhp2	10.0941	2.44035
Gtf2b	9.81534	1.51177
Nsun2	9.14621	1.55314
Thumpd3	9.11113	1.42165
Trmt61a	9.09002	1.76665
Crisp1	8.78628	3.24875
Tubb2a	8.75695	1.83542
Gpr108	8.56047	1.92612
Lgals1	8.53416	4.2597
0ca	8.10808	8.97386
Plg	8.09332	1.9292
Rps28	8.01552	2.51975
Ebp	7.74684	0.630689
Nfatc1	7.74193	2.4662
Cmpk1	7.7073	3.13393
Kras;Hras	7.59861	1.4377
Hk3	7.58057	1.00854
Cxxc1	7.54494	2.69924
Ncf4	7.48954	2.91411
Sned1	7.39213	0.476068
Hist1h1d	7.34343	5.34021
Golga4	7.30875	2.01293
Rbm14;Gm21992	7.19228	2.53994
Spr	7.14752	1.90572
Hist1h1a	7.05249	5.24722
Trex1	6.92252	1.22177
Tk1	6.82567	0.76376
Tagln2	6.76521	2.18623
Nfkb2	6.65631	0.809117
Il4i1	6.52207	1.52434
Mgat1	6.47785	1.02699
Srp14	6.34436	1.02387
Hnrnpk	6.28487	7.91134
Ilf3	6.28454	6.95061
Snrpd3	6.25337	9.51756
Ybx1	6.22338	5.35936
Ah0k2	6.16458	1.74977
Plekha2	6.1589	1.32646
Nubp2	6.15193	1.06369
Ddx39a;Ddx39	6.09153	2.3364
Hdhd2;Ier3ip1	6.06379	1.75705
Trmt6	6.06164	0.814274
Snrpb;Snrpn	6.05536	9.54564
Rassf2	6.0526	2.22413
Nop2	6.04713	5.66738
Grn	6.02839	1.62052
Ctps1	5.90563	1.22861
Kp02	5.89189	0.957279
Akap9	5.85295	4.09745
Pop5	5.85274	1.30958
Hist1h1e	5.81062	3.27556
C1qb	5.79603	1.86043
Mbnl1;Mbnl2	5.76224	2.15449
Hist1h1b	5.74447	3.63701
Pus1	5.63913	1.36403
Pes1	5.63624	8.55051
Nhp2l1	5.62669	0.353189
Hnrnpd	5.60895	3.30541
Sbno1	5.51276	9.94693
Ncl	5.50145	3.63701
Hist1h4a	5.36894	5.88446
Ddx51	5.3643	0.773663
Ass1	5.3456	6.51791
Rplp2	5.28849	1.81746
Fn1	5.28455	4.76915
Ptbp1	5.2798	3.36256
Snx9	5.27656	8.41893
Rpl12	5.25047	6.65423
Blvrb	5.19092	0.292268
Rsl1d1	5.07412	7.34043
Tfg	5.02877	5.17469
Mov10	5.00361	2.45543
Ppib	5.0003	4.98419
Mcm5	4.98367	4.16745
RtcA;Rtca	4.93455	6.87735
Apobec3	4.88335	3.84604
Nub1	4.85034	0.269786
Vim	4.8387	3.27556
Hnrnpul1	4.83724	3.74883
Eif2s3x	4.83079	2.93768
Rfc4	4.82757	8.0711
Rpl7a	4.81946	6.69297
Tial1	4.8077	0.382008
Nsf	4.80201	4.52114
Rab1b	4.78868	2.6193
Pgam5	4.76995	0.439
Fam129c	4.7699	0.296777
Mthfd1	4.73735	1.97788
Nop56	4.70128	3.48136
Pa2g4	4.69254	2.60487
Ddx5	4.67537	3.46486
Rpl22	4.66953	10.1619
Lyz2	4.66792	0.520685
Tsr1	4.66022	7.24809
Mcm4	4.65126	4.29429
Clic1	4.63919	8.48378
Rer1	4.63735	4.76915
Eif6	4.63267	4.38705
Chmp4b	4.57556	0.73568
Hist1h1c	4.56818	3.25894
Pcbp2;Pcbp3	4.53492	2.993
Rps15a	4.52682	1.80477
Rps12	4.51401	1.56731
Tradd	4.51311	0.610471
Necap2	4.4959	0.683244
Rpl35a	4.49386	6.48049
Snrpd2	4.49215	3.51294
Gimap7	4.48429	0.477221
Top2b	4.36972	7.26038
Ybey	4.36885	0.417653
Sry	4.35441	0.888563
Rpl10;Rpl10l	4.33767	3.27556
Fbll1	4.3331	0.520685
Ssrp1	4.299	2.05277
Hcfc1	4.28304	1.85481
Supt5h	4.27997	2.7018
Rps19	4.27315	7.98691
Prkra	4.26826	0.240211
B2m	4.25761	2.05224
Gorasp2	4.25083	0.642893
Eif3f	4.24316	3.0322
Des	4.2411	0.798567
Akap8	4.2348	4.6359
S100a11	4.23474	3.62742
Sqstm1	4.23403	4.76084
Rpl14	4.22234	9.20999
Mpp1	4.20972	3.58347
Snrpa1	4.20809	6.08826
Pabpc1;Pabpc6	4.20456	2.75725
Ddx6	4.18368	4.00946
C1qc	4.16484	1.03157
Rpl13	4.11978	8.35372
H3f3a;Hist1h3b;Hist1h3a;H3f3c	4.11576	1.2825
Blk	4.10365	2.99153
Larp7	4.07252	6.33274
Rpl18a	4.06528	7.77311
Prdx4	4.0447	2.51661
39326	4.04078	3.54548
Sfpq	4.03584	1.65635
Btf3l4	3.95044	1.99963
Anxa3	3.92478	3.4588
Txl0	3.91827	0.159619
Dimt1	3.90865	4.70083
Eif3m	3.90576	3.04341
Chtf18	3.90206	3.14429
Rap1a	3.89978	3.65361
Tpp2	3.88714	1.4871
Rpl8	3.87883	6.59905
Dot1l	3.84064	0.263043
Sub1	3.83984	1.09
Eif2s1	3.79555	2.48969
Dnmt1	3.79269	3.87788
Rps27l	3.78294	3.417
Nmt1	3.76867	1.942
Mybbp1a	3.73978	4.03716
Pld4	3.73459	2.75059
Cnot1	3.73261	3.7587
Mapre1	3.72821	1.5016
Capg	3.72141	1.59298
Cog3	3.71203	0.242959
Rpl21	3.7089	1.9292
Ncapg	3.70217	2.7018
Eif3l	3.6798	2.85959
Trmt1l	3.66606	2.48969
Ezh2	3.65039	0.235503
D0ja1	3.64173	2.92066
Sap130	3.58501	0.242959
Slc1a5	3.56525	3.57649
H2-Eb1	3.55827	2.04065
Rdh11	3.55693	1.27074
Birc6	3.53232	2.99915
37500	3.51859	3.67847
Gar1	3.51629	0.154139
Dlat	3.50514	4.37173
Pabpc4	3.49732	1.58239
Ptprcap	3.48776	1.48181
Rpl13a	3.47232	8.0711
Tgm2	3.46111	7.5048
Pcbp1	3.45503	4.29406
Calhm2	3.44422	0.207391
Ptbp3	3.44418	2.04664
Usp3	3.39923	0.170793
Rpl23	3.39537	3.84604
Tuba1a;Tuba3a	3.3947	1.48296
Wdfy4	3.39019	4.99709
Rps8	3.38031	6.31417
Tm9sf3	3.37898	2.76658
Tap2	3.37814	1.96726
Pfkfb2	3.36675	0.821841
Psmd13	3.35944	2.4951
Rpl24	3.3142	6.48849
Fgg	3.28735	2.993
Gpx1	3.26887	0.2012
Rplp1	3.22784	5.51016
Slc12a6	3.21464	1.51726
Bysl	3.2126	0.35989
Snd1	3.19609	2.1959
Rpl23a	3.18264	2.07267
Rptor	3.15818	0.230001
Rpl10a	3.1267	2.4619
Csk	3.1206	1.45223
Rad50	3.09326	0.831697
Rpa1	3.07776	2.52851
Vdac2	3.06949	3.27556
Psap	3.06886	2.90139
Rpl34	3.06628	2.37842
Pura	3.0594	2.06984
Rcl1	3.05424	0.177068
Rpl4	3.05329	4.33619
Plscr1	3.05069	2.84098
Sri	3.03982	1.94247
Pdcd6ip	3.03833	2.01326
Psmd3	3.03557	1.6332
Ly86	3.03371	0.879518
Rasa3	3.00857	2.411
Rpl15	3.00047	3.42144
Pdcd11	2.9861	2.45543
Anxa7	2.97753	2.41437
Myo1e	2.96388	1.2625
Polr1a	2.96255	0.181891
Ccdc24	2.95468	0.252847
Gm9493;Rps7	2.94332	3.17134
Mi0	2.94261	1.96671
Scamp2	2.91821	1.48979
Rps20	2.90403	3.9865
Top2a	2.90114	2.77351
Rps14	2.89672	1.59949
Rplp0	2.88103	3.83681
Lyar	2.87864	1.21215
Ap2m1	2.87844	1.66532
Polr2c	2.87347	0.944259
Eif3e	2.86799	2.02653
Xrcc6	2.8666	2.00046
Wdr76	2.86202	0.143894
Slk	2.85814	1.90572
Sec31a	2.85536	1.71207
Cse1l	2.85401	0.716172
Wdr74	2.85173	0.923888
Pdia6	2.85065	1.2625
Rpl18	2.84982	4.04692
Spryd7	2.84837	0.412029
Anxa5	2.84219	6.37695
Gclm	2.8286	0.23944
Psmd4	2.81944	1.24204
Tpm3;Tpm3-rs7	2.81923	2.23385
Epb4.1l2;Epb41l2	2.80214	2.02313
Myl6	2.79343	0.88407
Kctd12	2.7932	1.31462
Rpl37a	2.79314	8.0711
Vav1	2.78428	1.22861
Rqcd1	2.76118	2.02313
Ap2a2	2.74766	1.45325
Vta1	2.74286	0.165723
Mcm3	2.72053	3.80041
Ftsj3	2.70124	2.39432
Rpl27a	2.69057	8.35372
Tspan13	2.68994	1.0103
Smarca5	2.68269	1.46229
Rps26	2.67286	5.53954
Abcf2	2.66062	1.94942
Rdh12	2.6535	0.224194
Myh9	2.63368	0.885666
Srbd1	2.63273	1.5845
Rpp30	2.63111	1.86074
Aqr	2.63104	1.44941
Rpl17	2.59644	7.08706
Clta	2.57143	0.143894
Lgals9	2.56901	1.55314
Myo9b	2.55369	1.76563
Srp68	2.5468	1.6982
Fcrl5	2.526	1.16854
Ogfr	2.52106	0.114137
Eif2s2	2.50806	5.35996
Prdx1	2.48914	2.21894
Urb1	2.48865	0.242842
Tardbp	2.46786	1.38061
Psmc3	2.46396	0.603865
Pdia4	2.43899	0.681363
Fbl	2.43656	5.58928
Slc7a5	2.43641	0.385491
Tmem123	2.43561	0.954247
Top1	2.42256	1.02608
Polr1c	2.4188	1.27609
Ap3d1	2.41871	1.88914
Psmc3	2.41809	1.3499
Ripk3	2.4063	1.3204
Rpl5	2.40602	1.97298
Eif3i	2.39641	0.865418
Rcc1	2.3907	0.105701
Pum2;Pum1	2.38975	0.255597
Gtpbp4	2.36803	1.07092
Rpl28	2.36409	1.21426
Araf	2.36283	3.31917
Atp5j2	2.34332	0.292268
Itfg1	2.34234	1.21426
Fam26f	2.34177	0.638255
Rpl7	2.34132	5.69321
Tm9sf1	2.33058	0.285566
0p1l1	2.32799	1.42277
Atp2a3	2.32481	1.64286
Iqgap2	2.32471	1.0021
Hsd17b11	2.31867	1.64469
Sacm1l	2.3171	1.00622
Prpf19	2.31424	1.00854
Syk	2.3062	3.89084
Rpl27	2.30184	3.62883
Kiaa0196	2.30067	0.945916
Tmem168	2.29224	0.913658
Psme1	2.28369	1.6744
Hnrnpa0	2.27903	0.716927
Psmd14	2.27157	0.98511
Eif3a	2.26654	2.88094
Hnrnpr	2.24199	1.06588
Ifih1	2.23674	0.516571
Ankfy1	2.22901	2.7652
Tmem33	2.226	0.584139
Supt16;Supt16h	2.2255	0.957299
Las1l	2.21923	0.401181
Psmd6	2.21369	0.831886
Tnpo1;Tnpo2	2.20786	0.94002
Coro1a	2.19518	0.937941
Bag6	2.19222	0.353189
C1qa	2.18673	0.134129
Grwd1	2.18428	1.75854
Acsl5	2.16592	1.79646
Ngp	2.15469	0.0947569
Pdcd1lg2	2.14749	0.082052
Atxn10	2.14088	0.156402
Rpl6	2.13804	2.8288
Plekho2	2.13271	2.993
Ptpn6	2.13157	4.78692
Rpl32	2.11532	2.23963
Sf3b3	2.09629	1.58239
Rrs1	2.0927	0.579703
Dpysl2	2.08146	0.869107
Psmd12	2.07277	1.36403
Cog2	2.06115	0.269786
Clu	2.05981	1.47829
Cog7	2.0598	0.379734
Rpl31	2.03824	3.84876
0a15	2.03161	0.98472
Mrto4	2.03052	0.71322
Lsp1	2.02948	0.77131
Arhgdib	2.02748	1.21426
Serinc3	2.01176	1.17864
Gm9774;Adrm1	2.01101	0.970385
Hist2h2ac;Hist2h2aa1	2.00747	0.684685
Ints1	2.00715	0.0989118
Rpn2	2.00685	0.379218
Rpf2	2.00603	0.636236
Uggt1	2.00237	0.542257
Ecm29;AI314180	2.00074	0.643284
Dkc1	1.98473	0.822983
Pkm	1.98291	1.5651
Dtx3l	1.98288	0.47898
Mdn1	1.98208	0.72375
Copg1	1.9736	2.07665
Arl8a	1.97211	0.989119
Scamp4	1.96894	0.405785
Pip4k2a	1.96881	1.11326
0pg	1.95296	3.14429
Fga	1.95139	0.913391
Smc1a	1.94017	1.27012
Rpl7l1	1.93491	1.07096
Csn1s1	1.93066	0.219387
Metap2	1.92897	2.48969
Arhgap18	1.9284	0.224194
Ppt1	1.92502	1.0199
Syncrip	1.92228	1.33783
Rps23	1.90132	1.87041
Hspa4	1.89657	0.707385
Hspa4l	1.88773	0.0947569
Rpl30	1.88196	4.17823
Ap1m1	1.87021	0.850827
Cotl1	1.86239	1.57394
Rhoa;4930544G11Rik;Rhoc	1.8596	1.24679
Srp72	1.85056	4.05627
Vapa;Vapb	1.84187	0.279655
Tkt	1.82543	1.21426
Rpl36	1.81988	1.29943
Rps13	1.8193	1.41898
Tlr9	1.81473	0.487954
Lpcat2	1.80638	0.419373
Rpl26	1.80596	1.71593
Psme4	1.80002	0.363215
Ubtf	1.78996	0.766245
Pfkl	1.78665	2.41401
Hic2	1.77883	0.463587
Pfn1	1.72134	0.802565
Ehd1	1.72072	0.590276
Brix1	1.71863	1.31746
Hexb	1.71828	0.681363
Tmem63a	1.7165	0.786915
Arhgdia	1.71099	0.904001
Tpi1	1.70831	0.982616
Vps4b	1.70317	0.196139
Tbk1	1.70251	0.945605
Rps3a	1.69679	2.56365
Tln1	1.67966	1.62671
Hist1h2aa;Hist1h2ah;H2afj;Hist1h2ak;Hist1h2af;Hist3h2a	1.67683	1.07357
Prpf3	1.67059	0.559261
Ttn	1.66662	0.750682
Ctcf	1.66343	0.624161
Hp1bp3	1.65815	0.624415
Mcm7	1.65512	0.795834
Steap3	1.65201	0.474135
Colec12	1.65137	0.528773
Helz2	1.63426	0.621291
Fau	1.63067	1.00906
Gvin1	1.63023	0.848024
Slc2a1	1.62529	0.630039
Yif1b	1.61726	0.254735
Hdlbp	1.61696	0.258821
Ckap5	1.61656	1.2767
Dhrs1	1.60782	1.65783
Kp06;Kp01	1.60714	0.0947569
Rab7a	1.60118	2.44401
Snrnp40	1.59424	0.826068
Anxa4	1.58038	3.94446
Cnp	1.58019	1.77305
Ilf2	1.57425	1.29943
Gtf3c4	1.56998	2.26944
Ypel5	1.56441	0.0735979
Mdh1	1.56139	2.14614
Purb	1.55963	1.23757
Slc7a1	1.55447	0.821841
Nmd3	1.55202	0.427555
Gm20425	1.55181	1.17425
Rpl35;Gm10269	1.54979	3.76028
Tapbp	1.53931	1.72851
Ago2	1.53405	0.771371
Ddost	1.53316	0.55488
Rps21	1.53154	0.410531
Fl0	1.53049	1.5845
Pfkp	1.52652	0.410531
Rfc3	1.52147	0.989628
Cyfip2	1.51705	0.535789
Rpsa	1.51046	0.957299
Rab17	1.48515	0.0771905
Stat1	1.47883	0.611325
Rfc2	1.47782	0.587157
Iigp1	1.44629	0.258821
Tktl2	1.44082	0.122872
Capzb	1.42967	0.809117
Sf3a3	1.42865	0.35989
Trrap	1.42683	0.569865
Plxnb2	1.41657	0.476068
Rps9	1.41283	7.03849
Spcs1	1.40658	0.0706659
Rnh1	1.40467	0.280646
Ctsd	1.40271	0.312898
Hsd17b12	1.40166	0.425332
Sf3b1	1.38378	1.76817
Rps6	1.38209	2.53994
Srrm1	1.37401	0.263321
Abhd17b	1.36906	0.758663
Eif3c	1.35582	1.21891
Arpc4	1.34827	0.597639
Psmd11	1.34557	2.5068
	1.34366	0.882328
Adpgk	1.34323	0.559261
Atp5b	1.32481	0.719108
Nop58	1.32072	1.23708
Sf3b4	1.31402	0.34779
Preb	1.31195	0.354548
Tcp1	1.30098	1.19912
Abcf1	1.29583	0.530165
Atp6v0a1	1.294	0.367209
Myh10	1.29156	0.269786
Rtn3	1.29001	0.308289
Dock8	1.27933	0.606995
Dek	1.27721	1.45896
Ddx54	1.26923	0.317678
Ddx3x;D1Pas1	1.26817	2.49055
Polr2a	1.26077	0.683244
Ddx55	1.2605	3.56804
Hist1h2br;Hist1h2bp;Hist1h2bk;Hist1h2bc;Hist2h2bb;Hist1h2bh;Hist1h2bb;Hist1h2bm;Hist1h2bf;Hist1h2ba	1.25535	0.635691
Inpp5d	1.24868	1.80022
Man1a1	1.24719	0.392504
Pigs	1.21409	0.443448
D0jc13	1.21268	1.11326
Myh14	1.2078	0.280646
Ankhd1	1.20571	0.211116
Phgdh	1.20439	0.216069
Hnrnpa1	1.20348	0.401347
Capza2	1.20039	1.01485
Ikbkb	1.1829	0.526062
Rsl24d1;Gm20509	1.17341	1.00854
Polr2b	1.17202	0.404011
Myo1g	1.17057	3.85808
Chd4;Chd5	1.16785	0.52975
Pdia3	1.16344	0.78704
Ruvbl1	1.16212	2.42728
Gm15800	1.15631	0.132334
Rtcb	1.14036	0.212505
Tm9sf4	1.13065	0.51389
Ehd4	1.13043	0.368287
Ddx19a;Ddx19b	1.13005	1.83533
Lman2	1.1224	1.06369
Abce1	1.12159	0.32849
D0ja2	1.11556	0.912428
Rab2a;Rab2b	1.11091	0.311139
Polr3a	1.10889	0.945605
Man2a2	1.10685	0.0548501
Atp6v0a2	1.10499	0.268764
Myo1c	1.10494	1.27378
Galnt2	1.10285	0.437931
Ddx47	1.10208	0.517916
Kiaa0020	1.09697	0.349068
Igtp	1.08827	0.260393
Igf2r	1.08761	0.977922
Rab32	1.08406	0.309904
Rps2;Gm8225	1.08338	2.59316
Upf1	1.08161	1.32852
Dscr3	1.07673	0.0554068
Smarca4	1.07221	0.391098
Cmtm7	1.05127	0.290119
Smarcc2	1.05074	0.263043
Rpl9	1.04775	1.17864
Smarcc1	1.03744	0.186391
Rp2	1.02776	0.357372
	1.02381	0.382008
S0p23	1.02362	1.8717
Hnrnpa2b1	1.0008	0.0576794
Cisd2	1.00047	0.474135
40057	0.99368	0.24928
Tmem173	0.993529	0.518894
Anxa11	0.990979	2.05277
Erh	0.986069	0.380561
Rps3	0.982556	2.73702
Ept1	0.967817	0.0858214
Mak16	0.961055	0.379218
Hnrnpab	0.959242	0.0572743
Nfatc2	0.957693	0.0344888
Pop1	0.957446	0.506384
Sptan1	0.955496	0.252349
Rab1;Rab1A	0.955199	1.24515
Smc2	0.948317	1.13249
S0p29	0.926838	0.160694
Pml	0.923145	0.261447
Kpnb1	0.912655	0.426109
Bop1	0.905771	1.13804
Tfrc	0.900874	0.816078
Ctsb	0.887441	0.624161
Iqgap1	0.885903	0.763528
Casp1	0.884711	0.0314736
Ncstn	0.882746	0.282945
Gfpt1	0.880074	0.267599
Rps16	0.877307	2.89563
Sap18;Gm10094	0.877226	2.00501
Irgm1	0.876807	0.488557
Snrpd1	0.868954	0.261709
Tmed9	0.868163	0.177068
Gimap4	0.864267	0.387999
Nme1;Gm20390;Nme2	0.864163	2.00973
Eftud2	0.857206	0.499471
Dhx15	0.849519	0.264844
Fermt3	0.848448	0.269786
Psmd5	0.83369	0.212729
Ankrd17	0.833134	0.269786
Rpl19	0.826461	0.694408
Mycbp2	0.823986	0.215443
H2-T23	0.814772	2.76171
Sec13	0.793753	0.24958
Ap2a1	0.789569	0.197094
Capza1	0.778539	0.259879
Sptbn1	0.773844	0.250258
Rars	0.769928	0.380812
Lars	0.754786	0.379218
Map2k1	0.747019	0.0735979
Psme2	0.744079	0.181289
Dhx30	0.743807	0.740447
Flii	0.737432	0.224194
Arhgap1	0.72752	0.166787
Caprin1	0.714283	0.115026
Mta2	0.706915	0.180121
Hsp90aa1	0.705442	0.180121
Crem;Creb1;Atf1	0.696823	1.92573
Pgrmc1	0.693736	0.16045
B4galt1	0.693567	0.305208
Hsp90b1	0.68881	0.26731
Hnrnpa3;Gm6793;Gm9242	0.687958	0.373021
Ufl1	0.686478	0.347178
Nckap1l	0.685665	0.215112
	0.68188	0.167318
Gnl2	0.678732	0.975457
Dstn	0.672733	0.149266
Jak3	0.669883	1.06489
Gdi2	0.665733	0.836994
Dars	0.65943	0.410531
Parp1	0.657637	0.350315
Atp2a2	0.652929	0.230001
Mcm6	0.652019	0.274751
Eif2b4	0.648439	0.180444
Rpl22l1	0.645837	0.110069
Pgrmc2	0.621929	0.180444
Lpcat1	0.620284	0.224194
Gnl3	0.603942	0.489222
Psmd8	0.600257	0.221983
Rps11	0.597029	0.659146
Tubb5	0.593234	0.657335
Rnf213	0.591504	0.54575
Ckap4	0.586846	0.0449249
Ddx31	0.5832	0.211116
Psmc2	0.583007	0.503116
Ncapg2	0.580601	0.418211
Nos2	0.579705	0.0165997
Tra2b	0.576721	0.108111
Ubr5	0.576399	0.126084
Mmrn1	0.573635	0.0224149
Rab10	0.57274	0.158496
Ric8a	0.564948	0.0412154
Mars	0.558017	0.19519
Eif4a3;Gm8994	0.552776	0.265347
Cyfip1	0.54631	1.80477
Ptges3	0.543434	0.276103
Acta1;Actc1;Acta2;Actg2	0.539774	0.653852
Psmb1	0.539445	0.120985
Prpf8	0.533842	0.279655
Eef1g	0.532424	0.14872
Rps10	0.528646	0.312898
Sf3a1	0.526418	0.135236
Daglb	0.5232	0.18057
Eif3h	0.519682	0.13981
Rps25	0.509306	0.307723
Ccar2	0.497311	0.0989118
Rras	0.49238	0.387254
AF067061;Gm20767;Gm21761	0.489167	0.0802187
Cd200	0.487203	0.0880412
D0jc8	0.484806	0.0165997
Snx20	0.478714	0.124578
Cdc42	0.477103	0.574309
Polr2h	0.470127	0.107971
Csnk1a1	0.469326	0.14608
Cxcr5	0.463195	0.0279736
Dip2b	0.462164	0.242959
Rps5	0.461589	0.307928
Bst2	0.459187	0.345632
Por	0.456081	0.307723
Rab18	0.455485	0.0947569
Eef1a1;Eef1a2	0.454338	0.395876
Tubb4b;Tubb4a	0.449477	0.28553
Dock5	0.44321	0.200686
Msh2	0.43115	0.118152
Fgb	0.430973	0.525613
Bub3	0.429526	0.150457
Cdk1	0.428877	0.0654707
Rasa4	0.426274	0.1144
Atp9b	0.425692	0.0947569
Rpl3	0.421844	0.24347
Rpl37	0.41961	0.336297
Ppp1ca	0.414105	0.0700393
Nop9	0.407104	0.0255035
Stat3	0.400974	0.118152
Ephx1	0.397919	0.255092
Spcs3	0.396609	0.0543995
0t10	0.385429	0.294373
Smc4	0.381502	0.0965763
Actbl2	0.379967	0.0108355
Ptgs1	0.375033	0.0829448
Stat2	0.374688	0.0423195
Atp8a1	0.366969	0.514122
Skiv2l2	0.361955	0.0936822
Zc3hav1	0.360384	0.0736452
Dnm2	0.360336	0.0654707
Aimp1	0.344838	0.0165997
Nedd4	0.344538	0.0936822
Rpusd2	0.340208	0.0179899
Eed	0.337775	0.0673132
Ddx27	0.333187	0.0891345
Pelp1	0.328909	0.0841439
Rpn1	0.326763	0.115026
Armc8	0.325934	0.0854041
Wasf2	0.323678	0.0757114
Rab6b;Rab6a	0.32285	0.207051
Parp9	0.320836	0.0516418
Srpk2	0.31207	0.312898
Pef1	0.307877	0.0902258
Myl12b	0.305595	0.0397862
Actb;Actg1	0.300508	0.180121
Sec23ip	0.299847	0.0902258
Uso1	0.298136	0.150033
Tf	0.291313	0.0122502
Ruvbl2	0.282745	0.414808
Scamp1	0.280687	0.119905
Iars	0.276357	0.0976582
Tcirg1	0.274115	0.0635969
Gcn1l1	0.272654	0.181639
Anxa6	0.271483	0.165723
Ssb	0.26224	0.0165997
Pgk1	0.258721	0.0407716
Nek7	0.255555	0.0220821
Cd74	0.252424	0.104634
Myo1d	0.251371	0.125808
Rps27	0.24961	0.0807827
Mpeg1	0.247379	0.143894
Nle1	0.245848	0.00950442
Rpl36a;Gm6525	0.234146	0.123735
Cdc40	0.229851	0.146704
Smc3	0.228071	0.0402295
Sdcbp	0.227766	0.180121
Hrg	0.226846	0.186391
Rpl38	0.22041	0.131411
Wdr5	0.218887	0.144511
Sar1a;Sar1b	0.21792	0.0483434
Hexa	0.210919	0.0157374
Psmc1	0.210651	0.0813957
Ash2l	0.205921	0.00950442
Uba2	0.201872	0.00783014
Stt3a	0.201798	0.0397681
H2-K1	0.200688	0.242959
Tmem165	0.194478	0.0108355
0mpt	0.187071	0.00783014
P4hb	0.184296	0.065551
Ifi47	0.173599	0.0428224
Ranbp9	0.167052	0.0402295
Dock2	0.166577	0.104052
Arhgef2	0.165036	0.0438575
Nceh1	0.164445	0.0347033
Psmc4	0.161895	0.0290551
Hsph1	0.161504	0.00783014
Nod1	0.161316	0.00783014
Ah0k	0.149627	0.167318
Add1	0.13366	0.0770126
Gbp2	0.124241	0.0086729
Nucb1	0.118761	0.025219
Aldoa;Aldoart2;Aldoart1	0.111991	0.0287246
Rps4x;Gm15013	0.110448	0.0947569
Uba1	0.109808	0.0397681
Il2rg;Gm20489	0.10807	0.0279736
Acin1	0.107491	0.019682
Gm10036;Rpl11;Gm5093	0.106774	0.204545
Cpsf2	0.0901321	0.00783014
Gbp5	0.089352	0.00484543
Prkcb	0.0872607	0.0218263
Plrg1	0.0872417	0.0352093
Fam3c	0.0867709	0.0109223
Fgd2	0.079322	0.0336419
Pdcd6	0.0762578	0.018094
Tgtp1	0.0753407	0.00628388
Gmip	0.0721145	0.00484543
Prpf40a	0.0713423	0.0122578
Lnpep	0.0604623	0.0314736
Cyth4	0.0520439	0.00811501
Atp6v1b2	0.0472083	0.0165997
Hspa5	0.0463661	0.019682
Yars	0.0414147	0.00257036
Kif2a	0.0378009	0.00879254
Fam49b	0.0318912	0.00697886
Slc25a5	0.0286291	0.0134473
Aimp2	0.0285361	0.00697886
Kiaa1033	0.0145877	0.00220878
Eif4a1;Eif4a2	0.0133463	0.00783014
Itgb6	0.00367237	0.000686293
Lgals3bp	-0.0026746	0.000665849
Copa	-0.00349585	0.00220878
Pus7	-0.0103401	0.000554948
H1f0	-0.0141988	0.00158023
Eprs	-0.0237547	0.00950442
Eif3k	-0.0244298	0.00811501
Cct3	-0.0294231	0.0262627
Akap8l	-0.0433281	0.00783014
Jak1	-0.0436137	0.00811501
Ywhag	-0.0447903	0.00950442
Syngr2;Gm20708	-0.0540872	0.0165997
Eb01bp2	-0.0683632	0.0136646
Ddb1	-0.0735529	0.0158049
D0jb11	-0.076234	0.0150795
Rpa2	-0.0877446	0.0033999
Icam1	-0.0897471	0.0352093
Ubr4	-0.0994476	0.0302184
Enpp4	-0.0999007	0.0165997
Cd180	-0.110714	0.0681421
Tmod3	-0.11127	0.0165997
Ints5;1810009A15Rik	-0.114078	0.0125031
Grb2	-0.117812	0.00783014
Hnrnpu	-0.122448	0.0417879
Psmd1	-0.123456	0.167318
Pon3	-0.12848	0.0214534
Snrnp70	-0.129813	0.0255035
Actr3	-0.130817	0.0276574
Hck	-0.134649	0.112113
Oasl1	-0.139711	0.0221077
Slc29a1	-0.140749	0.0352093
Rps17	-0.143494	0.0548501
Erp29	-0.144988	0.0336419
Psmd7	-0.147654	0.0947569
Scamp3	-0.151922	0.146704
Atp5a1	-0.153449	0.0352093
Cct7	-0.156342	0.221983
Atp6v0d1	-0.156424	0.0557059
Ppp1cc	-0.156978	0.0276574
Btk	-0.164423	0.0253585
Usp9x	-0.166155	0.0965763
Anxa1	-0.169441	0.100222
Gm10093;Hdac1	-0.194045	0.215851
Tap1	-0.201254	0.0501496
Hbs1l	-0.20163	0.00783014
Eno1	-0.205163	0.294847
Gsn	-0.210752	0.134932
Slc3a2	-0.217377	0.10253
Cep290	-0.231436	0.00751011
Plac8	-0.23635	0.109188
Rab30	-0.242217	0.00950442
Lcp1	-0.2452	0.154348
Itgam	-0.246269	0.0463065
Ywhaz	-0.249153	0.10253
Ppp2r2a	-0.250784	0.0134473
Oas1g;Oas1a	-0.254609	0.0735979
Ran;1700009N14Rik;Rasl2-9	-0.26618	0.164884
Herc1	-0.266478	0.144925
Trim25	-0.272507	0.201315
Cyb5r3	-0.273852	0.126084
Cct4	-0.276939	0.71322
Rbbp5	-0.278872	0.0101179
Tmed4	-0.280266	0.0263573
Rad23b	-0.28532	0.0276574
Vcam1	-0.287977	0.125101
Tuba1b	-0.292374	0.292268
Psmd2	-0.294774	0.307745
Prpf4	-0.307468	0.0501496
Arl6ip5	-0.310012	0.204584
Rpf1	-0.310957	0.0642167
Ctss	-0.318026	0.0449129
Esyt1	-0.325472	0.172868
Samhd1	-0.345807	0.180121
0pa	-0.354592	0.214913
Cct8	-0.360198	0.714596
Ptpn1	-0.360527	0.0807984
Adgre5;Cd97	-0.365099	0.275085
Snrpb2;Gm5145	-0.378441	0.18057
Cops3	-0.388636	0.146704
Cd37	-0.395478	0.126084
Rbm22	-0.395898	0.0129109
Cct6a	-0.39809	1.21025
Icam2	-0.401232	0.124927
Rab11b;Rab11a	-0.403404	0.277602
Rtn4	-0.404002	0.0900019
Noc2l	-0.408928	0.0989118
Sod1	-0.415844	0.0143324
Hspa8;Hspa2	-0.41743	1.06369
Asah1	-0.41938	0.0947569
Arpc1b	-0.421951	0.410531
Hnrnpm	-0.425138	0.370885
Kars	-0.425411	0.107637
Atp13a1	-0.426485	0.0629995
Sec23b	-0.42874	0.214122
Trim33	-0.436179	0.0180813
Dhrs7	-0.438643	0.142622
Pi4k2a	-0.442725	0.289092
Wdr18	-0.444754	0.0765311
Isy1	-0.446736	0.0493743
P2rx4	-0.448494	0.065551
Elmo1	-0.451375	0.233938
Tuba4a	-0.470996	0.29854
Eef2	-0.47185	0.294597
Galnt1	-0.472969	0.157742
Pik3r4	-0.481861	0.165723
Farsa	-0.486976	0.186391
M6pr	-0.497535	0.302634
Plp2	-0.504072	0.180904
Colgalt1	-0.509056	0.252349
Cyb5a	-0.509426	0.25693
Cfl1	-0.518562	0.443448
H2-DMb2;H2-DMb1	-0.523377	0.298905
Ldha	-0.528293	0.610414
Prpf6	-0.535884	0.308289
Apaf1	-0.539654	0.0348317
Psmb8	-0.547598	0.189066
Erap1	-0.553952	0.0947569
Man2a1	-0.567893	0.630039
Rpl39	-0.575354	0.242122
Msh6	-0.595417	0.149683
Psma7;Psma8	-0.59545	0.215373
Dnpep	-0.607889	0.0225915
Clptm1	-0.608301	0.0554068
Atp6v1a	-0.609009	0.125101
Eif5b	-0.609853	0.0348317
Xrcc5	-0.617123	0.372938
Sin3a	-0.618342	0.142501
0p1l4	-0.620271	0.104717
Cd63	-0.621956	0.122393
Dock10	-0.624593	0.180121
Ezr	-0.630019	0.271533
Rac2	-0.636172	0.520685
Psme3	-0.640644	0.160303
Prdx2	-0.648673	0.260277
Nono	-0.654417	0.212436
Hsp90ab1	-0.658011	0.410531
Gm17669;Rpl29;Gm5218;Gm3550	-0.660235	0.279084
Mroh1	-0.679521	0.257704
Akr1b1;Akr1b3	-0.680616	0.0318071
Psmc6	-0.689002	0.525613
Ncapd2	-0.689952	0.118152
Snrnp200	-0.690073	0.461908
Calr	-0.693859	0.269271
Psma1	-0.701857	0.252349
Sp100	-0.7036	0.118389
Camk2d	-0.703865	0.535789
Pik3ap1	-0.706829	0.156402
Rbbp4;Rbbp7	-0.712846	0.372938
Marcks	-0.71864	0.72375
Snx2	-0.733619	1.92612
Rdx	-0.736396	0.121205
Copb2	-0.745782	0.524014
Myl12a	-0.751152	0.1455
Aqp1	-0.751847	0.487954
G0s	-0.752419	2.90139
Srsf1	-0.765501	0.122393
Exosc2	-0.772205	0.12546
Elp3	-0.772574	0.365605
H2-D1;H2-L	-0.784959	1.00854
Apoa1	-0.794013	0.795834
Tm9sf2	-0.797169	0.609551
Gimap3;Gimap5	-0.807305	0.126084
H2-DMa	-0.808068	0.32082
Eif3b	-0.81838	0.306116
Psmc5	-0.825004	0.592713
Ppp3ca;Ppp3cb;Ppp3cc	-0.835116	0.112202
Arl1	-0.842972	0.0557059
Cd19	-0.843198	0.122845
Susd2	-0.850503	0.172649
Rheb	-0.853953	0.0550966
Sft2d1	-0.854743	0.0457165
Anxa2	-0.856538	0.644813
Ap3b1	-0.863354	0.592713
Coro1b	-0.864357	0.247887
Nemf	-0.865849	0.415296
Itpr1	-0.867934	0.460795
Ssr3	-0.8693	0.30651
37135	-0.870116	0.0629995
Cd38	-0.871528	2.42693
Atp6v1h	-0.874111	0.382008
Atp6v1d	-0.874807	0.0490805
Sart3	-0.881124	0.194475
Gm10260;Rps18	-0.887751	1.75676
Aldh3b1	-0.895672	0.432689
Dhx29	-0.900346	0.215851
Adrbk1	-0.907331	0.247643
Clec2d	-0.91074	0.76656
Srsf6	-0.917665	0.137197
Vcpip1	-0.919911	0.0336419
Slc4a1	-0.93944	0.487954
Rab29	-0.942005	0.0723489
Xab2	-0.946805	2.17274
Ilvbl	-0.955562	0.303852
Ftl1;Ftl2	-0.957238	0.601574
0gpa	-0.967204	0.221983
Calm1	-0.986479	0.869107
Scyl1	-0.999208	0.207335
Arf4	-1.00735	1.26348
Gimap8	-1.00943	0.184825
Arcn1	-1.01249	0.312898
Mettl16	-1.01688	0.0385903
Gnb2	-1.01896	1.23779
Fth1	-1.02543	1.32234
Vac14	-1.03046	5.65726
Hnrnph1;Hnrnph2	-1.03347	0.55488
Copb1	-1.03994	3.12522
Cct2	-1.08169	1.6262
Atp6v1c1	-1.0825	0.388316
Arhgef1	-1.0846	0.592713
Gtpbp1	-1.09898	0.166787
H2-Ab1	-1.11089	0.784487
Itga4	-1.11106	2.38554
Eef1d	-1.11419	0.180121
Rhog	-1.12259	1.84226
Lamp2	-1.12557	1.43826
Vdac1	-1.12807	0.252847
Bms1	-1.13229	0.0822152
Ly75	-1.13579	0.420902
Atp1b3	-1.14261	1.53385
Canx	-1.14921	1.54779
Fgr	-1.16665	0.263946
Alb	-1.16776	0.937941
Glg1	-1.16795	0.681363
Rab8b	-1.16999	0.10253
Fcgr4	-1.17328	0.276103
Ddx52	-1.17487	0.0891345
Hnrnpf	-1.18247	0.263043
Nol9	-1.18679	0.516571
Utp18	-1.18938	0.263043
Glipr2	-1.18965	0.625321
Cct5	-1.19483	1.70157
Erp44	-1.20299	0.590447
FAM120A	-1.22079	1.14962
Epb4.1l3;Epb41l3	-1.22579	0.241725
Cyp4f3;Cyp4f16;Cyp4f17;Cyp4f15	-1.22826	0.474135
Magohb;Magoh	-1.2293	1.0562
Stxbp2	-1.23056	0.264844
Ssr1	-1.23568	0.377587
Vamp7	-1.23799	0.307723
Qars	-1.24143	0.204584
Myadm	-1.24286	1.02699
Dbnl	-1.2514	0.207335
Apoa4	-1.25159	0.0965763
Endod1	-1.25745	0.369021
Tex10	-1.25754	0.512313
Vps35	-1.26083	0.76656
Xpo5	-1.26966	0.670736
Stx7	-1.26974	0.717754
0psa	-1.27077	0.412319
Hbb-b2	-1.27181	0.0438575
Agpat3	-1.27577	0.196003
Ptpn6	-1.28374	0.274751
Cenpv	-1.30424	0.0576794
Hbbt1;Hbb-bs;Hbb-b1	-1.30724	1.42459
Fcgr2b;Fcgr3;Fcgr2	-1.31867	0.0953607
Aldh3a2	-1.32055	0.599695
Coch	-1.32241	0.366377
Cyba	-1.32402	0.497152
Cenpj	-1.33214	0.0503422
Eif2ak2	-1.33275	0.0546649
Mbd2	-1.33455	0.0463065
Hnrnpl	-1.33487	0.610471
Cd5	-1.33654	3.21589
Vtn	-1.33661	0.381962
Ddx41	-1.33805	0.468577
Bst1	-1.33932	0.410531
B4galnt1	-1.33983	0.775555
Daxx	-1.34817	0.200686
Lman1	-1.35208	1.27074
Arl8b	-1.35676	0.0642167
Plec	-1.36037	0.815604
Lyn	-1.37233	2.8843
Cpsf7	-1.37409	0.298264
Ppia;Gm5160	-1.37507	0.928744
Efhd2	-1.38203	0.050037
Tra2a	-1.38389	0.189066
Abhd6	-1.38734	0.0576794
Usp24	-1.3882	0.256176
Ptprj	-1.39029	0.85726
Wdr12	-1.3951	0.656767
Gnb2l1	-1.39717	1.82665
Myo1f	-1.39896	0.378508
Acp5	-1.40771	0.0629995
Msn	-1.40934	1.58696
Mvp	-1.41179	1.44941
D0h17	-1.41748	0.0385903
Itgal	-1.43082	4.65279
Map4k1	-1.43507	0.106783
Nsfl1c	-1.43659	0.103741
Kif5b	-1.43917	0.0804403
Eif4g2	-1.45199	0.110091
Vat1	-1.46018	0.382008
Psmb2	-1.46609	0.759725
Ifit1	-1.4713	0.0690158
Gtf3c3	-1.47452	0.0683667
Hmgb3	-1.47488	0.0654707
Dock11	-1.47519	0.368517
Atp2b1	-1.49386	1.89743
Prkacb;Prkaca	-1.51014	0.129197
Fut8	-1.52591	0.108765
Lamtor4	-1.52899	0.0731592
Gnb1	-1.53343	3.85808
Gnb3	-1.53935	0.0545959
0rs	-1.56227	0.115461
Rpp14	-1.56496	0.362604
Cybb	-1.57751	1.39284
Hspg2	-1.57779	0.0900019
Srsf3;Gm12355	-1.58332	0.183946
Ap2b1	-1.58832	1.69177
Slc12a9	-1.58893	0.30284
Gapdh;Gm3839	-1.59505	1.80051
Cad	-1.59806	1.18574
Stom	-1.60224	2.83848
Skp1	-1.60616	0.378059
Atp1a1	-1.63676	6.16409
Rbm39	-1.63737	0.77131
Tmed10	-1.64154	0.819384
Arpc5l	-1.65043	0.0890977
Tgm1	-1.65711	0.877676
Thoc2	-1.67244	0.296777
Arl6ip1	-1.67395	0.34779
Ms4a1	-1.67739	1.18011
Vcl	-1.68046	0.126084
Srpk1	-1.69193	0.283714
Myof	-1.69666	0.381744
Exosc4	-1.70315	0.177482
Psma4	-1.70322	0.814274
Csde1	-1.70906	0.74987
Lrch1	-1.72142	0.131411
Sft2d2	-1.73347	0.0638322
Rltpr	-1.73758	0.302634
Txnl1	-1.73925	0.09026
Igkv14-126	-1.74196	0.0449129
G0i3	-1.74766	3.42003
Fam111a	-1.76677	0.826068
Prps2;Prps1l1;Prps1l3;Prps1	-1.77851	0.135236
Wdr6	-1.78176	0.571148
Frg1	-1.78219	0.457709
Eefsec	-1.79984	0.656115
G0q	-1.80137	0.753588
Cbx3	-1.8166	0.109727
Ddx21	-1.82409	2.54404
Atl3	-1.82509	0.379218
Rab14	-1.82839	2.56282
Nostrin	-1.83387	0.0642167
Txndc5	-1.83437	0.180121
Eng	-1.84321	0.799511
Zbp1	-1.85078	0.0736452
Ube2n	-1.86335	0.418505
Ywhab	-1.86695	1.6795
Crnkl1	-1.86907	0.122393
Trim28	-1.87349	1.67231
Apoe	-1.87632	0.73552
Slamf6	-1.87861	0.407602
Ikbkap	-1.88244	4.43945
Ddx1	-1.88298	0.745309
Ank1	-1.88451	0.114137
Stab2	-1.88474	0.975457
Dync1h1	-1.89746	2.59316
Edf1	-1.89906	0.181634
Cd36	-1.91212	2.02313
Mfge8	-1.93174	0.275085
Herc6	-1.9385	1.00918
Mettl7a1;Methig1;UbiE2;Mettl7a2	-1.95215	0.30284
Psma5	-1.97014	1.50349
Igsf8	-1.98775	0.18057
Psma6	-1.99161	0.923888
Fam49a	-1.99958	0.72375
Ighm	-2.00029	1.24844
Taok3	-2.00582	0.149754
Erlin2;Erlin1	-2.01753	0.325158
Ceacam1	-2.01827	0.216069
C3	-2.01912	1.42277
Srsf2	-2.0266	0.630039
Tubg1;Tubg2	-2.02667	0.170793
Ctsc	-2.03639	0.14375
Rps24	-2.03644	2.04034
Bag2	-2.05126	0.131935
Tpd52l2	-2.06365	0.294847
Gpx4	-2.07328	1.62577
Tmed7	-2.07403	0.93242
Hnrnpul2	-2.07577	1.31887
Acly	-2.09515	1.87752
H2-Aa	-2.11835	1.69177
G013	-2.12071	3.80281
Matr3	-2.12531	0.277051
Dnm1l	-2.12959	0.140633
Eml4	-2.14813	0.289944
Pold1	-2.15234	0.211116
Mtor	-2.15824	0.312898
Lrp1	-2.16392	0.274751
Ppp2r1a	-2.16834	0.55488
Rab5c	-2.17152	1.85574
Rbpj	-2.18204	0.150104
Actl6a	-2.18514	0.416713
Rps27a;Gm8797;Uba52;Kxd1;Ubc;Ubb	-2.19349	3.92814
Mogs	-2.19628	0.494188
Itgb2	-2.23438	5.20086
Atp11b	-2.23544	0.307723
Col14a1	-2.24497	1.76817
U2af2	-2.25035	0.733978
Lsm8	-2.25973	0.148132
Hvcn1	-2.26661	0.353189
Fhod1	-2.26688	0.415296
Tep1	-2.27026	1.55064
Cd22	-2.29286	1.26954
Ccdc124	-2.30205	0.410531
	-2.30565	0.85075
Ddx24	-2.31091	0.3905
Dgkz	-2.31725	0.74682
Ptma	-2.32829	0.516571
Psmb3;Gm4950	-2.32877	1.42769
Hspa14	-2.33114	0.132978
Atl2	-2.34173	0.212505
9930111J21Rik1;9930111J21Rik2;Gm12185;Gm5431	-2.3438	0.185715
Acp2	-2.34707	0.18695
Znf148	-2.34789	0.0947569
Rftn1	-2.35718	1.22701
Tmx1	-2.35974	0.569275
Cltc	-2.36908	2.79226
Tcof1	-2.37281	0.125101
Elmo2	-2.40202	0.945916
Ly9	-2.407	1.7926
Cope	-2.41484	0.359123
Nptn	-2.4181	0.381744
G0i2	-2.42228	8.34184
Hiatl1	-2.44137	0.106783
Lrrfip1	-2.44618	0.455587
Adam10	-2.44775	3.01626
0a35	-2.45609	0.149909
H2-Q4	-2.46781	0.197701
Fmnl1	-2.47511	0.1648
Cdc23	-2.47652	0.642893
Snx5	-2.48115	0.126084
Rrp7a	-2.48577	0.130358
Slc44a2	-2.50284	4.01439
Psmb10	-2.51867	1.65746
Rab8a	-2.52246	1.22177
Mboat7	-2.52723	0.526062
Keap1	-2.53078	0.598729
Trip12	-2.53678	0.669071
Cap1	-2.54351	1.27378
haemaglobin alpha 2;Hba	-2.55116	0.426109
Actn1	-2.56566	0.269534
Cd79b	-2.59678	0.928055
Atp5h	-2.61412	0.118152
Rap2b;Rap2a;Rap2c	-2.61588	1.54215
Cp	-2.62073	1.80653
Cd47	-2.62328	3.8511
Copg2	-2.62374	1.13183
Tmx2	-2.6372	0.402143
Stx4	-2.65855	6.30148
Il5ra	-2.66247	0.105701
Abi1	-2.66844	0.250733
Ap1g1	-2.68229	1.27609
Ga0b	-2.6887	0.325158
Parp3	-2.69254	0.140368
Gm10073	-2.69278	0.125101
Ppan	-2.70285	0.213876
Rad21	-2.70634	0.165515
Vps16	-2.70654	0.214122
Gdpd2	-2.70796	1.09333
Cd44	-2.72405	4.29429
Fbxo45	-2.72491	1.04204
Rasal3	-2.7393	0.957299
Spn	-2.74336	1.46724
Ywhae	-2.74597	0.533045
Lilrb3;Lilra6;Pira2;Gm14548	-2.76432	0.269786
Lamp1	-2.76593	2.56124
Marcksl1	-2.77742	0.85075
Stk10	-2.78271	3.64817
Smad3;Smad2;Smad9;Smad1;Smad5	-2.79919	0.259028
Mcm2	-2.80236	1.53382
Zfp326;Znf326	-2.81965	0.458054
Basp1	-2.82449	0.681363
Smarce1	-2.82649	0.201315
Dera	-2.82675	0.247022
U2af1	-2.83225	0.986001
Bsg	-2.83539	6.92722
Cd79a	-2.83574	1.12724
Itgax	-2.83672	1.0218
Dhx36	-2.8439	0.701385
Cpne3	-2.85203	2.37958
Parp4	-2.8579	3.78897
Rrp12	-2.86217	0.178483
Larp1	-2.87019	0.624161
Ctsz	-2.87454	1.14481
Rnps1	-2.87918	0.598729
Arf1;Arf3;Arf2	-2.88193	0.156402
Ptprc	-2.89524	9.94693
Stx8	-2.90126	0.716927
Ces3b;Ces3a	-2.90163	0.180948
Itga6	-2.92127	1.40061
Rfc1	-2.93419	0.591043
Ddx58	-2.93515	0.522643
Slc16a1	-2.94264	2.18983
Rab4b	-2.94898	0.2623
A2m	-2.95294	1.97095
Vmn1r35	-2.95528	0.14375
Psma3	-2.96015	2.98533
H2-Ob	-2.96241	0.130824
Itga1	-2.96805	0.875783
Sp140	-2.97468	0.122393
Rfc5	-2.98457	0.256176
Abca3	-2.99689	0.1144
Rab43	-2.99793	0.280646
Rae1	-2.99951	0.118389
Cpne1	-3.00532	0.78704
Gabpa	-3.00573	0.134932
Lig1	-3.01035	0.535259
Lck	-3.01401	2.86085
Itm2b	-3.01657	0.189066
Ifi204	-3.01969	0.208402
Smurf1	-3.02206	0.211116
Vars	-3.02847	2.41005
Swap70	-3.03919	2.48199
Dclk1	-3.04269	0.254735
Itga9	-3.04929	1.7823
Pak1ip1	-3.05512	1.32664
Snrpe	-3.08199	0.276103
Ythdf2;Ythdf1;Ythdf3	-3.08742	0.185715
Sumo3;Sumo2	-3.08815	0.380019
Rala	-3.08923	0.515427
Arid1a;Arid1b	-3.09116	0.223493
Itch;Wwp2;Wwp1	-3.10003	2.51975
Anpep	-3.10278	1.77831
Vcp	-3.11529	8.50924
Rab21	-3.12222	1.13641
Lgals8	-3.12594	0.609551
Myh11	-3.14804	0.734171
Med23	-3.16387	0.30284
Psmb9	-3.16983	1.02699
Fcgrt	-3.18989	0.180121
Derl1	-3.19326	0.127091
Esyt2	-3.20159	0.55773
Galnt18	-3.21191	0.100375
Ssr4	-3.21288	0.906372
A0pc5	-3.2148	0.207335
Mlec	-3.21901	0.950565
Cd81	-3.25991	4.73355
Sgpl1	-3.27256	0.242122
Serbp1	-3.27514	0.734171
Myo5a	-3.28567	1.46229
Sorl1	-3.30187	0.365373
Chuk	-3.30469	0.190324
Aars	-3.32509	0.289258
Hyou1	-3.32515	0.686044
Tmem30a	-3.33059	4.08211
Ddx18	-3.34281	0.747091
Gemin5	-3.34377	0.252847
Stx12	-3.34524	1.62853
Polr1b	-3.34693	0.221983
Exosc8	-3.34815	1.16854
Nid1	-3.35058	0.184226
Emc1	-3.35406	0.269786
Raly	-3.3593	0.707385
Dad1	-3.36088	0.382008
Wdr1	-3.37453	2.79226
Farsb	-3.39528	0.269271
Cebpz	-3.4118	0.66137
Grk6	-3.41216	0.445461
Ighv11-2;Ighv11-1	-3.41988	0.107637
Ly6d	-3.42617	0.176887
Rbm28	-3.42982	3.2963
Ikzf1	-3.43382	0.426109
Ube2m	-3.43457	0.2623
Plin3	-3.45082	0.230001
Gng12	-3.45541	0.569865
Ranbp10	-3.45615	0.201511
Ywhaq	-3.4712	1.39837
Dhx9	-3.47508	2.88787
Cr1l	-3.48103	2.51918
Zzef1	-3.51893	0.299052
Cdc5l	-3.52546	0.340447
Ano6	-3.52976	0.284389
Set	-3.53781	1.00906
Nr3c1	-3.53882	0.968361
Pwp1	-3.56887	1.26954
Vkorc1	-3.57398	0.26753
Krt76	-3.57582	2.39432
Slc39a4	-3.58458	0.213207
St3gal6	-3.59442	0.165723
Cd82	-3.60012	4.65064
Eif3d	-3.60165	0.268626
Fcer1g	-3.60505	1.51093
Hnrnpc	-3.61702	1.89936
Clic4	-3.64234	0.30284
Pdlim1	-3.65014	0.154642
Ggt5	-3.6539	0.814274
Trpv2	-3.66486	4.04581
Sidt2	-3.67089	2.92066
Itgb1	-3.68133	7.42241
Sf3b2	-3.68495	2.32882
Ywhah	-3.69263	0.661249
Pds5a;Pds5b	-3.69631	0.592713
Wdr26	-3.70702	5.803
Dync1li1	-3.73597	3.27556
Cd2	-3.74596	0.186391
Toe1	-3.76869	2.48114
Zcchc6	-3.7723	0.264298
Pak1;Pak2	-3.78612	0.499606
Cd68	-3.79644	1.36997
Trmt2a	-3.80473	0.365605
Sae1	-3.82331	0.244647
Polr2e	-3.84	0.27897
Sec62	-3.8438	0.251595
Atp7a	-3.87861	0.211155
Hmgb1;Hmgb2	-3.88568	0.276509
Vps18	-3.89937	0.368517
Rbms1;Rbms3	-3.90922	0.24671
Tmed5	-3.91556	0.504786
Drg1	-3.91919	0.477419
Arfgef1	-3.92093	0.367209
Pcyox1	-3.93526	0.716624
Gtf2a1	-3.94337	1.38021
Tmem14c	-3.96124	0.271115
Csf1r	-3.96277	1.49236
Hectd3	-3.98678	0.679191
	-3.99838	0.246623
BC017643	-4.03949	0.292268
Sec11a	-4.05055	0.263043
Tsg101	-4.0523	1.48979
Kcnh2	-4.05819	0.23944
Fxr1;Fxr2	-4.05925	0.263043
Mrc1	-4.05938	0.390477
	-4.06921	0.252953
Srsf7	-4.07532	0.832136
Tomm34	-4.08557	0.261249
Abhd12	-4.09102	0.307723
Unc93b1	-4.13231	0.250258
AU040320;Kiaa0319l	-4.15215	0.307945
Capn1	-4.16383	0.288101
Ep400	-4.18596	1.15353
Wdr37	-4.1968	0.289938
Cd72	-4.23687	0.31365
Lrba	-4.25003	0.517916
Lbr	-4.25162	0.443448
Prex1	-4.27252	0.317241
Mki67	-4.29206	0.241163
Cnot8	-4.36921	0.396226
Arf5	-4.3719	2.80836
Lmbrd1	-4.37212	0.25693
Padi3;Padi4	-4.38093	0.263946
Pi4ka	-4.38723	0.388316
Rras2	-4.41434	0.554618
Baz1a	-4.4289	0.326598
Vamp2;Vamp3	-4.42938	0.226483
Tmem87a	-4.43597	0.808529
Znfx1	-4.4763	0.330878
Exosc7	-4.48266	0.389195
Mrpl37	-4.48496	0.232596
Dsp	-4.4957	0.243448
Cpsf1	-4.50526	0.457407
Serpi03f;Serpi03g	-4.52717	0.277847
Gimap1	-4.56949	0.871368
Ilk	-4.59571	0.283714
Gtf3c5	-4.59618	0.969319
Adssl1	-4.59727	0.289092
Cnpy2	-4.59945	0.312898
	-4.60999	0.216069
Dr1	-4.61529	0.207335
Mrps30	-4.62372	0.283714
Thy1	-4.62934	0.745024
Acbd3	-4.63338	2.39432
G6pdx	-4.64411	0.468577
Nucb2	-4.64532	0.531752
S0p91;Picalm	-4.67979	0.294847
Ptprn2	-4.71887	0.31386
Flot2	-4.7298	0.55488
Mlh1	-4.73413	0.520642
Prrc1	-4.74366	0.242959
4932415D10Rik	-4.74877	0.277602
Wdfy1	-4.76222	0.287466
Stk4	-4.76896	3.31263
Bin2	-4.78035	0.62826
Rab5b	-4.78937	0.786259
Eps15	-4.7954	0.516571
Ythdc2	-4.80403	0.526062
Ifi205a	-4.86202	0.312898
D0jb1	-4.86516	0.292268
Sypl;Sypl1	-4.87445	0.827073
Psma2	-4.88589	0.417648
Ostc	-4.88746	0.269786
Vps11	-4.92108	0.345641
Evi2a	-4.94182	0.283714
Txn	-4.9429	0.339024
Trappc3	-4.94474	0.892417
Mkln1	-4.95485	0.466077
Nip7	-4.95804	0.462578
Sec24b	-4.96283	0.549066
Clint1	-4.97813	1.96632
Stxbp3	-4.97874	0.276103
H2-M3;H2-T24	-4.98648	0.204584
Prkcsh	-4.98689	0.559694
Inpp5k	-5.00185	0.315719
Fus	-5.01251	0.25693
Psmb4	-5.05335	0.324923
Stim1	-5.1351	1.12541
Arhgap31	-5.13644	0.387254
Clec4n;Clec6a	-5.16257	0.740447
Csrp1	-5.26774	0.439957
Ifrd2	-5.32098	0.255597
Pdlim5	-5.32342	0.31365
Prkca	-5.35007	0.468524
Spata5	-5.35745	0.516571
A0pc7	-5.36309	0.644813
Eif4g1	-5.38413	0.402591
Fam98b	-5.38518	0.477221
Tmem206	-5.40218	0.289938
Arhgef6;Arhgef7	-5.45899	0.29981
Prkcd	-5.50286	0.516992
Lgmn	-5.5193	0.245874
Vasp	-5.53961	0.340492
Pdcd2	-5.57239	0.270299
Gbp7	-5.57247	0.306116
Parp14	-5.588	0.280646
Clca3a1;Clca3a2	-5.60657	0.681363
Ddx39b	-5.61689	0.309904
Wars	-5.63128	0.382008
42248	-5.65711	0.53935
Acap1	-5.72231	0.487954
Slc25a4	-5.75146	0.848992
Fnbp1	-5.75941	0.481975
Exosc1	-5.78152	0.274751
Abi3	-5.80677	0.353544
Dync1i2	-5.84925	1.94087
Slc35b2	-5.87362	0.380478
Smu1	-5.93024	0.621291
Btla	-5.95815	0.307745
Ebag9	-5.97553	0.381962
Impdh2	-5.99337	0.337067
Adar	-5.99553	0.55488
Kiaa2013	-6.02582	0.340492
Abcf3	-6.03718	0.617686
Drg2	-6.03965	0.439995
Ddx17	-6.09003	0.572154
44257	-6.09874	0.395876
Ddx23	-6.10488	0.415296
A0pc1	-6.10895	0.458054
Npm3	-6.11041	0.388316
Ctnnd1	-6.11043	0.554618
Cd300lf	-6.1186	0.55488
Vti1b	-6.1194	0.55488
	-6.13972	0.417395
Trappc8	-6.15024	0.962617
Znf22	-6.20842	0.460795
Ptrf	-6.25528	0.654262
Vdac3	-6.25617	0.437931
Rap1b	-6.26138	1.23696
Themis2	-6.26692	0.325158
Reep5	-6.29195	0.789157
Fam134c	-6.32765	0.312898
Actr1a;Actr1b	-6.32919	0.449248
2210010C04Rik	-6.33305	1.83542
Irgm2	-6.33641	0.29981
Rel	-6.41557	0.72375
Gyg1	-6.46619	0.374005
Slc2a6	-6.50053	0.379218
Pyhin1;BC094916	-6.52252	0.359701
Tor1aip1	-6.54542	0.493119
Klhl31	-6.61298	0.280646
Bclaf1	-6.69206	0.599951
Dnpep	-6.69555	0.391414
Itgad	-6.74239	0.505609
Smchd1	-6.75521	0.625101
Fyn;Yes1;Src	-6.76267	0.541181
Mcmbp	-6.7628	0.564329
Nudt3	-6.76349	0.380561
Gm20517;Med20	-6.76768	0.618192
Smarcb1	-6.78038	0.422435
Xirp2	-6.78495	0.569865
Znf592	-6.79611	0.425095
Atp6v1g1	-6.82732	0.592713
Med24	-6.84646	0.599567
Uhrf1	-6.86907	0.379218
Mat2a;Mat1a	-6.92025	0.417395
Pygb;Pygm;Pygl	-6.93728	0.569275
Igj	-6.93834	0.33266
Tubb3	-6.96106	0.542257
Fryl	-6.96718	0.630907
Alyref;Alyref2	-6.98134	0.354638
Trip10	-6.98628	0.283714
Akap13	-6.98814	0.457407
Wdr7	-7.00594	0.814274
Znf622	-7.01316	0.371896
Gm28044;Zfp953	-7.07184	0.494891
Krr1	-7.07216	0.879518
Parp2	-7.10473	0.564917
Abcb1a;Abcb1b	-7.12776	0.592713
Acsl1	-7.22846	0.656767
Srsf10;Srsf12	-7.23611	0.477879
Dcaf8	-7.23645	0.753027
Lims1	-7.25931	0.476068
Eml3	-7.27093	0.460795
Rasal1	-7.27351	0.468577
Entpd2	-7.31219	0.458054
	-7.32962	0.382008
Ppp2ca;Ppp2cb	-7.34128	0.377617
Baz1b	-7.36164	0.449077
Wdr91	-7.37578	0.85075
Ergic1	-7.37865	0.945084
D0jc2	-7.38104	0.550701
Trbv3	-7.38693	0.369021
Srp54	-7.42135	0.523484
Exoc4	-7.43633	1.00854
40787	-7.43919	0.516571
Folh1	-7.44461	0.516992
Cand1	-7.45529	0.477221
Ipo9	-7.47775	0.594688
Cds2	-7.50037	0.488292
Eef1e1	-7.50539	0.869727
Plcg2	-7.51016	1.35595
Anp32b	-7.54161	0.432689
Srp9	-7.54638	0.382008
Klc1;Klc2;Klc4	-7.57841	0.444401
Maea	-7.59416	1.10154
Vwa5a	-7.60766	1.07473
Mta3;Mta1	-7.66296	0.521307
Npm1	-7.66499	0.448969
Gtf2f1	-7.66515	0.496629
Vamp8	-7.66854	0.448969
Smarcd1	-7.67271	0.728158
Comt	-7.70499	1.27012
Jup	-7.72892	0.488557
Phb	-7.75524	0.726679
Tbl1x	-7.76594	0.564329
Actg1	-7.76933	0.666551
Dctn1	-7.78767	0.642893
Pspc1	-7.80563	0.444401
Mndal	-7.83162	0.709516
Eef1b2;Eef1b	-7.83587	0.572154
Sh3glb1	-7.87581	0.410531
Exoc2	-7.89507	0.766131
Ppp1cb	-7.9228	0.520461
Gng2	-7.94082	0.707948
Ncapd3	-7.9816	0.915967
Sgcd	-8.00132	0.369021
Slc9a7	-8.01161	0.413908
Cd1d2;Cd1d1	-8.02648	0.694408
Srrt	-8.02802	0.49313
Sigirr	-8.03994	0.493379
Slc30a7	-8.07438	0.505409
Rcn2	-8.08715	0.670736
Emc3	-8.09099	0.476974
Pecam1	-8.13386	0.82975
Plbd1	-8.16003	0.435861
Cpsf6	-8.16319	0.735716
Pycr2	-8.18929	0.915967
Ap1s1	-8.19485	0.644813
Dhrs7b	-8.22455	0.52708
Arhgap4	-8.22983	1.21426
Psmd9	-8.24229	0.55488
Arhgap17	-8.24395	0.499224
Ckb	-8.30529	0.570957
Tgfbr2	-8.31405	0.535753
Scarb2	-8.34322	0.527928
Mpo	-8.34596	0.628666
Stx6	-8.35812	0.579168
Sf1	-8.36882	0.651613
Faah	-8.43494	0.573212
Trim34a;Trim34b	-8.4842	0.656115
Rrp15	-8.50088	0.619917
Cstf3	-8.53277	0.70523
Rnf121	-8.56814	1.27012
	-8.57062	0.970385
Ube2o	-8.57672	0.505276
Rrbp1	-8.59789	0.615457
Sec22b	-8.59992	0.642893
Itga2b	-8.60713	1.65623
Pip4k2b	-8.6136	0.65507
Enpp1	-8.69806	0.975457
Mapk3	-8.69825	0.814274
Gga2	-8.76762	0.76376
Srsf11	-8.78738	0.705536
Ubap2l	-8.80283	0.756905
D0jc9	-8.80355	1.48979
Oxsr1	-8.81665	0.661249
Tbl3	-8.82281	1.07922
Psmb6	-8.83218	1.61545
Siglecg	-8.84294	0.85075
Flot1	-8.87118	0.828019
Adam9	-8.87178	0.645172
Camp	-8.88077	0.545545
Snx6	-8.88848	0.694907
Heatr1	-8.89946	1.49727
Hist3h2ba;Hist3h2bb;Hist2h2be	-8.91962	0.443448
Luc7l3	-8.94907	0.601574
Tubb2b	-8.96967	0.873041
Psmd4	-8.9777	0.819633
Elavl1	-9.10408	0.476068
Ppig	-9.11174	1.48648
Pabpn1;Gm20521	-9.17042	0.584262
Lrch4	-9.18055	1.0447
Pcyt1b;Pcyt1a	-9.18444	1.0023
Ehd2	-9.22284	1.57394
Isg20l2	-9.23376	1.10299
Mfsd1	-9.23488	0.584262
Mylk	-9.3237	0.55488
Eif2a	-9.37436	0.598258
Exosc10	-9.38755	1.99232
Mpdu1	-9.39272	0.745027
Eif2d	-9.39623	1.0358
Slmap	-9.41033	0.555072
4921511C20Rik	-9.41625	0.831886
Coasy	-9.55756	0.85752
Dync1li2	-9.56222	0.819384
Sec61a1;Sec61a2	-9.56289	0.590447
Ddx10	-9.57818	0.624161
Map7d1	-9.60728	0.860225
Pus7l	-9.63805	0.88407
0t2	-9.63955	0.922665
Fmnl2;Fmnl3	-9.6483	0.77131
Ap3s1	-9.68832	2.10283
Chmp6	-9.70192	0.882328
Ewsr1	-9.77274	1.16854
Tor1b	-9.77574	1.70499
Ighv1-55	-9.77773	0.563597
Syf2	-9.79165	0.784487
Apex1	-9.81485	0.944683
Zcchc8	-9.82027	0.846923
Slc44a1	-9.82122	0.716624
Eml5	-9.8236	1.21472
Arhgap30	-9.86499	0.673451
Tmem55b	-9.88834	0.751823
Dus3l	-9.89816	0.814903
Arfrp1	-9.9084	1.94848
Magt1	-9.91408	1.12754
Emc2	-9.95064	0.710694
Slc29a3	-9.9598	0.57661
Kif22	-9.96784	1.45896
Stat5a;Stat5b	-10.0054	1.29152
Tspan14	-10.048	1.24512
Hexim1	-10.0764	0.642893
Surf4	-10.1322	1.36604
Myo1b;Myo1a	-10.2215	1.17033
Snw1	-10.2298	0.676606
Tmem163	-10.2306	0.589331
Bfsp1	-10.2922	0.588507
Serpinh1	-10.3023	1.04513
Pafah1b1	-10.3307	1.32295
Apmap	-10.3562	0.566411
Creld2	-10.3569	0.733333
Sugt1	-10.364	1.14212
Myo10	-10.3943	1.65746
Golga7	-10.4177	1.538
Larp4	-10.5117	1.55152
Tecr	-10.5253	0.844673
Prpf4b	-10.5488	2.0044
Gatad2a	-10.6975	0.716025
Hadha	-10.715	2.07665
Fam65b	-10.8003	1.51093
Fam20b	-10.8194	1.24515
	-10.8506	1.634
Wdr11	-10.8511	1.0021
Hmox2	-10.8759	1.1509
Zc3h15	-10.8925	1.31887
Tbxas1	-10.901	0.76376
Shc4	-10.906	1.50093
Gimap9	-10.979	1.45916
Efr3a	-11.0276	0.879518
Cers2	-11.0738	1.27012
Nbas	-11.1091	1.01311
Igkv4-55	-11.1111	0.619917
Tnfrsf13c	-11.1212	1.6262
Blvra	-11.1227	1.14156
Ccdc134	-11.1406	1.63425
Nup205	-11.163	1.53385
Heg1	-11.1921	0.766593
Hsdl1	-11.2831	1.61868
Camk2g	-11.2859	1.15941
Puf60	-11.312	0.683244
Gkap1	-11.3434	1.85388
Tarsl2	-11.3558	1.17269
	-11.4089	1.56615
Cyp51a1	-11.409	0.865883
Trim56	-11.4457	1.26093
Sptlc2	-11.4539	2.00501
Pacsin2	-11.4797	0.716172
Hras	-11.5159	2.08493
Map4	-11.5874	1.32852
Eif3g	-11.6634	0.753588
Cab39	-11.6683	1.52515
Ero1l	-11.7132	1.33073
Sec23a	-11.7289	1.88914
Mbl2	-11.7436	0.772882
Pdlim2	-11.7617	2.10283
Srsf5	-11.7663	0.710032
Hmox1	-11.7786	0.636397
Plekha4	-11.8218	0.826068
Dip2b	-11.8396	1.02608
Siglec1	-11.9532	0.732319
Api5	-11.9571	0.90459
Btaf1	-11.9835	1.43261
Plscr3	-12.0245	1.70499
Cat	-12.0951	2.46804
H2afx;Hist2h2ab	-12.1236	2.21894
Strap	-12.1577	1.02608
Wrnip1	-12.1677	1.62525
Safb2	-12.1782	0.85075
Lap3	-12.265	1.0103
Ythdc1	-12.3254	1.52247
Lrrc1;Scrib	-12.3255	2.46804
Tmc6	-12.3388	1.99061
Ccdc47	-12.3433	1.3204
Luc7l2;Luc7l	-12.3974	1.23141
Sirpa	-12.4183	1.0103
Gtf3c2;Gm29609	-12.4343	2.04127
Zbtb7a	-12.4479	1.27012
Arap1	-12.5061	2.40719
G3bp1	-12.5423	1.74809
Lhx5;Lhx1	-12.6284	1.87156
Nomo1	-12.6645	1.62052
Gak	-12.6815	2.01293
Prkdc	-12.7467	1.83542
Trp53i11	-12.82	0.850867
Apobec1	-12.8941	2.71195
Ascc3	-12.9845	2.7018
Timd4	-13.0254	1.57481
Cyb5b	-13.0881	0.80738
Bank1	-13.1884	1.52804
Tspan31	-13.228	1.0864
Lss	-13.2548	2.21309
Spryd3	-13.3217	1.30526
Tpm1	-13.3626	1.74809
Ints12	-13.3629	2.82881
Slc22a20	-13.4409	2.601
Aldh9a1	-13.4421	2.42144
Sympk	-13.5039	2.08029
Sppl2a	-13.5233	3.279
Exosc5	-13.5692	1.54215
Gtf3c1	-13.5915	1.00918
Igkv12-89	-13.6085	1.21891
Med17	-13.614	1.64469
Ptpra	-13.6217	1.42769
Clcn3	-13.622	1.00854
Fam129a	-13.6361	1.75705
Emr1	-13.6591	0.898339
Cd48	-13.7207	2.4619
Kif15	-13.8129	4.03107
Dlst	-13.858	2.98533
Mark2	-13.921	1.24515
Taldo1	-14.056	1.37904
Tomm22	-14.2488	2.15236
0ip2	-14.374	3.47691
S0pin	-14.4005	2.10283
Nsun5	-14.4132	2.7016
Exosc3	-14.4513	1.38961
Ykt6	-14.664	1.44479
Bgn	-14.7214	1.65635
Gid8	-14.8934	3.03333
Tppp3	-15.1897	1.35211
Pxk	-15.1951	1.84054
Sfxn1	-15.2021	1.42769
Gng10	-15.229	2.81188
Ppp1r12c	-15.2718	4.14454
Mpp6	-15.2977	2.03216
Eif2s3y	-15.3557	1.3989
Coq10b	-15.3567	4.73476
Dpm1	-15.4628	1.16505
Dpp4	-15.6609	2.47648
Psmb7	-15.7073	2.1374
Exosc6	-15.7572	2.42395
Dock6	-15.7572	2.11106
Igkv4-86;Igkv4-70;Igkv4-59	-15.7626	3.01836
Iglv3	-15.7848	3.01626
Cav1	-15.8541	1.23708
Nol7	-15.8901	1.79924
Amy2	-15.9048	1.0108
Pc0	-15.9693	1.39532
Dhx58	-16.0018	1.84873
Sec63	-16.0433	2.87578
Pelo	-16.0521	2.48114
Exosc9	-16.2173	1.47852
Tprg1l;Tprgl	-16.4114	1.61775
Alg5	-16.451	1.42277
Igkv3-7	-16.4706	2.56541
Ybx3	-16.6658	1.84873
Kif11	-16.6817	3.05152
Usp5	-16.6826	3.87149
Ccdc9	-16.7752	3.87606
Fbxo18	-16.9869	2.63158
Itgb3	-17.0278	3.80041
Cela1	-17.1372	2.74552
Alg2	-17.4868	1.99785
Iqsec1	-17.5486	6.36727
Pnn	-17.902	4.76084
Myl9	-17.9185	2.31135
Ggt1	-18.2209	2.17296
Fbxl20	-18.457	7.65304
Try4;Try5	-18.4707	1.74173
Tmed11	-18.5273	2.84072
Itpr3	-18.6501	2.90139
Got2	-18.7189	8.35372
Galnt7	-18.8665	8.99125
Ighd	-18.9645	1.33916
Eif2b5	-19.3719	5.78482
S100a9	-19.374	5.55455
Cyp20a1	-19.5801	8.03273
Tceb3	-20.2026	6.28084
Zfp277	-20.23	8.90612
Ddx49	-20.2686	7.87757
Try10	-21.2405	6.2686
Ighv9-4;Ighv9-1	-22.7789	8.35372
Lrrn4	-23.1911	10.5545
Prss1	-25.1932	4.76625
Ascc2	-26.708	8.35372

## Sheet: Fig4. CD8+T proteomics_4days
T: ProteinId	logFC	-log10(FDR)
Pdpr	8.3695	2.62887
Vtn	5.51555	2.46791
Myo1e	5.3918	2.39536
Trim25	5.35966	2.4345
Wdfy4	5.14031	2.14583
Tf	4.80133	2.14583
Pwp1	4.76809	2.45915
Mycbp2	4.41769	2.62887
Bgn	4.29738	1.96744
Isg15	4.26243	2.3561
Fgb	4.11126	2.13239
Eml3	4.06862	2.14583
Ncapd3	4.01335	2.46791
Fga	3.9428	2.45915
Ltv1	3.79527	1.87991
Poll	3.79363	1.42703
St3gal6	3.74397	1.47758
Ncapg2	3.65502	1.34293
Tubb6	3.57662	2.62887
Eif2b4	3.55907	2.45915
Smn1	3.55867	2.11967
Dhx29	3.48926	1.92958
Rgs10	3.47837	2.45915
Spp2	3.34771	1.58588
Mvp	3.31833	2.62887
Tubb2a	3.26358	2.45736
Was	3.21831	2.03061
Cd180	3.18984	2.62887
Tut7	3.1223	1.42763
Tex10	3.01641	1.77727
Polr3d	2.92371	1.73187
Ascc3	2.89656	1.66365
Pcm1	2.87853	2.13583
Zcchc8	2.87727	1.47804
Tgoln1	2.83176	1.92958
Ly86	2.83031	1.55319
Apoe	2.8224	1.85714
Snn	2.72283	1.6235
Dync1h1	2.72042	2.46791
H2-Ab1	2.67707	1.57914
Kntc1	2.67612	2.0123
Riok1	2.64425	2.14583
Anapc1	2.63356	1.78509
Tm9sf2	2.61958	2.07095
Kif4	2.58631	1.76142
Myl12b	2.55751	1.93535
Dync1li1	2.53022	2.46791
Elp1	2.52392	1.89605
Ibtk	2.45669	1.44775
Gemin2	2.42924	1.69158
Tgm2	2.41212	2.17275
Rpl4	2.40255	2.27764
Rps26	2.39312	2.24184
FAM120A	2.38855	2.14583
Smu1	2.38847	2.0005
Daglb	2.38413	1.41409
Srp54	2.34708	1.39598
Tk1	2.33526	1.38549
Tmod3	2.32966	1.71438
Rpl28	2.32506	2.13442
Man1a1	2.32218	1.96869
Myh9	2.27757	1.8377
B4galt1	2.26495	2.14583
Tubg1	2.25666	2.17318
Smc2	2.25027	1.85916
Parva	2.2489	1.73187
Rpl8	2.24083	2.23378
Eif5b	2.23883	2.01518
Fth1	2.2179	1.75801
Rpl7	2.21598	2.14583
Copa	2.20257	2.3623
Znf622	2.19545	1.90883
Rpl27	2.18316	2.11967
Tuba1a	2.18133	1.64944
Rpl34	2.12208	1.97629
Gnl2	2.11446	2.26749
Rpl18	2.07075	2.14583
Rpl13	2.06422	2.14583
Gtpbp1	2.04537	2.14583
Rpl10	2.02393	2.15523
Tubb4b	2.01606	1.78902
Rpl15	2.00055	2.14583
Tmem123	1.98782	1.37874
Rpl14	1.97746	2.14583
Rpl37	1.96162	1.87991
Rpl6	1.95415	2.17275
Rpl13a	1.93694	1.96869
Atl2	1.91848	1.68527
Anxa6	1.9143	1.402
Rpl27a	1.9028	2.14583
Dtx3l	1.90083	2.21509
Kif23	1.89671	1.30552
H2-Aa	1.88157	1.8377
2001-03-01	1.8449	2.13933
Rpl3	1.82511	1.89605
Rps6	1.81957	2.14583
Surf6	1.81404	1.48308
Rplp0	1.79404	2.18898
Zw10	1.79386	2.00733
Rpl7a	1.78297	2.13239
Rps3a	1.78271	2.0006
Rps2	1.78125	1.9811
Rps8	1.78095	2.04083
Gvin1	1.77407	1.39401
Aimp2	1.77262	2.26749
Nop16	1.76318	2.06923
Pura	1.76111	2.14583
Ctsb	1.74841	1.30253
Serinc3	1.72387	2.06089
Srsf2	1.72345	2.14583
Rps23	1.71524	2.01516
Rpl32	1.69811	2.0006
Map4k1	1.69351	1.62375
Ldlrap1	1.6917	1.61429
Rpl30	1.67962	2.17275
Tuba1b	1.66612	1.72197
Degs1	1.66571	2.0005
Rpl24	1.66117	2.03061
Pop4	1.63099	1.49002
Tpm4	1.62265	1.5177
Pelp1	1.621	1.50845
Iars1	1.61161	1.98437
Luc7l3	1.59164	2.18898
Rpl23	1.58943	2.06923
Eprs1	1.58769	2.14583
Exoc2	1.58454	1.33289
Pik3r4	1.5837	1.47804
Ddx20	1.56205	1.6175
Grwd1	1.55798	1.77384
Vamp4	1.5329	1.48974
Gnl3	1.52652	1.78639
Rpl22	1.51609	1.8086
Eef1e1	1.50908	1.47791
Rps11	1.50348	2.01518
Trim28	1.49968	1.75633
Flii	1.49715	2.09178
Camk2d	1.48717	1.67245
Copb2	1.48643	2.13803
Tmpo	1.46547	1.62375
Rplp1	1.45804	2.11967
Appl1	1.45739	1.44311
Purb	1.45128	2.00517
Pdcd2	1.44975	1.65527
Rars1	1.44762	2.0865
Qars1	1.44713	1.78442
Atp6v0d1	1.4378	1.89605
Mrto4	1.43519	1.42603
M6pr	1.43252	2.06649
Cyria	1.42052	1.62875
Dock2	1.41945	1.97842
Sypl1	1.41061	1.55319
Rpl5	1.40327	1.63116
Ap3b1	1.39965	1.90883
Rfc5	1.3952	1.71335
Ehd1	1.39259	1.8377
Rps27l	1.36646	1.88573
Rfc3	1.36344	1.87064
Rps9	1.35291	1.8957
Bpnt2	1.35179	1.34327
Rpl35	1.35053	1.77727
Plac8	1.34671	1.86264
Exosc10	1.33787	1.63654
Rpl37a	1.28129	1.80684
Rpl35a	1.27801	1.71926
Rps14	1.25745	1.98137
Rps4x	1.25639	1.8477
Tubb5	1.25327	1.38877
Exosc8	1.24929	1.90883
Gcn1	1.2462	1.38549
Exosc3	1.24335	2.06923
Srpk1	1.23969	1.8263
Rplp2	1.23641	2.11967
Vamp8	1.21674	1.80684
Vac14	1.20485	1.39598
Exosc6	1.19227	1.62978
Rps16	1.17096	1.78793
Dars1	1.16528	1.8263
Rps15a	1.16225	1.82722
Prpf38b	1.1498	1.96869
Copb1	1.12134	1.62978
Exosc7	1.09944	1.47595
RtcA	1.05301	1.4172
Arhgap31	1.04943	1.60112
Lars1	1.03726	1.80221
Abcf1	1.0233	1.34005
U2af1	1.01707	1.8377
Srsf6	1.01295	1.43863
Smchd1	1.00994	1.34757
Rpl11	1.00933	1.61184
Exosc9	0.988684	1.55928
Dnajc9	0.984963	1.43653
Wdr18	0.969973	1.71296
Nckap1l	0.962756	1.66365
Mtrex	0.961886	1.47722
Glb1	0.948874	1.31789
Sf3b1	0.946742	1.4767
Sart3	0.938636	1.3099
Plp2	0.93805	1.77678
Elmo1	0.924963	1.41409
Rps13	0.881813	1.53065
Rpl9	0.849016	1.31789
Ap2a1	0.84713	1.52912
Ncaph	0.831188	1.57789
Rps7	0.786019	1.4767
Rpl12	0.769435	1.53945
Iqgap1	0.761559	1.40256
Psmc1	0.741392	1.30839
Rgn	0.736182	1.50643
Rps17	0.711408	1.31018
Psmc6	0.651796	1.3103
Rpl38	0.649338	1.31471
Glud1	-0.663852	1.3868
Atp5me	-0.681329	1.32665
Ran	-0.701812	1.45621
Dek	-0.708448	1.36899
Mtatp8	-0.714974	1.48178
Pkm	-0.716645	1.45961
Snrpd2	-0.727129	1.44311
Uqcrfs1	-0.732438	1.32399
Hsph1	-0.732554	1.41409
Uqcrc1	-0.734659	1.40129
Tmpo	-0.741614	1.37605
Eef2	-0.74175	1.47722
Clic1	-0.748401	1.52543
Vdac3	-0.767107	1.37605
Nt5c	-0.768478	1.3374
Sod2	-0.77125	1.31179
Slc25a5	-0.772183	1.37605
Ptges3	-0.78366	1.30967
Snu13	-0.786541	1.52096
Acot2	-0.786973	1.4327
Wdr43	-0.78867	1.52499
Atp5f1b	-0.794086	1.60112
Eno1	-0.79911	1.62375
Fam98b	-0.808264	1.30525
Tomm34	-0.810378	1.39598
Atp5pd	-0.810593	1.65989
Wdr12	-0.811254	1.31789
Hsp90b1	-0.817082	1.57789
Ccdc81	-0.818008	1.55928
Etfb	-0.82417	1.38932
Atp1a1	-0.828587	1.33805
Ogdh	-0.834459	1.47572
Arpc4	-0.840401	1.36325
Msn	-0.841104	1.30789
Echs1	-0.841356	1.37605
Dpysl2	-0.841885	1.36364
Nudcd2	-0.848359	1.36368
Glipr2	-0.849765	1.33289
Pfas	-0.850636	1.38932
Phb	-0.860064	1.71044
Sec61b	-0.860223	1.39816
Hyou1	-0.863503	1.61268
G6pdx	-0.86478	1.47722
Srprb	-0.866081	1.44311
Ndufa2	-0.867991	1.50845
Snrpa1	-0.869811	1.47572
Sfpq	-0.872612	1.30253
Akr1b1	-0.874176	1.64351
Ndufs8	-0.875175	1.63741
Oat	-0.8778	1.46928
Nudt5	-0.881955	1.76142
Ppm1g	-0.887514	1.37704
Sephs1	-0.900964	1.30892
Zap70	-0.904287	1.57789
Mdh2	-0.904468	1.44238
Hspa5	-0.906096	1.64351
Plek	-0.908507	1.47502
Mcmbp	-0.914714	1.55652
Ndufa10	-0.917423	1.30916
Pycr2	-0.918365	1.38932
Actn1	-0.921831	1.35286
Khsrp	-0.923505	1.52543
Cops6	-0.924787	1.348
Sdhb	-0.929199	1.61429
Atp6v1e1	-0.936441	1.43476
Nup107	-0.939168	1.46821
Arpc5	-0.941919	1.78934
Hprt1	-0.942913	1.30892
Nans	-0.952418	1.55928
Lcp1	-0.95511	1.70258
Cap1	-0.955296	1.42603
Letm1	-0.956787	1.37605
Hpf1	-0.963646	1.6216
Eef1b	-0.970012	1.85414
Eef1g	-0.970203	1.70701
Atp1b3	-0.974126	1.36751
Ywhaz	-0.975692	1.59758
Sfxn1	-0.976816	1.32174
Sec13	-0.977383	1.50731
Gpr171	-0.981546	1.5177
Cox4i1	-0.981817	1.80096
Acot9	-0.985033	1.44626
Psma2	-0.985534	1.39471
Fh	-0.985902	1.44311
Adss2	-0.988607	1.59891
Nup133	-0.992155	1.30892
Cd3g	-0.999734	1.60653
Dlst	-1.00977	1.82603
Nup210	-1.01161	1.30967
Hcls1	-1.01692	1.37605
Sf3a3	-1.01707	1.6339
Tomm22	-1.02015	1.86264
Mat2b	-1.02036	1.40244
Mrpl41	-1.02108	1.42603
Prdx3	-1.02345	1.78442
Hspe1	-1.02505	1.64301
Pfn1	-1.02644	1.8377
Wdr46	-1.02812	1.33289
Atp6v1c1	-1.03092	1.58998
Got2	-1.03406	1.6867
Rcc1	-1.03485	1.55319
Dnttip2	-1.03554	1.85916
Pdhb	-1.03739	1.39097
Mydgf	-1.04058	1.41409
Hsd17b4	-1.04527	1.38877
Mtdh	-1.04875	1.8377
Mrps18b	-1.05043	1.80709
Pmpcb	-1.05506	1.80221
Hspd1	-1.06436	1.96945
Impdh2	-1.06805	1.33289
Cox5a	-1.07434	1.71148
Ostc	-1.07813	1.62344
P4hb	-1.07861	1.89172
Tbl2	-1.08716	1.30933
Hspa9	-1.09162	1.93455
Psma5	-1.09546	1.41409
Cnn2	-1.10285	1.30892
Gpd2	-1.10343	1.81351
Pgd	-1.11469	1.89605
Chordc1	-1.11595	1.59402
Lrpprc	-1.11989	1.50875
Stip1	-1.12506	1.85916
Psmb8	-1.12609	1.6684
Dld	-1.12956	2.00733
Ostf1	-1.13096	2.0005
Atp5po	-1.13294	1.92958
Hnrnpa2b1	-1.14383	1.80221
Mrps27	-1.14957	1.78442
Srm	-1.15135	1.96885
Ube2i	-1.16001	1.82113
Cfl1	-1.16064	1.8333
Slc3a2	-1.16378	1.79323
Pebp1	-1.16744	1.42603
Ywhag	-1.17091	1.59758
Pgk1	-1.17313	1.94074
Mrps23	-1.1786	1.47568
Vkorc1l1	-1.18614	1.33043
Acad9	-1.19209	1.65104
Cd5	-1.19253	2.03569
Arpc5l	-1.19657	1.78091
Prep	-1.19999	1.65104
Dctn2	-1.20002	1.34327
Gfm1	-1.20078	1.4767
Pcna	-1.20604	1.85991
Txnrd1	-1.21019	1.60441
Apool	-1.21968	1.97629
Hmgb2	-1.22298	2.05162
Fkbp4	-1.22691	2.03523
Grap2	-1.23364	1.81821
Etf1	-1.23856	2.04083
Psma7	-1.25373	2.01783
Arf2	-1.2539	1.74367
Lcp2	-1.26088	1.97571
St13	-1.26216	1.97842
Stat5a	-1.26909	1.62682
Gars1	-1.27424	1.97571
Ndufa8	-1.27943	1.79247
Nfkb2	-1.28567	1.72772
Arhgdib	-1.28746	1.55928
Ywhae	-1.29311	1.89605
Aars1	-1.29556	1.97629
Pdcd11	-1.29914	1.6867
Adh5	-1.29981	1.78902
Ppa1	-1.30139	1.94334
Prpsap2	-1.3053	1.49783
Fasn	-1.30749	2.09178
Lonp1	-1.31174	1.88067
Wdr75	-1.3159	1.78793
Isyna1	-1.3188	1.52224
Aldoa	-1.31905	2.0865
Psma4	-1.32252	1.81821
Cd82	-1.32323	1.4172
Rrm2	-1.33055	1.55319
Aprt	-1.33275	2.00615
Cotl1	-1.33928	1.70956
Cbx1	-1.34714	1.38955
Trap1	-1.34759	2.01518
Timm44	-1.34876	1.5177
Hars1	-1.3543	1.90883
Slc9a3r1	-1.35544	2.11967
Ppif	-1.35669	1.98437
Runx3	-1.36082	1.32679
Nip7	-1.36168	1.55319
Pdlim1	-1.36406	1.42424
Stt3a	-1.37653	1.35482
Tpi1	-1.37747	2.11967
Sf3a1	-1.3916	2.09178
Nipsnap3b	-1.3925	2.03523
Prdx2	-1.39442	2.0125
Lgals1	-1.39971	2.0006
Timm8a1	-1.40014	1.6421
Eif4b	-1.41667	1.71862
Actn4	-1.4222	1.96869
Cbr1	-1.428	1.74464
Gdi2	-1.44067	1.7157
Gpi	-1.44221	1.82722
Galk1	-1.4443	2.14583
Mrps7	-1.45061	1.64301
Lat	-1.46596	1.58265
Supt4h1b	-1.47376	1.98437
Mrpl20	-1.47771	1.80852
Cd3e	-1.48045	1.32897
Dgka	-1.48057	1.97629
Mia3	-1.48061	1.50845
Adk	-1.49397	1.55319
Tomm70	-1.49688	1.68738
Ndufs6	-1.50106	2.17275
Pde12	-1.50164	1.9855
Pfdn6	-1.50457	1.58998
Snrpa	-1.51299	2.14583
Ociad1	-1.5181	1.80684
Krr1	-1.53048	1.32834
Psmg1	-1.53463	1.50163
Plec	-1.5388	1.9057
Ech1	-1.53931	1.57789
H2-Q7	-1.54586	1.6354
Eif3j1	-1.54983	1.47572
Grpel1	-1.5586	1.45586
Abcb1a	-1.56036	1.61268
Dcps	-1.56105	1.63654
Lap3	-1.56168	1.78509
Cwf19l1	-1.56224	1.40129
Psma6	-1.56495	1.66976
Atp5f1e	-1.57059	2.0005
Pepd	-1.57141	2.09733
Pdcd10	-1.59403	1.32209
Pitrm1	-1.60907	1.64826
Nup62	-1.61614	2.18898
Sumo1	-1.6252	1.37605
Golga5	-1.63349	2.0005
Cd69	-1.6534	1.8377
Arhgdia	-1.65756	2.09178
Mthfd2	-1.65772	2.18293
Casp3	-1.65938	2.18898
Pdk3	-1.66417	1.94074
Cbx5	-1.67334	2.14583
Ppia	-1.68883	1.66431
Lsm6	-1.69493	1.58982
Stoml2	-1.70252	2.0865
Cdyl2	-1.70258	1.7356
Psmb1	-1.70733	1.73187
Psma1	-1.70916	2.05464
Marcksl1	-1.71153	1.30364
Dhfr	-1.72824	1.4327
Timm9	-1.7505	2.22274
Yme1l1	-1.76347	1.32399
Txn	-1.76641	2.21509
Cyc1	-1.7668	2.13803
Pgam1	-1.76851	2.26749
Rad23b	-1.77013	2.14583
Nup214	-1.79006	2.09893
Ranbp1	-1.79869	1.97637
Tagln2	-1.8096	2.0865
Nutf2	-1.83309	1.97048
Cd48	-1.86328	2.26749
Mrps2	-1.86927	2.23493
Gclc	-1.91617	1.33289
Psat1	-1.92383	2.13803
Slc38a1	-1.92397	1.58982
Lsm3	-1.92907	1.62957
Cycs	-1.95056	2.33197
Ptrh2	-1.95099	1.78442
Naxe	-1.95538	1.89921
Aaas	-1.95673	1.8957
Ptma	-1.97143	1.86264
Csrp1	-1.97177	1.44311
Pex14	-1.97602	1.47572
Timm50	-1.981	2.09178
Ikzf3	-1.99299	1.55319
Nsfl1c	-1.99775	1.42034
Myg1	-1.99964	1.59075
Gtf2f2	-2.03288	2.09905
Limd2	-2.04329	1.74464
Samm50	-2.04892	2.09178
Mif	-2.08603	1.47355
Utp14a	-2.09781	2.00346
Cdv3	-2.10022	1.39598
Pfdn5	-2.12865	1.52441
Rbmxl1	-2.13196	1.89605
Dpy30	-2.13828	2.12011
Lypla2	-2.16396	2.45736
Naca	-2.1765	2.40158
Nup85	-2.17821	1.78902
Ppid	-2.18622	2.26077
Slc7a5	-2.18795	1.30933
Tmem109	-2.18952	1.46699
Snrpf	-2.20111	2.06089
Eea1	-2.22183	2.18293
Eif1	-2.24945	1.30839
Nup50	-2.2866	2.46791
Lasp1	-2.29212	1.38932
Txndc17	-2.29588	1.90883
Gtf2f1	-2.30244	2.14583
Srpra	-2.36715	1.6452
Blmh	-2.36812	2.25646
Thumpd1	-2.39059	2.0005
Hmgcs1	-2.39593	1.4658
Ccr7	-2.42176	2.03635
Glo1	-2.43443	1.3917
Ivd	-2.48505	1.50845
Nipsnap1	-2.52156	2.08657
Mrpl22	-2.52409	1.85314
Dpp3	-2.53293	2.14583
Mrpl49	-2.59485	2.62887
Got1	-2.63207	1.87064
Pycard	-2.63269	1.78902
Psmb6	-2.70997	1.95552
Itpa	-2.83785	2.06849
Asns	-2.88359	1.4767
Ak2	-2.96876	1.39298
Hdgf	-2.9987	2.44778
Flnb	-3.01168	1.38932
Nt5e	-3.14961	1.3354
Gzmb	-3.24709	2.46791
Ahctf1	-3.29085	1.55758
Bola2	-3.33394	2.45736
Psmb4	-3.41245	2.24351
Dnajc3	-3.49696	1.57789
Ppp1r12a	-3.58408	2.14583
Fam107b	-3.71216	2.34798
Sarnp	-3.93138	2.46791

## Sheet: FigS4.CD8+T proteomics_24h
T: ProteinId	logFC	-log10(FDR)
Mcm3;	5.75558	1.51071
Serpinc1;	3.97507	0.930394
Ccdc88b;	3.88758	1.49337
Rala;	3.64828	2.41488
Ppil3;	3.44002	0.936346
Sfpq;	3.31205	1.05133
Igkc;	3.19834	0.454108
Anp32e;	3.00145	0.864403
Igfbp6;	2.90265	0.256321
Rps16;	2.72219	1.41877
Dnaja2;	2.59806	0.733884
Dmac1;	2.57499	1.54831
Arhgap31;	2.53757	0.841136
Pak2;	2.36944	0.670577
Gnl3l;	2.35843	1.57458
Mllt3;	2.31908	1.06339
Lat;	2.30919	0.862848
Ndufs3;	2.30308	0.580532
Ipo5;	2.24174	0.398018
Znf706;	2.22479	1.36315
Calr;	2.17137	1.98587
Gtpbp4;	2.17014	1.191
Snu13;	2.14107	0.767868
Serinc3;	2.13905	1.36315
Tsr1;	2.08271	0.199513
Acot2;	2.06234	0.348243
Mrpl44;	2.03347	0.670218
Ensa;	1.93134	0.946997
Tpm4;	1.92271	0.234003
Rpl15;	1.90797	1.0864
Tbl1xr1;	1.90167	0.586879
Lzic;	1.89234	0.415658
Tap2;	1.88757	1.18284
Srprb;	1.87253	0.440338
Ptgs1;	1.82307	0.289338
Micos13;	1.81194	1.01593
Hdgfl3;	1.79034	1.98587
Ccdc158;	1.75581	1.20902
Srp54;	1.74197	0.735318
Supt4h1b;	1.73824	1.54831
Uqcrc2;	1.7334	0.682237
Gatd3a;	1.73259	0.980362
Gabpa;	1.72373	1.36944
Bcap31;	1.71122	0.649021
Atp5mg;	1.70271	0.862848
Arhgdib;	1.69019	0.936374
Exosc10;	1.6822	1.13861
Ppp5c;	1.68216	0.206725
Cd9;	1.67081	1.0451
Creg1;	1.65933	0.711409
Pkm;	1.64997	0.621559
Ctcf;	1.64622	1.44183
Rrp7a;	1.64521	0.711409
Ikzf3;	1.63804	0.450881
Cntnap5a;	1.63006	1.54831
Nol7;	1.62642	0.441043
Fam98b;	1.61911	1.68322
Caprin1;	1.60188	1.54831
Mtpn;	1.58919	0.562002
Ric8a;	1.57184	0.788628
Sfxn1;	1.55179	1.13983
Slc25a12;	1.54297	1.65379
Polr2b;	1.53273	0.781904
Rhoa;	1.52319	1.21952
Gtf2f2;	1.51918	1.12706
Mcu;	1.46983	1.57458
Sart3;	1.46931	1.191
Cpne3;	1.44929	1.05133
Anxa7;	1.44033	0.507734
Vps35;	1.4384	0.724845
Rbm3;	1.41658	0.596581
Snrpa;	1.40998	1.41619
Mthfd1;	1.3977	0.966548
Uqcrh;	1.38723	1.57458
Rad23b;	1.37881	0.821278
Prkd2;	1.37359	1.54831
Coq3;	1.35165	0.330317
Myo1g;	1.33756	0.246459
Prpf8;	1.33683	0.909418
Hcls1;	1.31824	1.13131
Ubqln2;	1.31416	0.861808
Wasf2;	1.30432	1.59782
-	1.2987	0.767763
Kpna3;	1.29517	1.1044
Ctsc;	1.27726	1.53981
Nup50;	1.24983	1.36944
Ddx55;	1.24802	0.715606
Pdha1;	1.24692	0.909387
Plaa;	1.23508	0.691687
Impdh2;	1.23191	0.606318
Ass1;	1.23001	0.971062
Nfkb2;	1.21328	1.27663
Arf2;	1.20391	0.875538
Tsn;	1.19465	1.61227
Anxa11;	1.18801	0.980362
Rhot2;	1.18168	1.52017
Tmed5;	1.18083	0.691992
Acadm;	1.17348	0.726631
Rassf2;	1.16177	1.21165
Polr2c;	1.15855	0.944512
Mcm5;	1.15472	0.957365
Actn1;	1.14895	1.81344
Sptlc1;	1.14057	1.21952
Zadh2;	1.13316	1.43256
Rab10;	1.13101	1.15922
Atp6v1b2;	1.13063	0.563347
Tagln2;	1.12878	0.576576
Hsd17b11;	1.12809	1.41619
Vcp;	1.12607	0.333094
Psmd7;	1.11801	1.21952
Ppt1;	1.11699	0.864417
Tsfm;	1.11465	1.45514
Cct3;	1.11198	0.377179
Cpox;	1.10725	0.281072
Naca;	1.10662	0.651281
Slc38a1;	1.10504	0.529731
Ly6d;	1.10399	0.449035
Adh5;	1.09184	0.381691
Rplp1;	1.0908	1.4651
Plac8;	1.06709	0.46108
Nsfl1c;	1.05022	1.59782
Ywhae;	1.04882	1.00151
Prkab1;	1.04615	0.551738
Rpp30;	1.03527	0.252949
Kif4;	1.03502	0.637506
Ccar2;	1.03282	0.525515
Ehd3;	1.0217	1.61227
Ly9;	1.0145	0.853043
Eif5b;	0.999342	1.21165
Limd2;	0.992191	1.59782
Rfc2;	0.989786	0.352899
Sec61a1;	0.98469	1.41619
Ist1;	0.984626	0.360798
Ufd1;	0.973666	1.25069
Erlin2;	0.965553	1.29069
Hpcal1;	0.945909	1.37987
Ppid;	0.94522	0.998547
H1-4;	0.936388	0.337861
Ifit1;	0.9335	0.545675
Ddx3x;	0.929867	0.508592
Sf3b1;	0.928986	0.558248
Pafah1b1;	0.923566	1.31988
Crnkl1;	0.918245	0.431421
Sde2;	0.917549	0.792198
Cmss1;	0.917079	1.25069
Dpy30;	0.910996	0.819311
Hmgcl;	0.909217	1.07728
Pdhb;	0.905561	1.4651
Otub1;	0.901791	0.444225
Txndc12;	0.896318	0.463104
Uba1;	0.893469	0.896469
Dpm3;	0.888419	0.733884
Khsrp;	0.888137	1.191
Cox17;	0.875316	0.517808
Ercc3;	0.874258	1.05133
Tcf7;	0.872241	1.5212
Mybbp1a;	0.863501	1.31988
Zeb1;	0.852093	0.173816
Cs;	0.850528	1.2348
Sec61b;	0.844458	1.65379
Mrps7;	0.840164	1.21952
Ppp2r1a;	0.838115	0.755853
Abce1;	0.818857	0.510789
Hsdl1;	0.818823	0.445577
Rpl11;	0.818483	0.696053
Dnaja1;	0.81636	0.487784
Casp3;	0.804964	0.363002
Maip1;	0.80479	0.506912
Lrrfip1;	0.799982	1.10125
Sod2;	0.798863	0.811527
Pip4k2c;	0.798056	0.579191
Cenpv;	0.795409	0.477835
Prex1;	0.79201	1.23201
Sdf2l1;	0.791311	0.579191
Man1a1;	0.785988	1.05258
Lman2;	0.785331	0.71858
St13;	0.784439	0.611726
Tardbp;	0.783617	0.457632
Thbs4;	0.778186	0.191816
Tbc1d15;	0.777101	0.550366
Nudt21;	0.776542	0.454108
Stx12;	0.773672	0.799194
Mrps2;	0.769351	0.673789
Ndufs1;	0.761163	0.724845
Gtf2b;	0.761121	0.383283
Gemin6;	0.760714	0.332268
Lta4h;	0.755221	0.275108
Ebp;	0.748806	0.533351
Rps21;	0.744248	0.776003
Hnrnph2;	0.744051	0.911176
Nampt;	0.739452	0.274961
Slc25a3;	0.736727	1.36944
Thy1;	0.734331	1.54831
Eml3;	0.731977	0.517808
Exoc2;	0.729408	0.287985
Prpsap2;	0.728678	0.331981
Rab2a;	0.727265	0.36073
Alb;	0.726096	0.909387
H2bu1;	0.719361	0.798515
Matr3;	0.715493	0.294562
Tap1;	0.704089	0.576576
Rab5c;	0.703938	0.536122
Rpl30;	0.702399	0.590689
Hmgb2;	0.697828	0.699983
Armc6;	0.694074	1.31988
Cbx1;	0.693553	0.345161
Dock2;	0.693247	1.31536
Fkbp1a;	0.692224	0.381265
Psmd11;	0.691701	1.33362
Vrk3;	0.688157	0.246459
Smarca5;	0.68804	0.464181
Dynll1;	0.685526	0.823444
Lsm7;	0.68212	1.21165
Thumpd1;	0.677341	0.650144
Prpf3;	0.675215	0.490449
Prdx3;	0.671657	0.406
Flnb;	0.670215	0.425524
Ndufb2;	0.669211	1.19685
Ptpn6;	0.659721	0.207126
Trmt61a;	0.65908	0.819311
Stk10;	0.656155	0.546892
Psmd9;	0.655459	0.30911
Bzw2;	0.652804	0.499148
Appl1;	0.651296	0.254831
Rars2;	0.650219	1.02553
Nckap1l;	0.650013	0.341554
Irf2bp2;	0.648782	0.469912
Rap2c;	0.648051	0.291099
Acaa2;	0.643162	0.148005
Nop10;	0.642821	1.05133
Tuba1c;	0.639828	0.572126
Hnrnpa2b1;	0.636834	0.186245
Tgtp2;	0.636062	0.298115
Glud1;	0.635488	1.12706
Lmna;	0.633776	0.392053
Ogt;	0.632661	1.21165
Vtn;	0.631578	0.576576
Cyrib;	0.630799	0.767763
Snrpd3;	0.629925	0.474701
Pus10;	0.627641	0.708029
Poldip3;	0.626445	1.25567
Csk;	0.617235	0.637506
Vac14;	0.617155	0.662385
Pcid2;	0.615871	0.909387
Hyou1;	0.61074	0.50616
Eif2b2;	0.607786	0.32715
Abi1;	0.606371	0.515512
Stmn2;	0.604366	1.33362
Rpl8;	0.604137	0.286353
Cox4i1;	0.603986	0.376053
Rpn1;	0.598736	0.830672
Map2k3;	0.598606	0.802615
Ctnnbl1;	0.595009	0.332268
Syf2;	0.593136	0.748727
Ncapg2;	0.592746	0.755853
Top2a;	0.592554	0.362145
Wdr82;	0.592429	1.21952
Arrb2;	0.585294	0.282724
Dock11;	0.579355	0.38969
Dpm1;	0.578595	0.567121
Pin1;	0.576447	1.06947
Eef2;	0.573871	0.830672
Pepd;	0.569261	0.187609
Ak2;	0.568058	0.186848
Por;	0.566795	0.517389
Pbdc1;	0.56547	0.864403
Lemd2;	0.562509	0.549093
Srpk1;	0.562202	0.553624
Aaas;	0.562065	0.57189
Riok1;	0.561283	0.307122
Cisd1;	0.556147	0.883504
Pgk1;	0.546969	0.478062
Plec;	0.544951	0.298115
Cltc;	0.541274	0.755853
Rtf1;	0.540526	0.313857
Rpl27a;	0.535911	0.206725
Trir;	0.535713	0.527891
Pdap1;	0.535197	0.115651
Sumo1;	0.532093	0.834786
Igbp1;	0.531595	0.393449
-	0.531023	0.178476
Cpn2;	0.526142	0.116216
Hnrnpll;	0.524002	0.412121
Ndufs7;	0.521179	0.567121
Mtarc2;	0.519277	0.583205
Psat1;	0.516709	0.650144
Atp5me;	0.514016	0.454108
Iqgap1;	0.5132	0.505204
Psma2;	0.506477	0.542322
Gng2;	0.505748	0.853043
Gmppb;	0.501451	0.607734
Rpl9;	0.494439	0.61697
Eif3g;	0.493409	0.484222
Mcm6;	0.490204	0.701668
Tpp1;	0.49013	0.0400924
Sec63;	0.489675	0.105775
Tiprl;	0.489667	0.082751
Sdhb;	0.48646	0.281829
Atp5mf;	0.486424	0.624256
Mycbp;	0.479135	1.08425
Aars1;	0.478855	1.06339
Plp2;	0.475129	0.353118
Slc25a20;	0.474708	0.988287
Mrpl1;	0.473881	0.57189
Man2a1;	0.472609	1.01232
Slc3a2;	0.472525	0.969279
Scarb2;	0.471984	0.788628
Vapa;	0.471176	0.864403
Ranbp2;	0.47089	0.792198
Rbmxl1;	0.468706	0.398018
H1-1;	0.468082	0.637506
Atxn10;	0.466893	0.936346
Cdv3;	0.465329	0.181366
Asah1;	0.464895	0.868592
Atp6v1f;	0.464438	0.666392
Tmx4;	0.463228	0.416509
Decr1;	0.463198	0.331557
Gltp;	0.462488	0.748727
Fth1;	0.45957	0.699168
Pwp1;	0.454477	0.246459
Cd48;	0.453003	0.15608
Nifk;	0.448419	0.960376
Med10;	0.447546	0.548592
Dpp4;	0.445989	0.799194
Copb1;	0.443281	0.563399
Arf6;	0.441966	0.249707
Sars2;	0.441523	0.420355
Timm44;	0.439988	0.282724
Ptrh2;	0.43919	0.807644
Tomm40;	0.437425	0.68666
Hsp90aa1;	0.43512	0.232745
Pip4k2b;	0.435051	0.969279
Ppm1f;	0.434192	0.709282
Hsph1;	0.430699	0.463104
Zmpste24;	0.42852	0.945716
Abcf2;	0.42278	1.13131
Twf2;	0.420638	0.270656
Actc1;	0.420137	0.564472
Samhd1;	0.419341	0.466392
Mthfd2;	0.417971	0.490217
Creld2;	0.417935	0.240114
Ezr;	0.415721	0.14853
Ranbp1;	0.41257	0.790326
St3gal1;	0.410934	0.138723
Copb2;	0.406941	0.124432
Tomm70;	0.405941	0.495791
Nucb1;	0.403936	0.980362
Mcm4;	0.403172	0.132131
Tmem43;	0.402716	0.246459
Myo1e;	0.402483	0.089216
Erap1;	0.401928	1.08384
Snrpd2;	0.400965	0.773509
Fmo2;	0.398655	0.259773
Nt5e;	0.393248	0.527225
Fkbp4;	0.392362	0.342784
Strap;	0.389551	0.100391
Ap1m1;	0.388931	0.56871
Erp44;	0.388573	0.39756
Glb1;	0.387265	0.193672
Etfb;	0.384007	0.680428
Cox7a2;	0.381216	1.02553
Rps26;	0.380478	0.332268
Arl1;	0.380305	0.811527
Hpf1;	0.3797	0.406169
Pex14;	0.379437	0.874333
Got2;	0.379211	0.633723
Ago2;	0.377865	0.477835
Lars1;	0.376574	0.809259
Atp5md;	0.375183	0.936346
Smn1;	0.374192	0.331557
Rps19;	0.374177	0.316988
Ilk;	0.37384	0.517449
Atp2a2;	0.373222	0.377179
Crlf3;	0.371761	0.20947
Cd180;	0.371326	0.222463
Mif;	0.368889	0.8397
Ubash3a;	0.367247	0.432789
Hmgn5;	0.366606	0.18542
Rpl7;	0.365968	0.295387
Mrpl13;	0.365964	0.282724
Rbm25;	0.361694	0.362145
H1-3;	0.356481	0.666392
Rbm38;	0.353497	0.148054
Sarnp;	0.353382	0.283867
Abhd12;	0.351388	0.294822
Aip;	0.351342	0.255687
Dnajb1;	0.349046	0.709282
Rasa3;	0.348071	0.0778023
Gm2a;	0.348054	0.807644
Drg2;	0.347966	0.332268
Sec22b;	0.345692	0.587462
Gnai2;	0.345487	0.540197
Myl12b;	0.344648	0.45232
Gng5;	0.344167	0.890817
Akap8;	0.340856	0.439225
Cat;	0.33845	0.325718
Trex1;	0.338437	0.0896502
Gmfb;	0.338261	0.792198
Ipo7;	0.335737	0.172335
Nt5c;	0.334779	0.680428
Hsd17b8;	0.333996	0.425524
Asrgl1;	0.333851	0.479066
Hexa;	0.333559	0.447143
Etfa;	0.333366	0.173816
Xpo5;	0.333244	0.680428
Apob;	0.332121	0.340294
Sub1;	0.332081	0.218619
Pop4;	0.331827	0.178885
Wdr1;	0.331192	0.118019
Rcn1;	0.330315	0.414226
Arpc5l;	0.328827	0.711702
Hsp90ab1;	0.325577	0.20641
Myg1;	0.325216	0.131482
Psmc5;	0.324232	0.572126
Arpc2;	0.323423	0.0891044
Cyp51a1;	0.32322	0.281829
Cdc40;	0.322803	0.576576
Vps26b;	0.321596	0.699536
Myh9;	0.319725	0.0744767
Tomm22;	0.318427	0.408931
Rangap1;	0.317187	0.353186
Slc7a5;	0.316925	0.637169
Arcn1;	0.316677	0.864586
Cct7;	0.315147	0.199249
Pdlim1;	0.311048	0.149475
Dcaf8;	0.310209	0.548592
Paics;	0.309387	0.173816
Glipr2;	0.306671	0.547725
Pnn;	0.306285	0.237824
Rpl26;	0.305009	0.403907
Erp29;	0.303927	0.377179
Snrpa1;	0.302399	0.298115
Mycbp2;	0.300472	0.259491
Apex1;	0.300167	0.137274
Tcp1;	0.299616	0.576576
Vamp8;	0.2989	0.693375
Dmap1;	0.298406	0.624256
Casp6;	0.297496	0.540827
Vim;	0.295431	0.576576
Tmem123;	0.292382	0.517449
Me2;	0.291754	0.553624
Rps6ka3;	0.291042	0.414226
Ech1;	0.290662	0.586879
Tubb2a;	0.288689	0.431679
Erh;	0.28682	0.206725
Mdh2;	0.286509	0.553624
Elp1;	0.286093	0.357011
Canx;	0.285528	0.166232
Atp6v1d;	0.285006	0.273669
Mfap1b;	0.283495	0.161563
Polr2h;	0.283091	0.438628
Hspa8;	0.281277	0.436379
Rpl38;	0.279001	0.330317
Kbtbd11;	0.278136	0.181383
Mrpl19;	0.278016	0.246294
Srm;	0.276986	0.589303
Lamtor1;	0.275743	0.316658
B2m;	0.272511	0.355041
H2ac21;	0.272176	0.0990799
Ctps1;	0.272096	0.188859
Pcna;	0.271095	0.170283
Sbds;	0.268823	0.264155
Nudcd2;	0.268775	0.524571
Vta1;	0.268509	0.0614997
Sap18;	0.268114	0.139122
Rbbp7;	0.268079	0.401689
Ctsb;	0.268029	0.374655
Eif1;	0.265497	0.331141
Lmnb1;	0.264736	0.20641
Wdr12;	0.264114	0.397337
Gart;	0.261864	0.609357
Apoc1;	0.260057	0.326404
Hadhb;	0.258159	0.172144
Polr2e;	0.25785	0.720835
Cfdp1;	0.256725	0.0768259
Dcp1a;	0.256362	0.650144
Ndufa12;	0.256174	0.596977
Nle1;	0.253006	0.363002
Tln1;	0.252617	0.349315
Hspa1l;	0.24434	0.30911
Prpf4;	0.243607	0.204024
Pde12;	0.241811	0.211402
Mecr;	0.241584	0.304085
Sacm1l;	0.240619	0.332268
Srsf6;	0.238884	0.108835
Cct8;	0.238785	0.105419
Plek;	0.237416	0.199249
Lsm6;	0.236582	0.0662121
Sf3a1;	0.233795	0.360032
Mrpl39;	0.233719	0.368985
Api5;	0.233054	0.206725
Kpna1;	0.231542	0.287145
Ddx21;	0.230292	0.173807
Exosc1;	0.230005	0.180867
Csnk2a1;	0.228787	0.564717
Psmb3;	0.226433	0.307122
Msh2;	0.226362	0.191136
Cops3;	0.224236	0.181365
Rab1b;	0.221203	0.115651
Psph;	0.220643	0.0441109
Lamp1;	0.220222	0.333528
Dpp3;	0.219125	0.637506
Galnt1;	0.217506	0.332268
Cap1;	0.216492	0.513362
Csprs;	0.216361	0.106188
Rrm1;	0.212708	0.131482
Rrp1b;	0.211764	0.381265
Traf2;	0.211154	0.397337
Irf3;	0.211021	0.404328
Cyria;	0.210954	0.454108
Hspa5;	0.210212	0.467276
Actl7b;	0.209774	0.129288
Psmb6;	0.209244	0.286129
Ndufs4;	0.208465	0.210219
Basp1;	0.206791	0.0435397
Pmm2;	0.206662	0.0628901
Khdrbs1;	0.205555	0.218234
Smim11a;	0.204959	0.030466
Pdlim2;	0.204667	0.490449
Umps;	0.204451	0.332268
Snrpd1;	0.203906	0.443422
Sugt1;	0.203729	0.25259
Cse1l;	0.202183	0.26577
Brd2;	0.200706	0.186848
Pdpr;	0.200439	0.167857
Rps27l;	0.199597	0.0424376
Acat1;	0.199042	0.0915635
-	0.197654	0.342641
-	0.197502	0.205153
Usp10;	0.197118	0.217057
Atic;	0.196703	0.384696
Cd8b;	0.196402	0.131523
Ruvbl1;	0.196142	0.144527
Fkbp2;	0.195338	0.381691
Dlat;	0.194883	0.352203
Ddx50;	0.194457	0.342784
Wbp11;	0.194304	0.125189
Gmps;	0.19241	0.295463
Psmb7;	0.192086	0.0753411
Capn2;	0.190219	0.357011
Ppp6c;	0.189586	0.286129
Calm3;	0.189178	0.101789
Fabp5;	0.188436	0.279927
Pdk1;	0.186982	0.273006
Utp15;	0.186552	0.325023
Phpt1;	0.185398	0.115651
Dkc1;	0.184401	0.30911
Marcksl1;	0.182798	0.262247
Atp5pf;	0.181773	0.314713
Sf3b5;	0.181393	0.371313
Snrpe;	0.18067	0.151301
Alyref;	0.177477	0.0371397
Cd3d;	0.176545	0.0630754
Supt5h;	0.175628	0.39203
Rer1;	0.173789	0.173737
Hccs;	0.173766	0.454108
Sptbn1;	0.171833	0.39203
Pabpc1;	0.169352	0.106515
Ppil2;	0.168763	0.115663
Ddx19a;	0.167679	0.22265
Acyp1;	0.166442	0.191484
Pdxk;	0.166252	0.172633
Isyna1;	0.166115	0.098086
Ppil4;	0.165976	0.120217
Lrpprc;	0.165785	0.245319
Numa1;	0.165755	0.0846072
Mroh7;	0.165558	0.199323
Thrap3;	0.165302	0.353186
Ndufv2;	0.165237	0.262493
Ahcy;	0.164543	0.128093
Niban1;	0.163815	0.101595
Zc3h15;	0.163707	0.152484
Marcks;	0.161019	0.147072
Stt3a;	0.160909	0.180349
Dr1;	0.160309	0.254831
Atp5pb;	0.15934	0.286887
Rps14;	0.159018	0.255146
Cdk1;	0.157996	0.236549
Cfl1;	0.157555	0.231108
Psma4;	0.157499	0.320204
Tufm;	0.156021	0.183209
Pdcd10;	0.15407	0.442439
Acsl5;	0.149645	0.121082
Wdr5;	0.148185	0.0686082
Trap1;	0.146325	0.202465
Scamp4;	0.145405	0.0488952
Snrpn;	0.143849	0.109044
Emd;	0.143557	0.15608
Anp32b;	0.142371	0.126637
Araf;	0.139066	0.080701
Msh6;	0.138653	0.25259
Rps20;	0.138492	0.339236
Hibch;	0.138489	0.205479
Smc1a;	0.138357	0.176277
Oxsm;	0.135555	0.0817664
Mrps35;	0.135473	0.283241
Rpl35;	0.135461	0.203961
Acap1;	0.135356	0.340101
Rpsa;	0.135289	0.0915635
Pfdn6;	0.13375	0.16735
Mre11;	0.132545	0.0979038
Evl;	0.132467	0.164448
Ndufs6;	0.131727	0.0966473
Arl6ip5;	0.130827	0.255262
Exosc2;	0.130811	0.142209
Ak3;	0.12984	0.082
Mapk1;	0.129653	0.217057
Saysd1;	0.129414	0.180867
Ap2a1;	0.129363	0.26745
Actr1a;	0.128651	0.186848
Tomm34;	0.128417	0.0838842
H1-2;	0.127819	0.184819
Otulin;	0.126021	0.137274
Rps10;	0.125834	0.317727
Chmp1a;	0.125196	0.159333
Smndc1;	0.125192	0.226206
Mepce;	0.124971	0.106188
Lnpep;	0.123937	0.267972
Nipsnap1;	0.12366	0.0925888
P4hb;	0.123623	0.298583
Atp5pd;	0.121877	0.0313852
Gimap9;	0.121518	0.0697754
Dapl1;	0.121101	0.034119
Hm13;	0.120186	0.332268
Lsm8;	0.120056	0.313857
Srp9;	0.119758	0.0254079
Riok2;	0.119401	0.115933
Vdac3;	0.119264	0.217222
Hnrnpu;	0.119127	0.143421
Comt;	0.117982	0.131523
Tmpo;	0.117834	0.263618
Golga5;	0.117584	0.21648
Tars1;	0.115466	0.189322
Cacybp;	0.114539	0.109913
Snrpg;	0.114428	0.158612
Pusl1;	0.11434	0.10344
Ptma;	0.113326	0.161395
Ppa1;	0.112608	0.191484
Ppie;	0.109446	0.11373
Spp2;	0.108847	0.172429
Apbb1ip;	0.108649	0.106188
Tmem109;	0.108497	0.237824
Lactb;	0.10804	0.19085
Hsd11b1;	0.107997	0.118159
Aatf;	0.107604	0.128171
Dnajc11;	0.10759	0.246791
Nob1;	0.10616	0.155367
Mrpl20;	0.105942	0.0955448
Cndp2;	0.105529	0.15608
Dgcr8;	0.104416	0.06179
Tmpo;	0.104385	0.0896502
Timm9;	0.102175	0.105419
Mtap;	0.101713	0.109487
Txndc5;	0.101597	0.0488952
Tmx1;	0.101248	0.175534
Rpl34;	0.100947	0.0500015
Pygb;	0.0998234	0.137274
Pgrmc2;	0.0989471	0.226147
Psme2;	0.0979882	0.209853
Lsm12;	0.0976861	0.0164621
Rcl1;	0.0975596	0.155367
Ndufa11;	0.09717	0.0786347
Cd3g;	0.0964147	0.152484
H2az2;	0.0955545	0.0207652
Cdk6;	0.0950276	0.149111
Npc2;	0.0924377	0.149475
Rexo2;	0.0923111	0.126592
Psmd14;	0.0920296	0.166232
Gpi;	0.0919405	0.098086
Snrpb2;	0.0913997	0.0599439
Gyg1;	0.0913919	0.0896502
Alad;	0.0911772	0.0295686
Rad21;	0.0907257	0.089216
Ascc3;	0.0891335	0.0785882
Zc3h11a;	0.0887371	0.124364
Atox1;	0.0887273	0.087214
Hvcn1;	0.0885712	0.178476
Hnrnpul2;	0.0875502	0.207126
Eif3d;	0.0862254	0.139122
Commd3;	0.0858363	0.0393101
Rsl1d1;	0.0857044	0.174321
Atp5f1a;	0.0856765	0.0319925
Arf4;	0.0855391	0.111962
Tor1b;	0.0852211	0.126637
Nup54;	0.0849401	0.106515
Cstb;	0.0848657	0.0662121
Septin2;	0.0838937	0.0599439
Vti1b;	0.0814948	0.106188
Vps4b;	0.0810028	0.105419
Cotl1;	0.0787832	0.043465
Prpf19;	0.07607	0.0654277
Atp6ap1;	0.0740532	0.097259
Ilf2;	0.0731239	0.0630754
Alkbh5;	0.0730977	0.0616143
Selenoh;	0.0727234	0.149111
Acsf2;	0.0726636	0.0777768
Ube2i;	0.072607	0.0367469
Prrc2a;	0.0723805	0.0949794
Actr1b;	0.0719089	0.0662121
Itch;	0.0718161	0.134123
Vat1;	0.0711789	0.0281864
Atp1b3;	0.0711314	0.0432974
Lmnb2;	0.0700655	0.015415
Get3;	0.0698453	0.115651
Pa2g4;	0.067897	0.102224
Cd5;	0.0674641	0.0399999
Aacs;	0.067303	0.0406803
Tm9sf4;	0.0673017	0.103839
Exosc4;	0.0660374	0.0443891
Smc3;	0.0658893	0.0696854
Safb;	0.0645569	0.041586
Magoh;	0.0645071	0.125189
Cd247;	0.063552	0.0273474
Sap30bp;	0.0634329	0.0216403
Surf6;	0.0607461	0.0287555
Paf1;	0.0606766	0.0250531
Ndufs8;	0.0605729	0.106353
Lrrc47;	0.0602882	0.08605
Nop16;	0.0595663	0.0112648
Skp1;	0.0588068	0.0963614
Pcbp1;	0.058679	0.0375321
Cops4;	0.0586352	0.0963614
Mtrex;	0.0546034	0.106188
Bst2;	0.0539648	0.0194461
Pgam1;	0.0528171	0.0157691
Capza2;	0.0525296	0.0629065
Nup43;	0.0517436	0.0721386
Dnmt1;	0.0508471	0.0238924
Ttll12;	0.050154	0.0817664
Wdr77;	0.0486101	0.0662121
Ppia;	0.0484508	0.0293913
Ccar1;	0.0481141	0.087214
Phgdh;	0.0472815	0.0917997
Atp6v1c1;	0.0465946	0.0309425
Eefsec;	0.0464866	0.0630754
Rplp2;	0.0463773	0.0474724
Rpl7a;	0.0451863	0.030466
Mrps27;	0.0450012	0.0662121
Psmc4;	0.0446523	0.0696854
Srpra;	0.0445807	0.0791694
Ptcd3;	0.0444945	0.0805985
Rpl32;	0.0438439	0.0492388
Lman1;	0.0434055	0.0495212
Kdsr;	0.0426729	0.066866
Nop58;	0.0418139	0.016876
Sh3bgrl;	0.0401246	0.0507334
Ik;	0.0399098	0.0270225
Fdx2;	0.0384716	0.0406803
Rps28;	0.0382785	0.0616281
Raver1;	0.037632	0.0641043
Rps23;	0.0373621	0.0252818
Ctsz;	0.0371188	0.0662121
Hmox2;	0.0360243	0.0273474
Slc25a11;	0.0352378	0.0273474
Dstn;	0.0350755	0.0563402
Dnajc7;	0.0348147	0.0485246
Ap2a2;	0.0343238	0.0371397
Syne3;	0.0338351	0.0112648
Adrm1;	0.033647	0.0353758
Stip1;	0.0336062	0.0616281
Ywhaz;	0.0334615	0.0406803
Nme1;	0.0333642	0.0628901
Fam107b;	0.0331343	0.0571164
Rras2;	0.0306023	0.0182097
Acaa1a;	0.0286705	0.0254174
Sp110;	0.0268462	0.0519977
Bcas2;	0.0267059	0.016876
Ssb;	0.0263341	0.0453568
Rab32;	0.0261512	0.0262157
Spcs3;	0.0259675	0.0500015
Ddx20;	0.0255139	0.0273474
Rps19bp1;	0.0253157	0.0128201
Nudt5;	0.0250618	0.0386795
Ethe1;	0.024643	0.0208735
Capn1;	0.0245017	0.0293913
Pitrm1;	0.0244675	0.0393101
Ppic;	0.0241512	0.016876
Wdr3;	0.0229338	0.0375103
Pcca;	0.0221583	0.0107759
Mdp1;	0.0209579	0.0138507
Ppil1;	0.0200458	0.0197912
Cryl1;	0.0197912	0.0301568
Gzmb;	0.0197243	0.0140444
Ppp2r2a;	0.018971	0.0187993
Lsm3;	0.0170096	0.0190365
Agpat3;	0.016441	0.0195063
Mrps23;	0.0158879	0.00733988
Eef1e1;	0.0158216	0.0220358
Rcc1;	0.014256	0.0262157
Afg3l2;	0.0140687	0.0253574
Gimap8;	0.0140329	0.0253574
Cox6b1;	0.0139971	0.0131979
Pbxip1;	0.0135896	0.0107759
Dars1;	0.0125632	0.0204708
Rfc5;	0.0116728	0.018282
Aldh4a1;	0.0115785	0.0112648
Ptpa;	0.0113674	0.0112648
Pea15;	0.0112345	0.0105118
Ndufv3;	0.0104981	0.0190365
Psmd1;	0.00797755	0.00910226
Ldlrap1;	0.00765521	0.0047569
RtcA;	0.00760533	0.00910226
Trim25;	0.00757459	0.00916959
Kif5b;	0.00715972	0.0109813
Krr1;	0.0071555	0.0112648
Ccdc81;	0.00676133	0.00208887
Atad3;	0.00646346	0.00314185
Blmh;	0.00645169	0.0096478
Pycr3;	0.005831	0.00310429
Tubb6;	0.00441425	0.00191483
Nosip;	0.004142	0.00322109
Gpd2;	0.00391879	0.00171346
Grwd1;	0.00381336	0.00596493
Gstp1;	0.00380105	0.00121678
Eif2s1;	0.0033952	0.00317393
Idh2;	0.00226952	0.00146411
Ipo4;	0.00152048	0.00191483
Slc9a3r1;	0.001011	0.00146411
Rps4x;	0.000651507	0.000223211
Rcc2;	0.000390062	0.000223211
Pus7;	0.000120813	0.000223211
Gbp2;	-0.000557613	0.000223211
Mndal;	-0.000667096	0.000223211
Dbt;	-0.000746262	0.00121678
Hdgf;	-0.0013806	0.00171346
Pdcd11;	-0.00190069	0.00171346
Mrps15;	-0.00206145	0.00121678
Stk38;	-0.00223816	0.00192712
Thoc2;	-0.00228315	0.00171346
Mcmbp;	-0.00243959	0.00191483
Dnajb11;	-0.0025227	0.00205785
Rps3a;	-0.00343915	0.00314185
Cd2;	-0.00690931	0.0112648
Trmt10c;	-0.00842638	0.000837727
Chordc1;	-0.0108269	0.0096478
Got1;	-0.011389	0.0128201
Banf1;	-0.0114007	0.00793005
Hint1;	-0.011927	0.0164621
Eef1a1;	-0.0125964	0.0128201
Atl2;	-0.0126256	0.0197912
Tasor;	-0.0131511	0.00450768
Rps2;	-0.0145565	0.0145032
Pspc1;	-0.0151148	0.0262157
Zap70;	-0.0154525	0.016876
Timm8a1;	-0.0170129	0.0209026
Yars1;	-0.0182858	0.0293512
Txn;	-0.0185565	0.0262157
Tra2b;	-0.0186052	0.0253683
Aup1;	-0.0186809	0.0189421
H2-Ab1;	-0.0191647	0.0253574
Psme3;	-0.0192335	0.0262157
Tmed2;	-0.022679	0.0260332
Dcps;	-0.0232767	0.0197912
Tubb4b;	-0.0236512	0.0430156
Bag5;	-0.0242088	0.0254174
Ndufa7;	-0.0248521	0.0128201
Ppa2;	-0.0248638	0.0195063
Stk26;	-0.0257137	0.0393101
Ptges2;	-0.0259678	0.043465
Slc25a13;	-0.0260265	0.0405812
Fam162a;	-0.0265426	0.0220176
Tma7;	-0.0273958	0.0485011
Actn4;	-0.0277717	0.0138507
Ppif;	-0.027837	0.0389189
Polr1d;	-0.0278937	0.0183334
Wdr37;	-0.0290241	0.0253574
Efl1;	-0.0302514	0.00910226
Ngp;	-0.0303355	0.0371397
Cstf2t;	-0.0304487	0.0197912
Snx1;	-0.0308018	0.0301568
Sypl1;	-0.0311212	0.0190365
Trappc3;	-0.0318477	0.0630754
Iars2;	-0.0337726	0.0525064
Isg15;	-0.0343407	0.0112648
Acot9;	-0.0345275	0.0105118
Rps11;	-0.0350491	0.0616143
Baz1b;	-0.0357997	0.0166663
Ddi2;	-0.0362507	0.033805
Dync1h1;	-0.0367476	0.0162002
Gna13;	-0.0374602	0.0313281
Eif2s2;	-0.0379591	0.0593432
Tmem14c;	-0.0387992	0.0195063
Tmx3;	-0.039603	0.0697754
Sf3b4;	-0.0404494	0.0327186
Ero1a;	-0.0407063	0.0688235
Ppp1r7;	-0.0420669	0.0207652
Tulp3;	-0.0427547	0.0597626
Gnl3;	-0.0429236	0.0190365
Rbm27;	-0.0434632	0.0591303
Wipf1;	-0.0435387	0.0630754
Mydgf;	-0.0436479	0.0876598
Mrps17;	-0.0443035	0.0182045
Tspan13;	-0.0446915	0.0307406
Rpl14;	-0.0452589	0.0220358
Pmpcb;	-0.0454135	0.053688
Scamp2;	-0.0461924	0.0313281
Uqcr10;	-0.0462279	0.089216
Nceh1;	-0.0471233	0.0827361
Sec23b;	-0.0474588	0.0414371
Mrto4;	-0.0476107	0.0697754
Flii;	-0.047838	0.0550795
Ngdn;	-0.0482738	0.0301568
Pip4k2a;	-0.0493744	0.0972465
Ddx31;	-0.0500549	0.0896502
Psip1;	-0.0502309	0.100391
Atp6v0d1;	-0.0504509	0.0500015
Jup;	-0.0509277	0.0986901
Ndufb8;	-0.0515678	0.072204
Ahctf1;	-0.0518683	0.106188
Myl9;	-0.0531875	0.0703735
Macrod1;	-0.0534623	0.0593432
Dis3;	-0.0534756	0.109913
Xcl1;	-0.0534929	0.0493268
Dhx29;	-0.054574	0.105133
Padi2;	-0.0546615	0.0654277
Creb1;	-0.0567804	0.103723
Tubb5;	-0.0573081	0.0190775
Mocs3;	-0.0577851	0.0599439
Diablo;	-0.0579425	0.0614997
Psmb10;	-0.0586287	0.0273474
Rps6;	-0.0592991	0.0876116
Dcaf7;	-0.0593424	0.0386795
Ran;	-0.0595054	0.0492489
Cycs;	-0.0598284	0.0697754
G3bp1;	-0.0598886	0.089216
Prkcb;	-0.062599	0.100391
Pdhx;	-0.063558	0.0664425
Strn;	-0.0639212	0.115651
Usp39;	-0.0642524	0.131862
Tmed3;	-0.0644162	0.0405812
Nsun2;	-0.0645713	0.118159
Atp6v1a;	-0.0650682	0.115933
Hdlbp;	-0.0660055	0.018004
Ddx1;	-0.0673137	0.0697754
Ythdf3;	-0.0673489	0.13951
Eif2a;	-0.0686372	0.0571692
Nelfa;	-0.0689557	0.110076
Rbm22;	-0.0693062	0.142309
Mcm2;	-0.0694973	0.0545058
Rnf2;	-0.0707188	0.162005
Dgka;	-0.0710496	0.0526492
Eftud2;	-0.0716106	0.105419
Sod1;	-0.0717624	0.100391
Gars1;	-0.0725438	0.152484
Oat;	-0.0730534	0.105988
Ppp6r1;	-0.0732348	0.0216403
Eif2b4;	-0.0733675	0.0791694
Rap1b;	-0.0740039	0.0927288
Ddx39b;	-0.0750356	0.0375621
Sart1;	-0.0756952	0.0400924
Agk;	-0.0765552	0.15608
Lrrc59;	-0.077433	0.0614997
Zcchc8;	-0.0778447	0.166137
Psma5;	-0.0779654	0.137274
Utp4;	-0.0783393	0.070518
Macf1;	-0.0789576	0.0849542
Psmc6;	-0.0792653	0.137774
Ddx52;	-0.079819	0.101789
Copz1;	-0.0801669	0.0743326
Gdi1;	-0.0801809	0.106188
Wdr89;	-0.0820427	0.175153
Fkbp5;	-0.0830045	0.172144
Samm50;	-0.0830544	0.161395
Rhof;	-0.0840539	0.18488
Wdr43;	-0.084095	0.172144
Pgd;	-0.0847674	0.173816
Pigs;	-0.0848487	0.0966473
Trim28;	-0.0849488	0.0593432
Clptm1l;	-0.0851652	0.0656368
Anapc2;	-0.0854794	0.148005
Actl6a;	-0.0858594	0.116052
Rpl23a;	-0.0862933	0.0738077
Vamp3;	-0.0875077	0.144527
Cd3e;	-0.087551	0.0500015
Nat10;	-0.0875813	0.105988
Rae1;	-0.0884545	0.206725
Ddx42;	-0.0892944	0.174321
Idh3g;	-0.0897432	0.229583
Rpl37a;	-0.0903918	0.155367
Nup160;	-0.0908683	0.143421
Ppan;	-0.0915292	0.166137
Acot13;	-0.0919633	0.0393101
Hadh;	-0.0920589	0.0931131
Hcfc1;	-0.0923734	0.0791694
Edf1;	-0.0925604	0.152484
Aldoa;	-0.0928615	0.105133
Stk17b;	-0.0933865	0.15608
Snrnp200;	-0.0934056	0.166017
Cand1;	-0.0937112	0.0953393
Pcnp;	-0.0940343	0.0325483
Emg1;	-0.094119	0.0896502
Drg1;	-0.0951401	0.0325483
Ddx39a;	-0.0959668	0.137774
Sec62;	-0.0963096	0.0599439
Exoc4;	-0.0964998	0.093137
Cisd2;	-0.0970866	0.114881
Nhp2;	-0.0976076	0.106515
Nmi;	-0.0979117	0.193672
Nfu1;	-0.0984006	0.162346
Nol10;	-0.0986568	0.180133
Ncl;	-0.100088	0.14212
Xpo1;	-0.1012	0.211845
Itpr3;	-0.103297	0.126637
Tubb2b;	-0.103665	0.206725
Mrc1;	-0.104004	0.166017
Hsd17b12;	-0.104494	0.118019
Mrps26;	-0.104523	0.141318
Dnttip2;	-0.104582	0.217057
Tmed10;	-0.104966	0.247044
Gimap4;	-0.105891	0.226444
Tmod3;	-0.106232	0.152484
M6pr;	-0.106244	0.167444
Exosc5;	-0.107279	0.0695327
Rab11b;	-0.109259	0.0169964
Prep;	-0.1097	0.137754
Stat6;	-0.111795	0.0628901
Rhog;	-0.112825	0.143421
Nup85;	-0.112887	0.275108
Mavs;	-0.113185	0.098086
Etf1;	-0.113446	0.226444
Psmc2;	-0.113504	0.291099
Rpa3;	-0.113731	0.256852
Cnot9;	-0.114413	0.0903059
Pycr2;	-0.114527	0.273669
Pin4;	-0.114738	0.230303
Chil3;	-0.115062	0.25259
Acad9;	-0.115184	0.086364
Parn;	-0.115488	0.166418
Ly6c2;	-0.116566	0.132152
Vasp;	-0.116969	0.193672
Kpnb1;	-0.117616	0.326404
Ndufa2;	-0.118517	0.260468
Exosc9;	-0.119536	0.194638
Ndufb4;	-0.119664	0.172429
H2ac20;	-0.121327	0.26675
Nans;	-0.122071	0.136289
Napa;	-0.123091	0.0593432
Msn;	-0.123186	0.0751002
Map2k4;	-0.1239	0.250759
Cyfip2;	-0.12473	0.150314
Dhx36;	-0.126104	0.114756
Pdcd4;	-0.126524	0.234003
Mrpl12;	-0.127305	0.21277
Slc25a4;	-0.127947	0.15738
Sec13;	-0.129275	0.0928364
Eif2s3y;	-0.13077	0.105321
Cmtr1;	-0.130869	0.358018
Lcp1;	-0.131116	0.186848
Acss1;	-0.132144	0.314921
Uqcrfs1;	-0.132201	0.0599439
Rpl12;	-0.134799	0.134176
H3-3a; H3-3b;	-0.135081	0.377179
Nomo1;	-0.135733	0.139122
Glo1;	-0.135741	0.0299114
Mlec;	-0.136632	0.266234
Gmfg;	-0.136924	0.0778023
G6pdx;	-0.137424	0.348243
Clptm1;	-0.1376	0.161388
Eef1b;	-0.137622	0.363002
Tpm2;	-0.137704	0.360764
Brix1;	-0.138349	0.278115
Mrpl10;	-0.138624	0.362145
Ywhag;	-0.139113	0.0390337
Bysl;	-0.139283	0.342878
Mmgt1;	-0.139477	0.332268
Isy1;	-0.139645	0.152674
Gpr171;	-0.139782	0.315767
Rpia;	-0.140029	0.199513
Paxbp1;	-0.140504	0.342279
Farsa;	-0.141087	0.334931
Kars1;	-0.143269	0.136075
Psmd2;	-0.143285	0.134387
Ifi35;	-0.144033	0.360798
Itpa;	-0.145672	0.151301
Ostf1;	-0.145813	0.332268
Zw10;	-0.145904	0.149111
Hars1;	-0.14592	0.0672727
Dtx3l;	-0.146064	0.205479
Commd2;	-0.147803	0.394986
Mogs;	-0.147811	0.381265
Cpt1a;	-0.148012	0.353186
Rps27a;	-0.149208	0.381265
Snd1;	-0.149383	0.177635
Smarce1;	-0.149472	0.22595
Letm1;	-0.150576	0.15608
Plrg1;	-0.152051	0.360718
Trmt6;	-0.152829	0.286129
Atg3;	-0.154032	0.0500015
Clic4;	-0.155497	0.15608
Eif4ebp2;	-0.155519	0.318626
Tf;	-0.155904	0.16134
Sash3;	-0.156233	0.420515
Cybc1;	-0.157277	0.282724
Was;	-0.158345	0.381265
Cct2;	-0.158388	0.440338
Stx8;	-0.158423	0.0432974
Rpl13;	-0.160588	0.410353
Psmc1;	-0.161177	0.152898
Ppm1g;	-0.161506	0.287985
Rab7a;	-0.161618	0.137274
Txndc17;	-0.162624	0.152898
Tkt;	-0.163381	0.406
Nit2;	-0.163429	0.273669
Ptpn1;	-0.163538	0.134387
Metap1;	-0.164873	0.464746
Necap2;	-0.165224	0.167444
Kntc1;	-0.165393	0.32671
Cwf19l1;	-0.166093	0.222233
Hmgb1;	-0.16744	0.411367
Lypla2;	-0.167467	0.406169
Xrcc5;	-0.168063	0.231108
Rps17;	-0.16821	0.189322
Ywhab;	-0.168782	0.0697754
Exosc8;	-0.168999	0.137274
Echs1;	-0.169368	0.490217
Esyt1;	-0.170083	0.463104
Cops5;	-0.17156	0.394986
Klhl42;	-0.173098	0.147159
Hmgcs1;	-0.173303	0.396442
Eea1;	-0.17343	0.398875
Mtco1;	-0.17356	0.259491
Irf4;	-0.174734	0.424522
Rgn;	-0.175056	0.0901258
Rps8;	-0.175383	0.479387
Mtco2;	-0.176595	0.131211
Ncln;	-0.176667	0.131482
Elmo1;	-0.178233	0.392053
Sucla2;	-0.178251	0.281564
Tuba1a;	-0.178319	0.376053
Rftn1;	-0.179517	0.486134
Prdx2;	-0.179549	0.335283
Gtf2f1;	-0.179885	0.325208
Coro7;	-0.180535	0.0636031
Nipsnap3b;	-0.180708	0.231108
Rpl37;	-0.182556	0.184819
Blvra;	-0.182775	0.115933
Tpt1;	-0.182868	0.151301
Qars1;	-0.183019	0.403907
Prpf38a;	-0.18434	0.166418
Mtch2;	-0.185054	0.440169
Rps15a;	-0.18508	0.547276
Smc6;	-0.185405	0.235817
Psmb1;	-0.18561	0.193672
H2ax;	-0.185715	0.132893
Tubg1;	-0.185751	0.490907
Rpl3;	-0.188119	0.482181
Hdhd5;	-0.188451	0.370509
Cox5a;	-0.188584	0.0402835
Eif4b;	-0.189194	0.355041
Parp2;	-0.189253	0.377035
Eif3m;	-0.18951	0.414226
Nop56;	-0.190127	0.499148
Aco2;	-0.190545	0.469912
Psmd5;	-0.190673	0.300651
Cct5;	-0.191046	0.52295
Map2k1;	-0.191744	0.517449
Pcif1;	-0.191997	0.441043
Pgp;	-0.192269	0.549338
Ankrd44;	-0.193534	0.234003
Ndufa5;	-0.19427	0.131482
Mrpl49;	-0.194335	0.428755
Prdx1;	-0.195142	0.0828951
Cab39;	-0.195353	0.582781
Mvp;	-0.196643	0.101439
Nip7;	-0.196847	0.194654
Mapre1;	-0.197698	0.405318
Parp3;	-0.19831	0.28123
Serpina12;	-0.198517	0.362145
Clic1;	-0.198646	0.458925
Ostc;	-0.199039	0.508592
Uchl3;	-0.199454	0.332999
Pno1;	-0.199776	0.418384
Cox6c;	-0.201557	0.477835
Bcap29;	-0.202027	0.576576
Srgn;	-0.20257	0.217249
Ube2m;	-0.204017	0.463104
Xab2;	-0.205392	0.131523
Dync1li1;	-0.206318	0.425524
Galk1;	-0.207187	0.178476
Eif3k;	-0.207194	0.419007
Gnb1;	-0.208408	0.436524
B4galnt1;	-0.209923	0.180729
Lyar;	-0.211661	0.239357
Klhl3;	-0.212531	0.0381236
Rpa2;	-0.213071	0.257621
Atp5f1b;	-0.21309	0.218619
Ecpas;	-0.213411	0.271361
Cpne1;	-0.214419	0.381265
Ndufb9;	-0.215239	0.611726
Atp1a1;	-0.217577	0.21648
Ndufb7;	-0.217913	0.134387
Bola2;	-0.219122	0.567121
Grpel1;	-0.219507	0.616705
Hspa1a;	-0.21998	0.469912
Atp6v1e1;	-0.22089	0.133293
Lap3;	-0.221364	0.436379
Gemin2;	-0.221589	0.366039
Irf2bpl;	-0.221886	0.361643
Ldhb;	-0.222917	0.199184
Mta2;	-0.223679	0.416095
Pgrmc1;	-0.22409	0.362463
Slc25a5;	-0.225754	0.476073
Txnrd1;	-0.225973	0.235817
Chmp4b;	-0.226063	0.573977
Rab8b;	-0.228237	0.0599439
Polr1a;	-0.228478	0.337327
Ociad1;	-0.230098	0.525515
Hnrnpa0;	-0.230698	0.187246
Suclg1;	-0.230868	0.231108
Dnm2;	-0.231509	0.171784
Gclc;	-0.231581	0.203961
Arpc5;	-0.231732	0.46525
Ap2m1;	-0.232309	0.385939
Lyz2;	-0.233501	0.25682
Ndufa10;	-0.233645	0.673789
Exosc3;	-0.235092	0.650144
Coro1b;	-0.235548	0.693375
Cstf3;	-0.236458	0.6008
Taok3;	-0.236867	0.683811
Apool;	-0.237113	0.227236
Psma1;	-0.237538	0.10022
Nup35;	-0.237615	0.473989
Rpl28;	-0.237848	0.292421
Smim15;	-0.238115	0.453968
Mcm7;	-0.238723	0.55708
Fkbp3;	-0.240625	0.647025
Naxe;	-0.240729	0.0616112
Tuba1b;	-0.242449	0.353264
Hsp90b1;	-0.242452	0.222233
Gdi2;	-0.242506	0.622685
Pdk3;	-0.242697	0.428098
Nudc;	-0.244437	0.659596
Smchd1;	-0.244849	0.541986
Hsdl2;	-0.244885	0.711409
Ppp1cb;	-0.246018	0.226444
Eif3b;	-0.246162	0.399666
Cdc37;	-0.246426	0.700673
Nup93;	-0.247145	0.375559
Rpl35a;	-0.247223	0.307523
Gnl2;	-0.247358	0.420515
Ddx10;	-0.247392	0.737067
Gcm1;	-0.247564	0.720435
Sting1;	-0.247613	0.363422
Fh;	-0.248016	0.324969
Pfn1;	-0.248928	0.307122
Krt76;	-0.250068	0.424755
Dctn2;	-0.250277	0.476073
Utp18;	-0.252191	0.281072
Asns;	-0.252497	0.720578
Luc7l3;	-0.252928	0.450881
Tradd;	-0.253951	0.651006
Top1;	-0.254017	0.693375
Coro1a;	-0.255204	0.675639
Gtpbp1;	-0.255588	0.342784
Aimp2;	-0.256742	0.469912
Taf10;	-0.256908	0.411367
Sfn;	-0.257434	0.355041
Mrps22;	-0.258713	0.713583
Rab5a;	-0.259316	0.115651
Pycard;	-0.259545	0.0696854
Psmd8;	-0.261017	0.637506
Psma3;	-0.26115	0.357011
Dnajc8;	-0.261169	0.0630754
Bop1;	-0.261236	0.733884
Cmpk2;	-0.261347	0.576576
Dnah5;	-0.263387	0.203961
Copg1;	-0.263892	0.643652
Eef1g;	-0.265533	0.609357
Mccc1;	-0.267527	0.622685
Eif3l;	-0.267822	0.161563
Gvin1;	-0.26815	0.265362
Prpf4b;	-0.268393	0.359848
Oga;	-0.269622	0.326276
Dpysl2;	-0.270755	0.0406803
Chchd3;	-0.271326	0.108835
Sfxn3;	-0.271856	0.618074
Rpl31;	-0.272256	0.716965
Cops6;	-0.272602	0.756463
Cdc5l;	-0.272856	0.776003
Cdkn2aip;	-0.272878	0.712751
Ndufa6;	-0.272944	0.168715
Snrpf;	-0.274861	0.540196
Psmb2;	-0.275182	0.184819
Rpl6;	-0.275329	0.411367
H1-0;	-0.275634	0.682237
Mia3;	-0.27663	0.191517
Adsl;	-0.279055	0.656121
Rab5b;	-0.279641	0.456438
Fbl;	-0.280719	0.0557706
Psmb4;	-0.281086	0.477835
Wdr61;	-0.283773	0.450881
Prpf38b;	-0.285398	0.576576
Mrpl22;	-0.285515	0.558964
Rbm17;	-0.287396	0.696539
Camk2d;	-0.287446	0.159333
Rpl23;	-0.287578	0.578009
Hnrnpul1;	-0.287778	0.398018
Ahsa1;	-0.287853	0.774644
Ddb1;	-0.289488	0.755853
Lcp2;	-0.289986	0.788628
Mrpl46;	-0.290942	0.107995
Tut7;	-0.291223	0.466392
Rnpep;	-0.291992	0.722012
Rnmt;	-0.292628	0.698566
Pebp1;	-0.293086	0.718881
Ephx1;	-0.293537	0.464746
Iigp1;	-0.293765	0.342784
Tnfaip8l2;	-0.294778	0.246459
Rpl13a;	-0.294964	0.853043
Ogdh;	-0.295772	0.416509
Farsb;	-0.296211	0.196918
Ube2n;	-0.296537	0.741527
Bag2;	-0.296953	0.0896502
Cbx5;	-0.297053	0.647826
Iah1;	-0.2986	0.469912
Noc4l;	-0.300268	0.847606
Ppp2cb;	-0.301453	0.572396
Adss2;	-0.302402	0.332268
Ndufa13;	-0.302716	0.408931
Imp4;	-0.304194	0.762823
Hnrnpf;	-0.306798	0.758187
Mat2a;	-0.307004	0.25682
Mdh1;	-0.307287	0.56855
Pccb;	-0.308212	0.853656
Supv3l1;	-0.308306	0.680428
Iqgap2;	-0.308478	0.78802
Ndufb3;	-0.308835	0.849394
Mphosph10;	-0.309756	0.359195
Actr3;	-0.312332	0.272622
Srsf2;	-0.312488	0.403907
Runx3;	-0.312565	0.844123
Tfrc;	-0.313623	0.240494
Smc2;	-0.313821	0.741527
Pml;	-0.314003	0.926025
Cstf1;	-0.31451	0.550366
Uqcrc1;	-0.314714	0.510609
Rack1;	-0.315232	0.0599439
Lpxn;	-0.316008	0.767763
Hadha;	-0.317253	0.853043
Itgb1;	-0.318602	0.34572
Adam10;	-0.318815	0.722012
Dhfr;	-0.319036	0.540827
Larp7;	-0.319867	0.443422
Mpc2;	-0.320721	0.864914
Stap1;	-0.321047	0.930394
U2af1;	-0.323618	0.520223
Actr2;	-0.3251	0.510609
Ckap4;	-0.327008	0.61697
Ankfy1;	-0.327392	0.788628
Ada;	-0.327623	0.349816
Cpsf3;	-0.328167	0.904411
Ifi203;	-0.330298	0.25682
Cggbp1;	-0.330301	0.963562
Actb;	-0.332798	0.427463
Snrpc;	-0.333522	0.938266
Cbr1;	-0.333549	0.630353
Smarcb1;	-0.333607	0.398018
Acads;	-0.334701	0.817931
Wdr46;	-0.335002	0.250759
Phb2;	-0.33561	0.343307
Snrnp40;	-0.336221	0.802615
Csnk2b;	-0.336888	0.381265
Dld;	-0.336954	0.576576
Thyn1;	-0.337205	0.86558
Timm22;	-0.340085	0.547371
Cd69;	-0.341355	0.499148
Uggt1;	-0.3427	0.679151
Nup188;	-0.3433	0.680428
Eif3j1;	-0.344302	0.637169
Ndufs2;	-0.344532	0.370509
Cyc1;	-0.34656	0.105419
Psmg1;	-0.346911	0.483138
Coro1c;	-0.348076	0.172633
Npm3;	-0.348999	0.944653
Bud31;	-0.34926	0.980362
Copa;	-0.350195	0.790326
Eif3e;	-0.350455	0.222146
Toe1;	-0.352178	0.890817
Yy1;	-0.354973	0.904411
Clybl;	-0.355652	0.337861
Ybx1;	-0.35728	0.906213
Ermp1;	-0.358315	0.954553
Pds5a;	-0.358606	0.222821
Lrrc8c;	-0.358749	0.906213
Col6a1;	-0.360134	0.200529
Mtmr9;	-0.360807	0.792198
Rab9a;	-0.360915	0.533546
Kpna2;	-0.361654	0.525515
Nup214;	-0.362777	0.97408
Ebna1bp2;	-0.362874	0.558964
Rpl29;	-0.363692	0.798515
Srp14;	-0.364153	0.756463
Arhgdia;	-0.364167	0.980362
Aldoc;	-0.365358	0.343307
Mthfd1l;	-0.365658	0.788406
Fasn;	-0.366056	0.168274
Ddx3y;	-0.367927	0.609641
Pfas;	-0.369461	0.529731
Dhrs1;	-0.372781	0.447886
Rdx;	-0.373005	0.770702
Parvg;	-0.375897	0.715289
Thoc1;	-0.376328	1.02553
Cd81;	-0.377019	0.152484
Rbm14;	-0.377622	0.563399
Nup133;	-0.377649	0.726631
Eif2s3x;	-0.378001	0.203961
Prkar1a;	-0.378488	0.290435
Ywhah;	-0.381278	0.767763
S100a11;	-0.382395	0.30776
Bhlhb9;	-0.382535	0.332268
Ppp2ca;	-0.383672	0.578974
Mrfap1;	-0.38415	0.679199
Uso1;	-0.386379	0.234003
Commd9;	-0.387903	0.892395
Ehd1;	-0.388876	0.807644
Csrp1;	-0.391715	0.830672
Esyt2;	-0.391964	0.864403
Lonp1;	-0.393039	0.609682
Calu;	-0.393122	0.602915
Anp32a;	-0.393562	0.681403
Tpi1;	-0.393742	0.936374
Ccdc12;	-0.394353	0.643652
Ufm1;	-0.394611	0.792198
Ap3d1;	-0.395758	0.409737
Atp5f1e;	-0.396122	0.406169
Igf2r;	-0.396438	0.980362
Pet117;	-0.397892	0.57724
Gfm1;	-0.398192	0.204705
Rtcb;	-0.398754	0.907853
Emc2;	-0.39912	0.516494
H2bc4; H2bc6; H2bc8;	-0.400054	0.895243
Sephs1;	-0.400105	0.947985
Ola1;	-0.400113	1.02553
Pdia3;	-0.401077	0.139122
Nup107;	-0.401512	1.06339
Psma7;	-0.402627	0.256852
Vwa5a;	-0.402869	0.651876
Rpl24;	-0.40689	0.23747
Hspe1;	-0.408633	0.217057
Cd36;	-0.409658	1.07049
Sms;	-0.410293	1.06947
Phb;	-0.411723	0.35254
Iars1;	-0.411859	0.579829
Evi2b;	-0.413199	0.168274
Pwp2;	-0.413436	1.1044
Sun2;	-0.41372	0.819311
H1-5;	-0.416224	0.811977
Rac2;	-0.417855	0.275801
Znf22;	-0.417931	0.247417
Rps9;	-0.417999	0.874333
Pdlim5;	-0.418859	0.415673
Utp14a;	-0.420681	0.650144
Macroh2a1;	-0.422837	0.368801
Prps2;	-0.423502	0.272528
Ppp1r12a;	-0.424421	0.337861
Sec61g;	-0.425478	0.999067
Exosc7;	-0.429961	0.997181
Hdac1;	-0.43102	0.23747
Gosr1;	-0.43111	0.396442
Eif3a;	-0.432486	0.918695
Rab35;	-0.434193	0.2508
Supt6h;	-0.436511	1.03007
Wdr18;	-0.437471	0.78824
Rrp9;	-0.437684	0.394986
Cdc42;	-0.437772	1.01119
Jpt1;	-0.438705	1.13983
Mtnd4;	-0.439021	0.439225
Pfdn5;	-0.439697	0.360798
Pcyox1;	-0.440358	0.705091
Bdh1;	-0.440892	1.08936
Ddost;	-0.442513	0.789626
Ltv1;	-0.442755	0.290435
Ube2k;	-0.443501	0.377035
Imp3;	-0.445679	1.06947
Tapbpl;	-0.447649	0.971062
Trnt1;	-0.448077	0.27226
Mtdh;	-0.448826	1.09629
Foxo1;	-0.451508	0.541382
Eno1;	-0.452207	0.106515
Noc3l;	-0.454285	0.864914
Hexb;	-0.455504	0.217057
Eif6;	-0.459907	0.152674
Psmd13;	-0.460231	0.687251
Mars1;	-0.465213	1.13983
Eif3c;	-0.465414	0.666392
Rpl10;	-0.465484	0.290141
Eif4a1;	-0.467509	1.07856
Preb;	-0.468199	0.99733
Ddx6;	-0.470676	1.06967
Pelp1;	-0.472532	0.863599
Cct6a;	-0.475225	1.10993
Pik3r4;	-0.475896	1.191
Tbl3;	-0.482113	0.971062
Rgs10;	-0.484203	1.13131
Stk24;	-0.489972	1.18471
Cdc73;	-0.493696	0.319978
H4c1; H4c2; H4c3; H4c4; H4c6; H4c8; H4c9; H4c11; H4c12; Hist1h4m; H4c14; H4f16;	-0.495807	0.944653
Psmd10;	-0.496065	0.807644
Atp13a1;	-0.498175	0.515512
Rbm28;	-0.500813	0.7455
Ndufaf4;	-0.502126	1.10346
Ppp1ca;	-0.502646	0.980362
Rab27a;	-0.50942	0.547371
Atp6v1g1;	-0.510912	0.673454
Rfc3;	-0.512236	0.743793
Rab18;	-0.512729	0.331557
Znrd2;	-0.512927	0.43496
Mien1;	-0.512997	0.469912
Hprt1;	-0.513914	0.892469
Ndufa8;	-0.514002	0.318208
Ivd;	-0.515159	0.420524
Snx2;	-0.515632	0.767763
Psmf1;	-0.516513	1.01329
Exosc6;	-0.516531	0.408931
Nop14;	-0.517417	0.341627
Cnn2;	-0.517821	0.890817
Cd82;	-0.51925	0.332999
Pak1ip1;	-0.520262	1.13131
Dek;	-0.523026	1.18284
Hint2;	-0.526232	0.864586
Emb;	-0.526993	0.483138
Slc16a1;	-0.527881	0.237848
Eprs1;	-0.527972	0.965039
H2-Aa;	-0.528932	0.332268
Rab14;	-0.529307	0.583205
Npepl1;	-0.53001	0.727607
Abcf1;	-0.531229	0.6008
Mtx2;	-0.531316	0.54287
Fdxr;	-0.531378	1.10346
Rps3;	-0.53254	0.936346
Pdcd5;	-0.535147	0.649021
Top2b;	-0.538116	0.918887
Stk4;	-0.539743	1.26327
Ncbp1;	-0.540496	0.720179
Stat5a;	-0.542683	0.853043
Safb2;	-0.542763	0.478205
Taf9;	-0.543419	0.192225
Arpc4;	-0.543709	0.281072
Gcn1;	-0.545467	1.11455
Actg1;	-0.545928	0.650144
Dlst;	-0.547188	0.741527
Lbr;	-0.549128	1.21165
Anxa2;	-0.553464	0.188432
Sh3bgrl3;	-0.554111	0.853043
Pgm2;	-0.557606	0.881165
Ibtk;	-0.558639	0.567121
Sdha;	-0.559337	0.293466
Lamtor5;	-0.565581	0.377035
Oxsr1;	-0.567353	1.13131
Yme1l1;	-0.569594	0.541583
Ddx49;	-0.576101	0.864403
Rplp0;	-0.578491	1.2348
Tm9sf2;	-0.58124	0.620727
Gimap5;	-0.583397	0.363619
Timm50;	-0.583701	0.246459
Smu1;	-0.583765	0.367195
Mrpl41;	-0.585583	0.944653
Dnajc9;	-0.587383	1.01593
Polr3d;	-0.587847	1.23201
Znf622;	-0.588046	1.31988
Rap1a;	-0.588269	1.31988
Tprkb;	-0.596717	1.23719
Pfkl;	-0.600705	0.367195
Dock8;	-0.603139	0.476073
Mat2b;	-0.608463	1.31988
Qtrt1;	-0.61675	1.23719
Atp5po;	-0.617496	0.634995
Adk;	-0.626731	0.346366
Parva;	-0.629976	0.604564
Eif4a3;	-0.631606	0.621559
Cox20;	-0.633802	0.463104
Dnah2;	-0.63429	0.890817
Psmd3;	-0.634867	0.30911
Ap3b1;	-0.637258	0.226371
Hspd1;	-0.639634	0.268256
Olfr867;	-0.641615	0.457719
Pdcd6ip;	-0.642715	0.681403
Rps13;	-0.643166	0.703888
Pura;	-0.647901	1.01973
Pld3;	-0.652682	0.515512
Stoml2;	-0.655369	1.14864
Snx5;	-0.66048	0.788628
Prpf6;	-0.661905	0.727607
Atp5f1d;	-0.670005	0.680428
Eif3h;	-0.671983	0.606318
Aprt;	-0.677014	0.722012
Akr1b1;	-0.681772	0.217249
Ndufc2;	-0.682795	0.425524
Dhx15;	-0.684423	0.904411
Isoc2a;	-0.68515	0.792198
Ap1g2;	-0.698703	0.61697
Lgals3bp;	-0.698784	1.36315
Hspa9;	-0.702236	1.10346
Plgrkt;	-0.702886	0.353565
Rrp12;	-0.704148	0.853043
Riox2;	-0.705793	0.410646
Hacd3;	-0.710559	0.23254
FAM120A;	-0.71322	0.767763
Ms4a1;	-0.714523	0.367195
Mtnd5;	-0.715933	0.527362
Psmd12;	-0.717692	1.18284
Slc7a1;	-0.719846	1.02553
Brk1;	-0.724005	0.550989
Psmd6;	-0.726646	0.31644
Utp6;	-0.732112	0.720179
Nono;	-0.738554	0.443944
Dad1;	-0.740209	0.5859
Elavl1;	-0.744011	0.998547
Eif3f;	-0.755665	0.602954
Crkl;	-0.76692	0.874333
Rab21;	-0.768037	1.13983
Edc3;	-0.768941	0.246459
Eif3i;	-0.769025	0.715606
Ddx58;	-0.774638	1.07498
Rps29;	-0.779625	0.609641
Ppme1;	-0.78752	0.515512
Rpl22;	-0.789541	1.4111
Eci1;	-0.791844	0.363002
RTRAF;	-0.792122	1.21165
Hist1h2bp;	-0.793831	0.615549
Grap2;	-0.795457	0.463104
Nup210;	-0.795667	0.946515
Ctps2;	-0.797084	1.11321
Rars1;	-0.799173	0.431421
Lgals1;	-0.80578	0.408474
Apmap;	-0.813756	0.182831
Sf3a3;	-0.815556	1.13131
Txlna;	-0.817214	1.4111
Emc7;	-0.818838	0.469912
Ftsj3;	-0.819165	0.601952
Frg1;	-0.820238	0.991273
Dffa;	-0.820871	0.507734
Yipf6;	-0.821851	0.789626
Srsf4;	-0.831147	0.782191
Scaf4;	-0.846853	0.696539
Rpl5;	-0.849396	1.06947
Hspa14;	-0.853623	0.682237
Wdr75;	-0.859068	0.649021
Rab8a;	-0.868919	1.51225
Gsdmdc1;	-0.87007	1.15922
Fermt3;	-0.872528	0.885365
H2-Q7;	-0.875066	0.560212
Arih1;	-0.879241	0.27226
Ddx18;	-0.879418	0.193672
Cst7;	-0.881894	0.478062
Inpp1;	-0.892395	0.97408
Ddx27;	-0.8937	0.726631
Purb;	-0.895834	0.736168
Lasp1;	-0.905269	1.12706
Vkorc1l1;	-0.914059	0.748727
Ap2b1;	-0.91819	0.82493
Sf3b3;	-0.925757	1.15922
Gpx1;	-0.926564	0.61946
Prdx4;	-0.927967	0.53578
Anapc1;	-0.932675	0.904411
Anapc4;	-0.948336	0.792198
Hsd17b4;	-0.96379	1.23542
Degs1;	-0.968686	0.499148
Uqcrq;	-0.999621	0.242286
Psma6;	-1.00629	0.474701
Rbbp4;	-1.00921	1.14864
Dimt1;	-1.02795	0.178476
Gnai3;	-1.03668	0.720424
Fcho1;	-1.03892	0.936374
Pik3r1;	-1.0574	1.01593
Mki67;	-1.06482	0.630353
IntS13;	-1.07192	0.47263
Psmb8;	-1.07997	0.665102
Eif5;	-1.09182	0.576576
Epas1;	-1.10824	0.57189
Fga;	-1.14039	0.43704
Nxf1;	-1.14056	0.549749
Uba2;	-1.14167	0.811977
Mcm3ap;	-1.14271	0.699536
Suclg2;	-1.15039	1.25069
Vars1;	-1.17008	0.561062
Psmb5;	-1.20963	0.576576
Dnajc3;	-1.22012	0.847606
Btf3l4;	-1.22656	0.815314
Pyhin1;	-1.22978	0.246111
Faim;	-1.24569	0.364263
Nsf;	-1.26743	0.660134
Anxa5;	-1.27174	1.84754
Pon2;	-1.27515	0.517449
Acly;	-1.27627	1.98587
Pmpca;	-1.27631	0.558233
Nck1;	-1.33486	0.701668
Fundc2;	-1.34793	0.637169
Ruvbl2;	-1.36523	0.342784
Nutf2;	-1.37002	1.84041
Mbd2;	-1.37263	0.643293
Anxa6;	-1.39316	0.728024
Tmed4;	-1.42761	0.46525
Actr10;	-1.4291	0.866107
Pam16;	-1.43334	0.703888
Rps7;	-1.51098	0.722012
Rpl18;	-1.51822	0.874333
Twf1;	-1.53507	1.10346
Ccr7;	-1.53589	0.547725
Mri1;	-1.60847	1.41619
Ptges3;	-1.60869	1.02151
Snrnp70;	-1.60935	1.23719
Rpl27;	-1.61365	0.15608
Pdcl3;	-1.74617	1.31988
Abcb7;	-1.7898	0.513084
Ddx56;	-1.81303	0.904411
Hmbs;	-1.86084	0.717949
Nmt1;	-1.98931	0.762823
Cpsf2;	-2.04693	1.33362
Cul1;	-2.19492	1.31536
Mtatp8;	-2.20024	0.739177
Hibadh;	-2.25686	1.33541
Ppib;	-2.53989	0.988287
Map4k1;	-2.6227	0.964066
Rpl4;	-2.64156	0.529802
Cops8;	-2.84175	1.18471
Nup62;	-4.20529	2.41488
Nvl;	-5.09751	0.665488

## Sheet: Fig6. sEV-proteomics TRvsTCL1
T: ProteinId	Fold change TCL1-RAB27DKO_TCL1 (log2)	-log10(FDR)
Tceb3	20.5183	6.75777
Ybx3	19.47	3.29522
Pabpn1	18.9542	2.86568
Zfp277	18.4602	7.8109
Try4	17.2802	2.44842
Exosc6	17.1793	3.83292
G3bp1	16.6065	3.61494
Sf1	16.1631	3.18296
Ddx49	15.5516	4.91423
Srsf5	15.3568	1.61281
Nol7	14.7032	2.42479
Exosc1	14.6548	1.89513
Exosc9	14.6072	1.88172
Gatad2a	14.4794	1.67965
Map4	14.4536	2.80096
Exosc5	14.0722	2.35313
Nsun5	14.0315	5.54337
Gid8	13.9881	5.36353
Gtf2f1	13.8185	2.09535
Hexim1	13.5079	1.50903
Akr1b1	13.497	2.02398
Dhx58	12.8895	2.05642
Exosc3	12.8702	1.73938
Tprg1l	12.7423	1.51819
Mark2	12.597	1.61281
Prss1	12.4307	2.49684
Bgn	12.3001	2.02775
Rae1	12.0603	1.26925
Lrrn4	12.0457	4.63517
Ints12	11.748	3.92837
St3gal6	11.546	1.33173
Mbl2	11.5227	1.19684
Pxk	11.1433	1.65205
Larp4	11.1378	2.41379
Gtf3c1	10.9533	1.13503
Luc7l	10.9185	1.5068
D0jc9	10.683	2.80096
Try10	10.6443	3.46104
Ascc2	10.6026	5.78926
Eif2b5	10.5446	3.17514
Strap	10.4958	1.24289
Sympk	10.4438	2.21467
Fmnl2	10.3058	1.31261
Elavl1	10.293	0.866203
Puf60	10.2487	0.887338
Isg20l2	10.2162	1.94791
Ptpra	10.211	1.409
Fam65b	10.1845	2.11475
Coq10b	10.1273	3.59727
Spryd3	10.0955	1.38155
Dync1li2	10.0429	1.37483
Trmt2a	10.0209	2.29456
Cstf3	10.0101	1.35995
Alg5	9.89431	0.93851
Cpsf6	9.82516	1.49826
Ewsr1	9.79864	1.14349
Pdcd2	9.7916	1.04601
Zc3h15	9.71908	1.5701
Mettl16	9.55295	1.26925
Rap1b	9.53469	2.80096
Pafah1b1	9.42775	1.77152
Trim56	9.33587	1.42199
Ubap2l	9.28912	1.21229
Pspc1	9.26384	0.877538
Npm1	9.1376	0.865727
Cers2	9.05391	1.2683
Akap13	8.94033	0.974391
Hmox1	8.89648	0.63854
Eif2a	8.84573	1.11143
Luc7l3	8.79878	0.893653
Tbl1x	8.77739	1.0495
Serbp1	8.76714	3.52192
Ccdc9	8.74969	2.9103
Zcchc8	8.71494	1.04087
Alyref;Alyref2	8.65386	0.695122
Znf622	8.6417	0.756
Tubb3	8.62435	0.973504
Map7d1	8.58599	1.14268
Rbms1;Rbms3	8.56887	0.848042
Tmem55b	8.55543	0.944947
Eif2s3y	8.53648	0.771669
Zbtb7a	8.33272	1.05221
Pip4k2b	8.28276	0.955515
Eif3g	8.26039	0.715838
Tubb2b	8.22361	1.17344
Sugt1	8.12094	1.139
Aldh9a1	8.1112	1.74571
Prkra	8.10993	1.02643
Dock6	8.0814	1.33173
Klc1;Klc2;Klc4	8.03946	0.652617
Cav1	8.01112	0.628289
Eml3	7.85605	0.729939
Exosc10	7.84957	1.91035
Ascc3	7.78041	2.01622
Mbd2	7.72401	0.720144
Hbs1l	7.65619	0.731385
Srsf11	7.63774	0.814789
Pyhin1;BC094916	7.50704	0.646022
Pelo	7.47682	1.05969
Actr1a;Actr1b	7.44304	0.8543
Eml4	7.40795	2.20302
Ifrd2	7.34683	0.552909
Arid1a;Arid1b	7.29196	0.990163
Eef1e1	7.26466	1.53753
Drg1	7.24862	1.80387
Aimp1	7.14457	1.09216
Atp7a	7.11909	0.679409
Vps11	7.09131	0.858701
Adssl1	7.07225	0.786456
Arhgef6;Arhgef7	7.06337	0.620107
Eif4g1	7.05968	0.905235
Eif2d	7.04955	1.1475
Gtf3c3	7.03995	0.786456
Ap3s1	7.03136	2.02775
Myo10	7.0056	1.47326
Snw1	6.91605	0.572503
Lims1	6.90637	0.663116
Dcaf8	6.82244	1.07284
Dus3l	6.79758	0.96601
S100a9	6.72401	2.81152
Polr2e	6.6952	0.905235
D0jc8	6.64525	0.474053
Wrnip1	6.64231	1.94973
Ppp1r12c	6.60314	3.04573
Exosc4	6.60287	1.59759
Ypel5	6.60266	0.689364
Kiaa2013	6.59247	0.564909
Rrp15	6.5549	0.63854
Exosc8	6.53123	3.93363
Stx6	6.5228	0.597237
Emr1	6.52196	0.442065
Efr3a	6.48468	0.530968
Uhrf1	6.46538	0.620107
Igkv3-7	6.441	1.32633
Rbbp5	6.42664	0.680035
Abi3	6.41691	0.594693
Wdr37	6.38406	0.782298
Igkv12-89	6.34453	0.614069
Gpx1	6.32019	0.778268
Arhgap17	6.31647	0.503427
Smarcc1	6.27888	2.86046
Heatr1	6.24666	1.58439
Itgb3	6.22104	1.36185
Arhgap30	6.16266	0.510883
Arap1	6.08588	2.02794
Actl6a	6.04234	2.77882
Apex1	6.03382	0.8174
Pus7l	5.94255	0.684992
Iqsec1	5.91986	3.74823
Vamp8	5.90893	0.453235
Psmb6	5.90324	1.409
Spata5	5.85784	0.896313
Ncapd3	5.79632	0.822513
Mndal	5.75918	0.765149
Exosc7	5.75318	0.768681
Vapa	5.74739	2.24677
Kif11	5.72057	1.15038
Drg2	5.69716	0.678284
Cab39	5.67782	0.78389
Zcchc6	5.66794	0.666174
Cyb5b	5.66296	0.316604
Sirpa	5.56661	0.472387
Fnbp1	5.5654	0.63854
Clca3a1;Clca3a2	5.48441	1.02102
Pum1	5.44324	1.7258
Taldo1	5.39948	0.512391
Eif3d	5.35981	0.65129
Jup	5.34583	0.420071
Ppp2ca;Ppp2cb	5.33256	0.348265
Smarcd1	5.32175	0.731385
Btaf1	5.31698	0.698699
Lrrfip1	5.2861	3.09831
Hnrnpab	5.26742	0.655509
Prpf4b	5.20273	1.05098
Snx6	5.19597	0.403742
Sec23a	5.17548	0.833114
Efhd2	5.17493	0.335534
Ckb	5.07092	0.341378
Psmd9	5.06207	0.435659
Lap3	5.03534	0.435099
Safb2	4.9776	0.332202
Wdr91	4.96878	0.720144
Sec22b	4.95202	0.435099
Smchd1	4.91297	0.595779
Rasal1	4.9087	0.344231
Ipo9	4.89687	0.468621
Dhx36	4.87186	2.27033
Baz1a	4.86926	0.559078
Znfx1	4.85481	0.738587
Igkv4-55	4.82413	0.297281
Ddx24	4.80889	1.69081
Pecam1	4.80498	0.571219
Bank1	4.79851	0.555562
Psmb4	4.74729	0.44844
Pacsin2	4.67884	0.261496
Exoc4	4.67376	0.8174
Txl0	4.66901	0.313316
Rrbp1	4.66087	0.402355
Pds5a	4.65052	1.31073
Ppp1cb	4.62804	0.351939
Derl1	4.6027	0.266588
Ep400	4.58564	2.47756
Chmp4b	4.58459	1.36206
Srrt	4.56933	0.31843
Dync1i2	4.56389	2.20707
Slc9a7	4.52483	0.267352
Eefsec	4.52442	4.49862
Tarsl2	4.50172	0.601638
	4.49252	0.719722
Eef1d	4.48479	1.89513
Rad21	4.48064	0.426508
Ykt6	4.47013	0.315089
Vti1b	4.45317	0.54507
Tcof1	4.4509	0.369454
Kif22	4.41804	0.893653
Arl8b	4.39129	0.353742
Frg1	4.37965	2.81303
A0pc1	4.3694	0.43191
Fus	4.36332	0.292831
Prkdc	4.35962	0.839004
Psma2	4.31893	0.609379
Ccdc124	4.27485	1.30774
Trmt6	4.25634	2.35313
Trmt61a	4.25077	2.3642
Cdc5l	4.24278	0.611618
Fcer1g	4.24238	2.49351
Nr3c1	4.23191	1.91261
Eif5b	4.21488	0.483712
Adar	4.20703	0.484379
Elmo2	4.15872	3.17717
Larp1	4.14875	1.92956
Enpp1	4.1221	0.446116
Ddx17	4.12084	0.489008
Dync1li1	4.09418	5.02284
Gtf3c5	4.08619	1.2161
Trim34a;Trim34b	4.06375	0.363374
Nek7	4.06029	0.407035
Elp3	4.05313	5.04962
Srsf2	4.04292	2.53109
Capn1	4.03712	0.3951
Dpp4	4.019	0.597237
Smarcb1	3.98298	0.297281
Qars	3.95954	1.48667
Spryd7	3.94964	1.13163
Eps15	3.93938	0.579935
Ckap5	3.93369	4.97776
Dnpep	3.90551	0.251695
Reep5	3.90026	0.623047
Cope	3.89879	1.2161
Tbl3	3.86984	0.383115
A0pc5	3.85003	0.353742
Csrp1	3.82837	0.471523
Acp5	3.81903	0.266588
Pwp1	3.80454	2.24284
Cdk1	3.80071	1.9776
Plin3	3.77111	0.351896
Trip10	3.76405	0.172896
Toe1	3.76162	3.59727
Ranbp10	3.75883	0.303181
Smarce1	3.75184	0.395204
Mpp6	3.71523	0.367813
Eef1b2;Eef1b	3.71253	0.304664
2210010C04Rik	3.70725	1.41699
Ybx1	3.70165	4.27932
Lmbrd1	3.69466	0.280187
Evi2a	3.69291	0.263273
Rfc1	3.65657	1.38372
Rnf121	3.65417	0.58032
Fam129a	3.61274	0.408814
Fam98b	3.59301	0.370261
Clcn3	3.59095	0.211809
Smu1	3.58017	0.42927
Vars	3.51707	3.6504
Srsf6	3.51378	1.42709
Ssb	3.48742	0.481585
Arfrp1	3.4859	0.402336
Rasal3	3.46738	2.19846
Fxr1;Fxr2	3.46012	0.231635
Npm3	3.44604	0.198144
Srpk1	3.43587	1.22432
D0jb1	3.41266	0.218941
Arhgap31	3.40052	0.289736
Gemin5	3.38794	0.360436
Pak1ip1	3.38046	1.86481
Itga2b	3.37268	0.695762
Usp5	3.34595	0.655474
Ptrf	3.33736	0.400949
Rbbp4	3.33602	4.25021
Yars	3.32701	0.378363
Sp140	3.30321	0.163042
Maea	3.26973	0.579935
U2af1	3.26921	1.97918
Cand1	3.26077	0.207584
Mta2	3.23497	3.98668
Sart3	3.23132	2.26026
Med17	3.22808	0.349291
Polr3a	3.22612	5.03256
Sub1	3.22111	1.33173
Abi1	3.19457	0.416647
Sh3glb1	3.186	0.179039
Tspan31	3.17666	0.190342
U2af2	3.17525	2.23075
Pold1	3.14616	0.550107
Skp1	3.14105	1.44578
Tpm1	3.1336	0.256319
Sf3b2	3.13031	3.02638
Med23	3.11897	0.451559
Themis2	3.11699	0.186665
Txn	3.11591	0.260258
Slc30a7	3.11324	0.172896
Gm28044;Zfp953	3.10469	0.24669
Nsun2	3.07192	0.982082
Tspan14	3.05311	0.277568
	3.04868	0.942186
Exosc2	3.0409	0.985299
Srsf1	3.01489	1.22432
Blvra	3.01226	0.261496
Dhx29	3.00823	1.61632
D0jc2	2.98198	0.254251
Ifit1	2.94988	0.223935
Rab5b	2.94643	0.618152
Cd1d2;Cd1d1	2.93206	0.269164
Fcgr4	2.92936	1.32563
Eif4g2	2.9217	0.310728
Ythdc2	2.89379	0.361979
Fbxo45	2.8752	1.75095
Xirp2	2.87088	0.256319
Cat	2.86446	0.495737
Galnt7	2.85998	2.05209
Pus7	2.8486	0.257475
Dclk1	2.83683	0.29684
Hsph1	2.82238	0.215547
Cpne1	2.82101	0.933268
Dgkz	2.81647	3.65389
Grwd1	2.8154	3.78502
Psmb7	2.81144	0.272272
Arhgef1	2.80111	2.22587
Mcm2	2.79882	2.34339
Gkap1	2.78944	1.01419
Basp1	2.78171	1.09025
Trim28	2.77654	5.2846
40787	2.76998	0.209212
Ctnnd1	2.75938	0.272292
Arhgef2	2.7529	3.09831
Zzef1	2.7274	0.294694
Utp18	2.70946	1.47854
Srpk2	2.69924	6.47958
Cap1	2.69275	3.0496
Polr2a	2.66941	2.66085
Mbnl1;Mbnl2	2.66196	1.07398
Siglecg	2.65973	0.192465
Vtn	2.65673	2.50355
Hnrnpf	2.65498	1.78398
Gng10	2.6465	1.42709
Abcb1a;Abcb1b	2.64605	0.233632
Slc29a3	2.63898	0.13619
Srp14	2.6315	0.841812
Rrp12	2.62687	0.204642
Iglv3	2.58492	1.60792
Igkv4-86;Igkv4-70;Igkv4-59	2.58427	1.60956
Srsf7	2.54019	0.681117
Pik3r4	2.5271	3.28612
Plscr3	2.51325	0.224881
Chd4;Chd5	2.51134	2.97017
Pnn	2.50571	1.3256
Snx5	2.49851	0.162886
Tubb2a	2.49465	2.47019
Rbm39	2.48214	2.26397
Gak	2.47137	0.408004
Ywhaq	2.44015	1.32287
Ank1	2.4261	0.19904
Ago2	2.423	2.601
Lars	2.41985	3.27828
Bysl	2.41925	0.798414
Itgad	2.40742	0.177693
Atl2	2.40601	0.281848
Zc3hav1	2.40276	1.53776
Sppl2a	2.39795	1.61281
Camk2g	2.39359	0.221484
Scyl1	2.39352	1.22432
Ikbkap	2.39116	6.84238
Kif2a	2.38576	2.02024
Mars	2.38326	2.23075
Syncrip	2.36275	4.21361
0t10	2.36275	3.43375
Sorl1	2.36182	0.336953
Kars	2.36004	1.51467
Nemf	2.35058	2.3323
Csde1	2.34305	1.90177
Ggt5	2.33999	0.710768
S0pin	2.33973	0.272942
Snrpe	2.32655	0.234448
Nmt1	2.31187	1.56631
	2.29076	0.161366
Cpsf7	2.27877	1.06792
Mapre1	2.26776	1.16504
	2.25687	0.156251
Trpv2	2.21533	2.64318
Ythdf2;Ythdf1;Ythdf3	2.21397	0.158603
Caprin1	2.21302	0.769
Ywhah	2.20774	0.51175
Hnrnpa1	2.20691	2.21467
Cnot8	2.20565	0.176231
Fam134c	2.20509	0.111155
Ints5;1810009A15Rik	2.18943	0.600157
Vmn1r35	2.18912	0.125051
Polr2h	2.18305	1.10623
Smurf1	2.18293	0.178274
Ddx1	2.1738	1.58425
Dock5	2.17138	2.77493
Wdr6	2.16177	1.61611
Rps24	2.16093	2.91702
Grk6	2.15696	0.361062
Trappc8	2.1347	0.290817
Hnrnpl	2.12929	2.18646
Gnl2	2.11219	4.97565
Ighv11-2;Ighv11-1	2.1044	0.0729614
Sec24b	2.1036	0.234448
Mkln1	2.09901	0.211809
Ilk	2.09545	0.133311
Psmb1	2.09042	1.62161
Tsg101	2.06877	0.774567
Nsfl1c	2.06446	0.199099
Hectd3	2.04731	0.451711
Copg2	2.04466	1.21748
Pop1	2.03295	3.05874
Znf22	2.0308	0.158603
Ywhae	2.02913	0.501883
Col14a1	2.02233	3.98952
C1qa	2.02153	0.154637
Lrrc1;Scrib	2.01253	0.655509
Trim25	2.00929	4.70395
Gfpt1	2.00893	1.3323
Rars	2.00076	2.5326
Map4k1	1.99382	0.185908
Thoc2	1.99372	0.553041
Rtcb	1.98639	0.714067
Ddx18	1.98283	0.588874
Rbm14	1.96786	1.47854
Vamp2;Vamp3	1.96475	0.109371
Aimp2	1.95912	1.12044
Bag2	1.95246	0.183341
Bfsp1	1.94655	0.0903001
Srsf3;Gm12355	1.94418	0.301465
Vasp	1.91727	0.121311
0ip2	1.90891	0.580657
Ppp1ca	1.90685	0.90909
Mdh1	1.9044	4.88169
Nle1	1.89826	0.117181
Pip4k2a	1.88741	2.00162
Purb	1.88616	3.96748
Nptn	1.86372	0.3547
Ccar2	1.86237	0.806926
Psmb9	1.85751	1.11242
Eprs	1.85538	2.98619
Dync1h1	1.84626	5.2846
Pus1	1.84444	0.875613
Tubg1;Tubg2	1.83348	0.189534
Apmap	1.8314	0.0806902
Polr1c	1.82676	1.27332
Ifi204	1.82197	0.141634
Eif2b4	1.82188	2.09895
Cxxc1	1.81648	1.22387
Cd72	1.80813	0.117172
Ankrd17	1.80348	1.30047
Rps27	1.80124	2.136
Plbd1	1.79068	0.0807676
Acly	1.77057	2.601
Pabpc4	1.76452	0.776387
Rbm28	1.75633	2.13886
Dera	1.75242	0.177693
Ebag9	1.75029	0.0949666
Hnrnpm	1.73986	3.28612
Rab4b	1.73408	0.174889
Hras	1.72977	0.426508
Abce1	1.72948	1.1959
Ccdc134	1.72751	0.296495
Wdr26	1.72601	2.80006
Srp68	1.7246	1.76482
Tnfrsf13c	1.72275	0.293315
Dlst	1.69735	0.438009
Elmo1	1.68455	3.72375
A2m	1.65772	2.15039
Apoe	1.65491	0.90909
Cdc23	1.65227	0.517984
Ppig	1.65192	0.20265
Gapdh	1.64434	2.70983
Trip12	1.63359	0.54507
Lilrb3;Lilra6;Pira2;Gm14548	1.62726	0.185244
Hspg2	1.62328	0.113297
haemaglobin alpha 2;Hba	1.60086	0.269144
FAM120A	1.58559	2.72919
Fhod1	1.58285	0.349725
C1qc	1.58275	0.387417
Psme4	1.5788	0.468722
Scamp1	1.54679	1.42199
Inpp5d	1.53937	2.64062
Apobec1	1.5351	0.530968
Rab43	1.53119	0.160371
Smc4	1.52893	2.07461
Clic4	1.52852	0.126218
0p1l4	1.52482	0.435099
Dpysl2	1.50638	0.730431
Myo1b;Myo1a	1.50253	0.177302
Mrc1	1.48924	0.141716
Ncapg	1.48447	1.16417
Gnb2l1	1.48378	3.8267
Eif3b	1.48355	1.00364
Sypl;Sypl1	1.46569	0.23374
Birc6	1.46366	1.88512
Ddx21	1.46292	2.80006
Plekho2	1.45962	2.66865
Fam111a	1.45448	1.3323
Ighv9-4;Ighv9-1	1.45001	0.605203
Chuk	1.44804	0.0892657
Cd48	1.4219	0.219779
Hnrnpa0	1.41429	0.894858
Dnmt1	1.41253	2.12896
Abcf1	1.40705	1.75174
Dars	1.40287	2.06522
Nfatc1	1.39612	0.56944
Farsa	1.39396	1.22432
Rps10	1.38581	1.83461
Vamp7	1.3795	0.510883
Hsdl1	1.37468	0.147806
Ptbp1	1.37097	0.930147
Eif3i	1.36841	0.73492
Hnrnpul1	1.35575	1.56433
Rfc5	1.34877	0.117172
Fryl	1.34658	0.115127
Lamtor4	1.34402	0.0729455
Tep1	1.33332	2.06879
Clint1	1.3268	0.468722
Psma4	1.31871	1.66927
Hnrnpc	1.31277	0.753489
Raly	1.30914	0.374209
Ncapd2	1.30483	0.399237
Hrg	1.30284	3.55029
Rpp14	1.30256	0.371885
4921511C20Rik	1.30073	0.111155
Tubb4a	1.29894	2.75653
Kpnb1	1.29543	1.24968
37135	1.29094	0.118946
Iars	1.28769	1.08186
Plekha4	1.28464	0.0851303
Rpusd2	1.2823	0.102654
Rsl24d1	1.276	1.31089
A0pc7	1.27541	0.120551
Mpo	1.26793	0.0737836
Gtpbp1	1.26785	0.42039
Prpf3	1.25863	0.530794
Vwa5a	1.25012	0.12702
Psmc4	1.24983	0.652114
Taok3	1.24072	0.105992
Ddx55	1.2394	3.20544
Krt76	1.23521	1.19452
Smc2	1.22741	2.44419
	1.22261	0.839004
Smarca4	1.22028	1.34526
Hnrnpa2b1	1.21963	0.0870567
Stx12	1.2187	0.96562
Lrp1	1.21396	0.185244
Pygb;Pygm;Pygl	1.20535	0.0903001
Tpi1	1.20533	0.963052
Arf1;Arf3;Arf2	1.20271	0.0719003
Smarcc2	1.19985	0.583231
Atp2b1	1.198	1.29814
Creb1	1.17437	1.50439
Dock2	1.17424	2.80096
Mcm5	1.17201	1.78398
Pura	1.16989	1.57936
Psma5	1.16392	2.33964
Cp	1.15488	0.810824
Srrm1	1.15098	0.313316
Tmem87a	1.1455	0.17597
Polr2b	1.14151	0.83365
Tk1	1.13769	0.223574
Smad3;Smad2;Smad9;Smad1;Smad5	1.1301	0.107792
Fyn;Yes1;Src	1.12868	0.0822273
Prps2;Prps1l1;Prps1l3;Prps1	1.12232	0.0985793
Pik3ap1	1.12041	0.372914
Bms1	1.1201	0.102654
Bclaf1	1.10629	0.0735865
Pcyt1b;Pcyt1a	1.10364	0.113818
Ncl	1.10064	0.660755
Cpne3	1.1004	0.714067
Itpr3	1.09995	0.0781955
Eng	1.09177	0.436942
Psma3	1.08995	2.9103
Gm10073	1.08266	0.0533085
Ranbp9	1.08243	0.820422
Psma6	1.07842	1.83564
Rab30	1.0762	0.0557602
Ddx47	1.06862	0.622648
Ap3d1	1.06849	0.90909
Psmb2	1.05938	0.874103
Hnrnph1;Hnrnph2	1.04968	0.905235
Acap1	1.04938	0.0670861
Vcp	1.04786	4.87966
Ubr4	1.04689	1.67856
Alb	1.04666	1.81501
Flii	1.0464	1.11242
Upf1	1.04398	2.3991
Psma1	1.03455	1.34881
Mcmbp	1.01966	0.075532
Gabpa	1.01924	0.0479131
Arcn1	1.01565	0.760168
Mvp	1.01365	1.27352
Eif2s1	1.00253	2.47686
Ly6d	1.00095	0.0498129
Mki67	0.99347	0.0549368
0t2	0.990673	0.0731967
Eif2s2	0.98746	2.97017
Mta3;Mta1	0.982359	0.0597371
Ddx10	0.982	0.0479131
Skiv2l2	0.974866	1.17858
Ighd	0.971931	0.0379405
Srp9	0.964841	0.0385542
Acp2	0.964678	0.0805448
G0q	0.964522	0.731385
Camk2d	0.962293	1.27376
Trmt1l	0.962148	0.662583
Wdr18	0.959569	0.308851
Ptbp3	0.951571	0.568881
Tra2a	0.949972	0.159872
Dnpep	0.94773	0.0418611
Cad	0.942332	1.34881
Itgam	0.939968	0.420071
0pg	0.934233	1.27436
Ddx41	0.927537	0.42039
Dhx30	0.923515	1.81467
Cr1l	0.921957	0.538084
Gdpd2	0.902529	0.336953
Fgg	0.90131	0.727949
Rnf213	0.899907	2.50156
Stx4	0.898681	2.87607
Iqgap1	0.897562	2.05209
	0.896082	0.0549368
Rps6	0.895602	2.73593
Ddx23	0.894174	0.0549368
Arfgef1	0.893992	0.0565099
Csnk1a1	0.888241	0.474053
Itch;Wwp2;Wwp1	0.888051	1.10623
Dsp	0.876477	0.0403677
Eef1g	0.871877	0.444783
Rasa4	0.843251	0.657169
Ftl1;Ftl2	0.838676	0.681501
	0.836552	0.0851303
Psmb8	0.831608	0.867276
Ppp2r2a	0.831285	0.0623262
Ap1m1	0.829083	0.658186
Rps3a	0.824977	2.08939
Sec23b	0.823312	0.626193
Srp72	0.818457	2.26157
Pabpc1;Pabpc6	0.81403	0.858701
Tor1aip1	0.808469	0.0442507
Tra2b	0.807957	0.303833
Ankfy1	0.805886	0.749434
Matr3	0.801298	0.110989
Sf3b4	0.801226	0.257398
Rad23b	0.796743	0.121311
Araf	0.791514	1.32413
Prkacb;Prkaca	0.786778	0.0742152
Golga7	0.78247	0.0837203
Cyp4f3;Cyp4f16;Cyp4f17;Cyp4f15	0.774898	0.623047
Copb1	0.77468	3.20582
Dock11	0.771176	0.264652
	0.765012	0.291866
Ubtf	0.763289	0.332202
Rpl36a;Gm6525	0.762727	1.17878
9930111J21Rik1;9930111J21Rik2;Gm12185;Gm5431	0.755541	0.0606285
Psma7;Psma8	0.749397	1.08657
Ppp3ca;Ppp3cb;Ppp3cc	0.745606	0.123938
Dhx15	0.742101	0.905235
Parp4	0.73907	1.3256
Anxa1	0.737434	0.720201
Stk10	0.732676	0.717881
Ptges3	0.730733	0.746897
Rps19	0.72708	2.74358
Rpl38	0.724376	0.624755
Gcn1l1	0.71731	2.77419
Gnl3	0.717181	1.4754
Arhgap18	0.714826	0.0837203
Psmc5	0.711763	1.03986
Ap2b1	0.708985	0.975252
Ap1g1	0.702169	0.359439
Rpl4	0.699644	1.409
Fth1	0.698693	0.950197
Rps27l	0.698501	1.05111
Prpf19	0.696537	0.678284
Actr3	0.693778	0.422764
Copg1	0.691709	1.00245
Mycbp2	0.690509	0.753489
Srsf10;Srsf12	0.68773	0.0286912
Arf5	0.685633	0.265963
Gm10093;Hdac1	0.684715	1.19684
Pelp1	0.6787	0.486275
Rhog	0.677093	1.33589
Rpl27	0.675492	1.19215
P2rx4	0.671831	0.111155
Rrs1	0.670625	0.177693
Ddx5	0.670564	0.75283
	0.659863	0.297407
Phgdh	0.649625	0.17597
Rpl3	0.645711	0.852382
Erp44	0.631378	0.348265
Larp7	0.630165	1.27376
Polr2c	0.62935	0.315788
S0p23	0.627157	3.39933
Tex10	0.62371	0.513585
Rpl32	0.621197	0.710768
Ncapg2	0.619352	0.400949
Rpl8	0.616806	1.67856
Hnrnpul2	0.613414	0.387417
Cd81	0.604157	0.865727
Rpl35a	0.604132	1.24968
Metap2	0.597815	0.980576
Wdr76	0.597717	0.0266061
Tagln2	0.58525	0.246259
Eif3f	0.568652	0.27998
Fcgr2b;Fcgr3;Fcgr2	0.564364	0.0433577
Cfl1	0.558927	0.630732
Gm17669;Rpl29;Gm5218;Gm3550	0.547932	0.519762
Ap2a1	0.546347	0.504225
Nucb2	0.545654	0.0479131
Myo9b	0.541455	0.273665
Dock10	0.540579	0.528628
Magohb;Magoh	0.539425	0.444473
Lyn	0.533902	1.16879
Gar1	0.532573	0.0260289
Rpl17	0.530589	1.73495
Rps17	0.522354	0.724143
Wdr74	0.510395	0.191353
Tardbp	0.505185	0.333518
Rps13	0.493657	1.13703
Rpl10a	0.486261	0.860697
Ap2m1	0.480056	0.401144
Ap3b1	0.471507	0.437459
Adam9	0.470169	0.0212358
Samhd1	0.466875	0.335213
Abhd17b	0.462755	0.234932
Rps14	0.454532	0.313316
Gtf2b	0.453619	0.0800349
Erh	0.453608	0.256319
Calm1	0.449148	0.465145
Cse1l	0.440412	0.127506
Rpl36	0.437626	0.512391
Nol9	0.431318	0.207821
Tuba1b	0.429283	0.561668
Gm9493;Rps7	0.416843	0.489008
Snrpb2;Gm5145	0.410706	0.436001
Nudt3	0.410254	0.0192941
Snrnp200	0.406256	0.822166
Abcf2	0.403824	0.489008
Rab5c	0.402893	0.425898
Rras	0.400787	0.658186
Rpl10;Rpl10l	0.394916	0.303181
Slc7a5	0.389958	0.0851303
Eif3h	0.388843	0.110207
Rap2b;Rap2a;Rap2c	0.388313	0.192175
Pdcd6	0.383873	0.205109
Hnrnpd	0.376445	0.164148
Bub3	0.375954	0.179039
Fau	0.372786	0.191528
Mdn1	0.370847	0.204604
Gmip	0.370415	0.0260289
Hnrnpu	0.366996	0.338357
Fcrl5	0.364832	0.117172
Dtx3l	0.362997	0.0709619
Rps21	0.357417	0.0929021
H2afx;Hist2h2ab	0.355945	0.0479131
	0.353135	0.24669
Ezr	0.346303	0.200997
Ldha	0.345169	0.454057
Rps27a;Gm8797;Uba52;Kxd1;Ubc;Ubb	0.342607	0.72593
Slc44a2	0.340656	0.626193
Snrnp70	0.336782	0.12805
Ywhag	0.333787	0.120551
	0.33311	0.0143032
Kcnh2	0.332608	0.016037
G013	0.324233	0.313126
Fam49b	0.32257	0.0922104
Pa2g4	0.307418	0.154058
Mi0	0.307177	0.18293
Tuba4a	0.304303	0.285283
Rpl7	0.303023	1.17666
C1qb	0.301797	0.0508682
Rps4x;Gm15013	0.298326	0.65129
Tppp3	0.295539	0.011532
Plrg1	0.29473	0.219923
Psmc3	0.292132	0.0549368
Rps11	0.28823	0.714067
H2-T23	0.283812	1.22432
Slc16a1	0.282615	0.127033
Tmc6	0.271242	0.0267848
Pfkp	0.262369	0.0552894
Flot2	0.262125	0.017803
Gm10036;Rpl11;Gm5093	0.25488	0.875613
Rpl34	0.252477	0.404172
Stx7	0.252252	0.139669
Arl1	0.249127	0.017428
Nedd4	0.246089	0.0737836
Jak3	0.245596	0.389884
Sec13	0.244452	0.0854707
Rab6b;Rab6a	0.243001	0.242065
Rpl24	0.242491	0.416243
Gbp5	0.241026	0.0124101
Rpl28	0.240576	0.261496
Wdr1	0.240463	0.108623
Gm20517;Med20	0.239123	0.017428
Got2	0.237482	0.0418611
Sptlc2	0.237442	0.017803
Ddx19a;Ddx19b	0.229558	0.284568
Rpl37	0.227254	0.207539
Fam20b	0.219841	0.0112587
Hspa8;Hspa2	0.217842	0.600465
Parp1	0.216288	0.119753
Rps25	0.214584	0.436001
Rpl21	0.213744	0.158603
Cyba	0.209895	0.0666955
Rpl6	0.208449	0.281498
Dimt1	0.205109	0.126846
Kif5b	0.199385	0.0107273
Marcks	0.197757	0.16259
Eif3c	0.193146	0.13219
Sap18;Gm10094	0.188968	0.263273
Ywhab	0.188383	0.108194
Ankhd1	0.188367	0.0247157
Ap2a2	0.188016	0.134308
Ran;1700009N14Rik;Rasl2-9	0.18371	0.139669
Aldoa;Aldoart2;Aldoart1	0.180035	0.0664854
40057	0.179619	0.0385542
Gm10260;Rps18	0.17922	0.2898
Rps2;Gm8225	0.177703	0.289511
Plxnb2	0.173956	0.0433577
Rpl35;Gm10269	0.173457	0.254471
Hmox2	0.172965	0.00933532
Myof	0.168774	0.0420036
Nme1;Gm20390;Nme2	0.168423	0.219923
Ikbkb	0.161105	0.0859638
Psmc6	0.154704	0.110305
Ppia;Gm5160	0.152579	0.0664854
37500	0.148779	0.1264
Pdlim2	0.146003	0.017803
Eif3m	0.145975	0.0902301
Daglb	0.141533	0.0479131
Fga	0.136941	0.0477293
Prdx2	0.136461	0.0584915
Glg1	0.136339	0.141634
Rpl22l1	0.135466	0.0220675
Hspa4	0.133472	0.0477293
Rpl30	0.129226	0.227422
Nckap1l	0.127856	0.0549368
Myl9	0.123048	0.00681428
Tecr	0.12276	0.00582544
Mrto4	0.118891	0.0929188
Rpl14	0.118812	0.416647
Eif2s3x	0.116366	0.0929021
Anxa2	0.114782	0.102654
Slc25a4	0.110763	0.00862372
Psmc1	0.110559	0.0557602
Cct2	0.108045	0.113818
44257	0.106354	0.00605966
Psmc2	0.105355	0.077037
Hnrnpa3;Gm6793;Gm9242	0.0996812	0.0525957
Pfn1	0.0985347	0.0434277
Rpl26	0.0984147	0.0922104
Rhoa;4930544G11Rik;Rhoc	0.0959972	0.0433577
Rpl23a	0.0905889	0.057727
Psmc3	0.0867654	0.0424334
Rps26	0.0849883	0.0861004
Gimap3;Gimap5	0.0845323	0.0112587
Sec61a1;Sec61a2	0.0803576	0.00336708
Acta1;Actc1;Acta2;Actg2	0.0709055	0.0600771
Fbxo18	0.068797	0.0092355
Fgb	0.0683916	0.0549368
Kp02	0.0595773	0.0107273
Rtn4	0.0593901	0.0132296
Prpf4	0.0562466	0.0107273
Tmed10	0.0539203	0.0163697
Tm9sf2	0.0526163	0.0278476
Fbxl20	0.0498739	0.00809332
H2-DMb2;H2-DMb1	0.0497162	0.0192941
Vcpip1	0.0468732	0.00286535
Rfc3	0.0466303	0.0263319
Rqcd1	0.0444085	0.0147029
Vat1	0.0394141	0.00862372
Eif3e	0.0378957	0.0185434
Atp6v1c1	0.0342585	0.0094152
Ywhaz	0.0335773	0.0209654
Emc1	0.0329896	0.00286535
Pi4ka	0.0291216	0.00286535
Cnot1	0.0250475	0.0132296
Rab1;Rab1A	0.0247829	0.017803
Rpl13	0.0239118	0.0377221
Rpl7a	0.022432	0.0266061
Rps23	0.0195233	0.0107273
Hbbt1;Hbb-bs;Hbb-b1	0.0180891	0.0094152
Pld4	0.0166054	0.00489374
Rasa3	0.0122093	0.0094152
Arhgdib	0.00600877	0.00286535
Adgre5;Cd97	0.00121386	0.00103703
B4galt1	-0.00489469	0.00286535
Atp1b3	-0.00638341	0.00605966
Tpm3;Tpm3-rs7	-0.00868487	0.0046935
Rpl39	-0.00888857	0.00336708
Susd2	-0.0146208	0.00336708
Gtf2a1	-0.0182539	0.00336708
Cltc	-0.0214411	0.0111919
Surf4	-0.0235326	0.0022568
Apoa1	-0.0267648	0.020109
Chtf18	-0.0284733	0.0092355
Mcm4	-0.0297033	0.0112587
Itgb2	-0.0300581	0.0229274
Gnb2	-0.0313812	0.0266061
Psmb3;Gm4950	-0.0331912	0.0094152
Eno1	-0.0344103	0.0418611
Gpx4	-0.0382617	0.0112587
Eif4a1;Eif4a2	-0.0388024	0.0220675
Hnrnpk	-0.0395386	0.0260289
Rpl19	-0.0443187	0.0394636
39326	-0.0450101	0.0257882
Rpl13a	-0.050338	0.120342
Btk	-0.0538908	0.00933532
Psmd2	-0.0550244	0.0600771
Wasf2	-0.0570479	0.0227063
Cops3	-0.0618678	0.0220675
Hmgb1;Hmgb2	-0.0632303	0.00336708
Ctsd	-0.0664329	0.00933532
Rpl23	-0.0703314	0.0670861
Api5	-0.0708101	0.00336708
Anxa11	-0.0780913	0.0947931
Fmnl1	-0.0803483	0.00489374
Tubb5	-0.0829821	0.125232
Epb4.1l2;Epb41l2	-0.0879362	0.037022
Sdcbp	-0.0938734	0.113297
G0i2	-0.095625	0.203685
Rps20	-0.0957648	0.0600771
G0i3	-0.0967371	0.119362
Scamp3	-0.0997113	0.111321
Anxa5	-0.0998212	0.13219
Tkt	-0.0998468	0.0375544
Arpc1b	-0.109489	0.0949666
Msh6	-0.111725	0.0433577
Cct5	-0.113536	0.148854
Coro1b	-0.116117	0.0365489
Rfc2	-0.116687	0.0485362
Oasl1	-0.117606	0.0260289
Sar1a;Sar1b	-0.118912	0.0293445
Pes1	-0.127863	0.114069
Cdc42	-0.12943	0.227065
Rps9	-0.129452	0.510638
Siglec1	-0.132909	0.00489374
Capzb	-0.1358	0.141634
Rab8a	-0.159826	0.0448748
Supt16;Supt16h	-0.161518	0.0666955
Polr1a	-0.163675	0.00933532
Mat2a;Mat1a	-0.173405	0.00796149
Rpl31	-0.174039	0.360334
Eif3a	-0.180035	0.12702
Eef2	-0.18593	0.130721
Cd82	-0.190862	0.193524
Sec31a	-0.191371	0.0851303
Copa	-0.191844	0.19052
Rpl18a	-0.192675	0.261496
Ah0k	-0.195323	0.316354
Ddx39b	-0.199804	0.00933532
Rpl12	-0.200559	0.381377
Rrp7a	-0.201435	0.00990723
42248	-0.205517	0.0152293
Pi4k2a	-0.210248	0.118946
Sf3b1	-0.219996	0.284781
Gm9774;Adrm1	-0.22241	0.0704008
Snrpa1	-0.223362	0.204642
Eef1a1;Eef1a2	-0.225955	0.333971
Copb2	-0.227457	0.263239
Rpl37a	-0.227911	0.561668
RtcA;Rtca	-0.229815	0.185244
Emc3	-0.235885	0.00990723
Slk	-0.238844	0.0737836
Nono	-0.240135	0.127697
Trbv3	-0.241664	0.00990723
Hsp90aa1	-0.244762	0.086352
Gm20425	-0.247608	0.106828
Rps16	-0.249585	1.9301
Kif15	-0.250247	0.0286912
Rac2	-0.251885	0.284256
Tln1	-0.252524	0.185244
Hp1bp3	-0.259092	0.137665
Cd36	-0.26248	0.210818
Mov10	-0.273417	0.0719003
Sfpq	-0.276827	0.206248
Gnb1	-0.281362	0.786456
Prkcb	-0.284718	0.199605
Las1l	-0.28498	0.0549368
Pgrmc2	-0.28523	0.0902301
Rab14	-0.28778	0.348453
Rfc4	-0.291105	0.387417
Ubr5	-0.295095	0.160205
Rpl15	-0.295334	0.523177
Rpl9	-0.296576	0.522329
Stom	-0.30052	0.442066
Akap8	-0.301506	0.265447
Phf5a	-0.305919	0.0902301
Clptm1	-0.308344	0.0275898
Ddb1	-0.30973	0.272637
Hexb	-0.314486	0.0919371
Rps8	-0.321939	0.513585
Tmem165	-0.322661	0.0209654
Pcbp1	-0.328593	0.466772
H2afv;H2afz	-0.338185	0.0265152
Eif2ak2	-0.338278	0.0147537
Rps5	-0.347519	0.6061
Itgb1	-0.349207	0.619235
Vac14	-0.357902	1.44432
Rpp30	-0.364865	0.192175
Ddx3x;D1Pas1	-0.367061	0.756
Rdx	-0.371412	0.0708688
Snrpd2	-0.371785	0.418513
Wdr11	-0.379177	0.017803
Snrnp40	-0.380929	0.205437
Glipr2	-0.387787	0.194506
Cct6a	-0.389207	1.78255
Hck	-0.389224	0.24669
Hist1h2aa;Hist1h2ah;H2afj;Hist1h2ak;Hist1h2af;Hist3h2a	-0.389776	0.16259
	-0.393992	0.0163697
Apobec3	-0.39405	0.367813
Ilf2	-0.394271	0.261496
G0s	-0.394564	1.67856
Hist1h2br;Hist1h2bp;Hist1h2bk;Hist1h2bc;Hist2h2bb;Hist1h2bh;Hist1h2bb;Hist1h2bm;Hist1h2bf;Hist1h2ba	-0.407966	0.174889
Hnrnpr	-0.410542	0.318168
Eb01bp2	-0.412153	0.199964
Ilf3	-0.418782	0.387417
Sf3a1	-0.419318	0.145915
Ddx6	-0.420653	0.473998
Cct3	-0.423788	1.17117
Psme1	-0.424476	0.215547
Gtpbp4	-0.437846	0.561473
Ddx27	-0.437922	0.177693
Rpl18	-0.438053	0.474053
S0p91;Picalm	-0.440485	0.0247157
Anxa6	-0.444938	0.657169
C3	-0.455399	0.233632
Msh2	-0.45711	0.210818
Pkm	-0.458247	0.351896
Anxa3	-0.46215	0.406686
Ddx31	-0.465952	0.62643
Herc1	-0.467768	0.363374
Ftsj3	-0.470998	0.280692
Baz1b	-0.471056	0.0212358
Armc8	-0.471694	0.688967
Brix1	-0.472534	0.267591
Psmd1	-0.473396	1.39788
Man1a1	-0.474343	0.17597
Ppp1cc	-0.480216	0.130396
Rpl22	-0.481119	1.66229
Usp9x	-0.483605	0.408004
Rps15a	-0.484713	1.00103
Ptprc	-0.486825	2.58172
Pdlim5	-0.488333	0.021436
Serpi03f;Serpi03g	-0.491637	0.0265152
Btla	-0.495575	0.0185434
Anpep	-0.496334	0.183953
Itgax	-0.496364	0.134413
Syngr2;Gm20708	-0.499755	0.297407
Ap1s1	-0.505852	0.0247157
Mybbp1a	-0.506787	0.543341
Jak1	-0.508789	0.18008
Nod1	-0.509319	0.0256974
Atp1a1	-0.510978	3.23515
Sptbn1	-0.516547	0.256319
Smarca5	-0.521359	0.293479
Cct4	-0.528582	2.65119
Tmem163	-0.530874	0.0192941
Mpp1	-0.53372	0.415626
Hist2h2ac;Hist2h2aa1	-0.53399	0.186325
Padi3;Padi4	-0.541079	0.0279801
Ehd2	-0.542114	0.0396153
Rplp0	-0.54568	1.43792
Pdcd6ip	-0.545887	0.75283
Rpsa	-0.549561	0.355701
Flot1	-0.552743	0.0266061
Ptpn6	-0.554242	0.133028
Cyfip1	-0.556104	1.84931
Parp9	-0.560363	0.132283
Tsr1	-0.5605	0.54076
Ifih1	-0.561031	0.120551
Rsl1d1	-0.566741	1.31089
Wdr5	-0.581239	0.844561
Atp6v0a2	-0.581645	0.198318
Trappc3	-0.59154	0.0535188
Snx2	-0.593644	0.957299
Xpo5	-0.59458	1.43011
Mcm7	-0.596261	0.553876
Bsg	-0.598286	1.85741
Eif3l	-0.599085	0.579935
Irgm1	-0.600921	0.454682
Cyfip2	-0.603421	0.29684
Dock8	-0.605021	0.42927
Mcm6	-0.60843	0.481585
Hcfc1	-0.613106	0.194495
Mlh1	-0.61536	0.0600771
Rab18	-0.616452	0.211347
Nucb1	-0.616582	0.251695
Rps3	-0.617828	2.10227
Ly9	-0.620455	0.370672
Cd38	-0.621138	2.49351
Eed	-0.625645	0.189667
B2m	-0.638883	0.313316
Fam3c	-0.642576	0.210818
Rab2a;Rab2b	-0.645945	0.503534
Tnpo1;Tnpo2	-0.646327	0.43191
Rab10	-0.646851	0.285129
Rpl27a	-0.651664	4.80929
Myo1d	-0.654194	1.20714
Snrpb;Snrpn	-0.656015	1.73608
Trim33	-0.656418	0.036692
Myo1g	-0.658666	2.3987
H2-D1;H2-L	-0.662666	1.21187
Crnkl1	-0.66904	0.0437927
Capza2	-0.677809	1.38796
Plscr1	-0.697003	0.641298
AU040320;Kiaa0319l	-0.697417	0.0485362
Thy1	-0.701219	0.0806902
Tmem63a	-0.703163	0.31843
Folh1	-0.711465	0.0320703
Pdlim1	-0.71147	0.0266061
Tcp1	-0.712516	1.37449
Msn	-0.713479	0.975161
Nop9	-0.720465	0.0584235
Psmb10	-0.727822	0.301896
Cd47	-0.731331	0.513585
Helz2	-0.738586	0.307939
H3f3a;Hist1h3b;Hist1h3a;H3f3c	-0.742499	0.290968
Fermt3	-0.744116	1.42058
Serinc3	-0.74723	0.591462
Rab17	-0.749311	0.0396153
Itga4	-0.74967	1.76477
Rftn1	-0.786788	0.468722
Ehd1	-0.79433	1.08574
Rab21	-0.794842	0.29684
Fam129c	-0.80204	0.041962
Top1	-0.806273	0.436942
Hvcn1	-0.816236	0.127548
Cct7	-0.817045	4.27932
Myo1f	-0.820905	0.333518
Smc1a	-0.825541	1.02887
Snrpd3	-0.840542	2.83957
Rpl5	-0.841157	1.16647
Entpd2	-0.84564	0.0385257
Gimap4	-0.84802	0.510883
Myh11	-0.848365	0.24669
D0ja2	-0.854161	2.31081
Cybb	-0.857815	1.13631
Cyp20a1	-0.858762	0.192175
Dip2b	-0.861442	0.0651396
Adam10	-0.862085	0.906172
Slc22a20	-0.870946	0.134413
Atp8a1	-0.871587	3.6355
Gpr108	-0.878479	0.353742
Chmp6	-0.879101	0.0478723
H1f0	-0.882942	0.141178
Rab11b;Rab11a	-0.886303	2.64318
Capza1	-0.892674	0.579935
Eftud2	-0.898601	2.43923
Ruvbl2	-0.900044	3.83596
Myadm	-0.904243	0.932182
Cpsf1	-0.907367	0.0737836
Ptprn2	-0.918585	0.0600771
Nhp2	-0.919293	0.302461
Actg1	-0.920885	0.0479131
Smc3	-0.922267	0.727949
Prpf8	-0.926267	1.80366
Nomo1	-0.927214	0.0579939
0p1l1	-0.929406	1.11026
Rab7a	-0.93238	2.00063
Coro1a	-0.939766	0.686647
Mapk3	-0.942067	0.0742152
Vav1	-0.943222	0.313316
Gdi2	-0.953142	2.39352
Nop56	-0.95666	0.992252
Ruvbl1	-0.95902	3.57365
Acin1	-0.960458	0.579935
Lss	-0.961582	0.117172
Cct8	-0.963432	4.60136
Plac8	-0.979878	0.786145
Irgm2	-0.989951	0.0418611
Mpeg1	-0.992503	0.776387
Rplp1	-0.996198	1.66102
Supt5h	-1.01001	1.409
Nop58	-1.01376	2.02024
0gpa	-1.01636	0.34763
Icam2	-1.02096	0.894555
Ufl1	-1.02547	1.17589
G6pdx	-1.03405	0.0708688
Comt	-1.03783	0.0851303
Pak1;Pak2	-1.04307	0.13219
Abhd12	-1.04377	0.0729614
Lck	-1.05879	1.11354
Rcc1	-1.05947	0.0471867
Atp11b	-1.06369	0.154058
Ube2o	-1.06941	0.046379
Cnp	-1.07014	1.32591
Clic1	-1.07647	3.44221
Dhx9	-1.08378	0.867276
Atp6v1g1	-1.09083	0.0737836
Emc2	-1.09683	0.0477293
Rer1	-1.1055	2.94994
Fl0	-1.12255	2.2826
Prpf6	-1.12827	1.44124
Rap1a	-1.13278	2.03775
Ces3b;Ces3a	-1.13605	0.0735865
Cd68	-1.13989	0.397817
Ppan	-1.14145	0.0861004
Bst1	-1.14208	1.10623
Impdh2	-1.14615	0.0479131
Cd300lf	-1.14981	0.0670861
Farsb	-1.15556	0.0920134
Gnb3	-1.15603	0.0479131
Prkca	-1.15745	0.0729455
D0ja1	-1.15992	1.21627
Asah1	-1.16432	0.25754
Itgal	-1.16828	4.04161
Tmem168	-1.1736	0.612121
Swap70	-1.18098	0.561668
M6pr	-1.18193	1.78398
Ighm	-1.18781	0.813459
Anxa7	-1.19048	1.49676
Rnh1	-1.1992	0.369454
Acsl5	-1.20799	1.31073
Sqstm1	-1.20967	1.63406
Tuba1a;Tuba3a	-1.21508	0.907778
Hspa14	-1.22941	0.0902301
Clu	-1.23747	2.67517
D0jc13	-1.23844	2.54531
Iigp1	-1.23853	0.303248
0pa	-1.23888	1.88512
Tfrc	-1.24438	2.31081
Ptpn1	-1.25298	0.623047
Hsp90ab1	-1.25607	3.9397
Phb	-1.25937	0.0806902
Xab2	-1.26177	2.96674
Lamp2	-1.26786	2.00099
Lcp1	-1.27067	5.10481
Syf2	-1.2811	0.0806902
Anxa4	-1.28547	4.20842
Eif6	-1.28809	2.0611
Ptpn6	-1.29047	3.7446
Prex1	-1.29248	0.112492
Lnpep	-1.29707	2.03029
Kp06;Kp01	-1.30123	0.0806902
Wdfy4	-1.34166	3.44221
Snx20	-1.34172	0.269707
Unc93b1	-1.34632	0.075532
Sf3b3	-1.35069	2.96401
Rad50	-1.35171	0.583231
Tm9sf4	-1.35316	1.12295
Slc44a1	-1.35526	0.0688713
Lyar	-1.37278	0.846024
Daxx	-1.37405	0.148854
Sec23ip	-1.37841	1.82252
Actb;Actg1	-1.38209	2.23075
Cd180	-1.38542	2.54632
Gng12	-1.3858	0.161216
Dip2b	-1.38631	1.34881
Stat2	-1.39832	0.241861
Stab2	-1.4006	1.45616
Dkc1	-1.4092	3.96368
Ctcf	-1.41468	0.86726
Hsd17b11	-1.41835	1.409
Sec63	-1.42068	0.120551
Ptma	-1.4311	0.29684
Oxsr1	-1.43454	0.0805448
Kctd12	-1.441	1.16518
Kiaa0020	-1.44463	1.88172
Slc3a2	-1.44527	3.61494
Ggt1	-1.45468	0.10058
Capg	-1.45603	0.510016
Galnt18	-1.45679	0.0456253
Rpl7l1	-1.4586	1.22732
Add1	-1.45984	0.83112
Bag6	-1.46145	0.274395
Tmed11	-1.46671	0.126846
Icam1	-1.46763	4.42364
Zfp326;Znf326	-1.47035	0.246521
Fbl	-1.47351	4.25021
Nvl	-1.47663	0.75283
Scamp2	-1.48045	1.93989
H2-Ob	-1.48203	0.0682351
Prdx1	-1.48257	2.05209
Sf3a3	-1.48264	0.486042
Herc6	-1.4831	0.77028
Lman2	-1.48834	2.6673
Coasy	-1.50104	0.118946
Psmd3	-1.50355	4.20389
Plp2	-1.50357	1.06825
Tcirg1	-1.51431	1.23778
Tmx2	-1.51918	0.243816
Ccdc47	-1.52307	0.0944426
Tktl2	-1.52989	0.149827
Sri	-1.5299	1.14692
Ehd4	-1.53016	1.66229
S100a11	-1.54311	2.48526
Psmd6	-1.54804	0.795736
H2-K1	-1.54909	5.59899
Itgb6	-1.5525	2.15173
Atp9b	-1.55419	0.732854
Rpf2	-1.56064	1.00245
Prkcd	-1.56115	0.0902301
Exoc2	-1.5637	0.0963116
Arhgdia	-1.57915	2.0611
Slc12a9	-1.5825	0.206183
Ngp	-1.58702	0.0729455
Mylk	-1.60018	0.0731967
Gsn	-1.61721	3.04602
Cdc40	-1.62461	2.51636
Mtor	-1.63295	0.223476
Cd79a	-1.63632	0.609038
Lamp1	-1.6403	1.71122
Plekha2	-1.64142	0.622648
Psme2	-1.64529	0.950197
Ube2m	-1.65114	0.12508
Tomm22	-1.65697	0.138948
Atp6v0a1	-1.66666	0.974743
Clec2d	-1.66712	2.49684
Myo1e	-1.67933	3.24666
Xrcc6	-1.6813	1.6576
Abhd6	-1.69777	0.0826284
Atp6v1b2	-1.69948	1.66812
Rp2	-1.71477	1.25975
Tmem30a	-1.7191	1.2956
Hdlbp	-1.72233	0.183341
Gimap9	-1.7365	0.209212
Slc4a1	-1.73848	1.28881
Ezh2	-1.73926	0.113297
Cd5	-1.74891	6.60547
Srbd1	-1.7502	2.25542
Scarb2	-1.75061	0.0806902
Cyb5a	-1.75075	1.73731
Tpd52l2	-1.75164	0.221484
Stx8	-1.75413	0.252135
Lman1	-1.76147	2.69375
Ighv1-55	-1.76572	0.0904739
Abca3	-1.78485	0.0721571
Psmd5	-1.78952	1.17669
Myo1c	-1.79004	6.63743
Ifi205a	-1.79247	0.112493
Mpdu1	-1.80015	0.106184
Arf4	-1.80762	5.54337
Pcbp2;Pcbp3	-1.80826	2.61873
0a15	-1.82113	1.34881
Dpm1	-1.82199	0.083674
B4galnt1	-1.83517	1.4754
Eif4a3;Gm8994	-1.83645	2.6677
0rs	-1.84562	0.161366
Man2a1	-1.84879	5.02284
Spcs1	-1.85082	0.113297
Snrpd1	-1.85184	1.03958
Gvin1	-1.86014	1.3323
Ms4a1	-1.86433	1.04904
Lgmn	-1.86804	0.0742152
Arpc4	-1.86991	2.10562
Cep290	-1.87154	0.0719003
Stat1	-1.87173	1.28591
Klhl31	-1.90097	0.0752438
Ssrp1	-1.91381	2.67614
Wars	-1.91812	0.110305
Rplp2	-1.92249	1.39788
Tgm1	-1.93105	1.50009
Igkv14-126	-1.93281	0.0604738
Sumo3;Sumo2	-1.9374	0.266588
Lgals9	-1.93802	1.70123
H2-Ab1	-1.95536	2.05209
Sec62	-1.9628	0.13343
Acsl1	-1.96542	0.118946
Pgk1	-1.98108	0.304664
Stxbp2	-1.98206	0.261668
Parp3	-1.98543	0.111155
Slc2a6	-1.98822	0.114783
0ca	-1.99332	3.24052
Canx	-1.99532	3.28612
Cd19	-2.01177	0.416647
Itga9	-2.01271	0.418287
Arhgap1	-2.0154	1.05499
Mcm3	-2.02475	4.16281
Prpf40a	-2.02523	1.13163
Dek	-2.02634	3.45388
Igf2r	-2.03645	2.80006
H2-Aa	-2.03656	1.9286
Snd1	-2.03692	2.9103
Bin2	-2.04925	0.204604
Ass1	-2.05448	3.21632
Vim	-2.05584	3.18176
Tmem14c	-2.05714	0.130626
Pef1	-2.0908	0.360413
Esyt1	-2.09472	2.75344
Igsf8	-2.10935	0.17597
Cyb5r3	-2.13849	2.54183
Nsf	-2.1395	2.17636
Tmem33	-2.14114	0.787429
Rab32	-2.15003	1.13311
Ly86	-2.15779	0.8543
Vdac2	-2.16018	2.17184
Psmd11	-2.16043	5.90569
Aqr	-2.17019	2.80006
Csk	-2.1744	1.06792
Prdx4	-2.19324	2.13187
Mettl7a1;Methig1;UbiE2;Mettl7a2	-2.19902	0.374915
Hic2	-2.21989	0.795736
Cd63	-2.2207	1.01184
Dnm2	-2.23639	1.21958
Top2a	-2.25756	3.87007
Ppp2r1a	-2.25769	0.369454
Rheb	-2.26007	0.212776
Pycr2	-2.2648	0.261796
Lrch4	-2.26792	0.204604
Stxbp3	-2.27265	0.13219
Arl8a	-2.30318	2.66865
Colec12	-2.31844	1.01394
Ctsb	-2.32186	1.50009
Krr1	-2.32575	0.215547
Galnt2	-2.33169	0.90909
Tf	-2.33265	0.145915
Itpr1	-2.34635	2.50295
Arl6ip1	-2.37543	0.841101
Dhrs7b	-2.3975	0.161662
Actn1	-2.40176	0.277568
Lhx5;Lhx1	-2.40239	0.335534
Spn	-2.40545	2.23075
Myo5a	-2.40799	1.73731
Nop2	-2.40848	4.8652
Hist1h1c	-2.41124	2.29896
Psmd13	-2.41173	3.82262
Ptprj	-2.41496	2.2497
Pdia3	-2.41661	4.04058
Fn1	-2.41697	4.0077
Rpf1	-2.41852	0.720201
Ncstn	-2.42824	3.50083
Bop1	-2.43518	4.76153
Dctn1	-2.4398	0.150325
Ogfr	-2.44277	0.12702
Rpn1	-2.44633	2.5326
Nubp2	-2.45103	1.04055
Ppib	-2.46255	5.48185
Gm15800	-2.46625	0.302781
Hist1h1a	-2.46831	3.46986
Psmd14	-2.48094	2.09466
Txnl1	-2.4955	0.161366
Rptor	-2.49601	0.204642
Apaf1	-2.50049	0.24705
Wdr7	-2.51254	0.251121
Atp6v0d1	-2.52558	2.26121
Dhrs1	-2.52693	4.56932
Fgr	-2.52708	0.343207
Ephx1	-2.52901	3.81739
Lsp1	-2.53424	1.22432
Ifi47	-2.53793	1.78425
Isy1	-2.54826	0.410556
Rtn3	-2.56528	1.42199
Sae1	-2.57205	0.20265
Tmem123	-2.57372	2.04663
Edf1	-2.60426	0.267352
Nceh1	-2.60762	1.4399
Tgfbr2	-2.61371	0.179592
Bst2	-2.6167	4.9244
Tlr9	-2.6195	1.03524
Ints1	-2.62686	0.161366
Mfsd1	-2.62857	0.175316
Vcam1	-2.63765	2.29535
Cd74	-2.64897	2.70297
Hspa5	-2.65872	5.24727
Wdfy1	-2.67466	0.141178
Snx9	-2.67653	6.60547
Stt3a	-2.68385	1.57618
Zbp1	-2.69514	0.156251
Ga0b	-2.69801	0.466724
Tgm2	-2.71184	6.75777
Usp24	-2.716	0.466772
Gimap1	-2.72362	0.535619
Ythdc1	-2.74743	0.239418
Myh10	-2.7592	1.66229
Tspan13	-2.76564	1.9286
Calr	-2.76692	4.0903
Rab8b	-2.79322	0.294694
Cd2	-2.80139	0.140621
Cog7	-2.8194	0.933775
Pml	-2.86035	1.07706
Uba1	-2.87122	3.6163
Hadha	-2.88721	0.363358
Ddx39a;Ddx39	-2.8874	1.5366
Nid1	-2.89035	0.208555
AF067061;Gm20767;Gm21761	-2.89973	0.416647
Rab1b	-2.92045	1.91261
Abcf3	-2.94675	0.284961
Ano6	-2.96215	0.289511
Sbno1	-2.96225	4.9318
Nup205	-2.98157	0.42039
Slc2a1	-3.01163	4.8652
Gyg1	-3.01319	0.208555
Tfg	-3.03454	1.59236
Tap1	-3.04785	2.20798
Kiaa0196	-3.04866	2.79894
Arl6ip5	-3.05824	4.20842
Hsd17b12	-3.07638	2.47019
Trex1	-3.0778	0.54338
Tapbp	-3.07863	3.36109
Psmd12	-3.09908	4.8652
Tbxas1	-3.10107	0.177693
Tmed9	-3.10421	1.91809
Rps12	-3.12064	0.435932
Sfxn1	-3.12603	0.223574
Hist1h1b	-3.17667	3.63325
Arhgap4	-3.18555	0.380279
Ddx52	-3.18854	0.373989
Psmd7	-3.19323	3.60123
Gtf3c2;Gm29609	-3.20349	0.37822
Sft2d1	-3.21434	0.26678
Lig1	-3.21764	0.579935
Enpp4	-3.22092	0.611325
Calhm2	-3.22735	0.218941
Znf592	-3.28223	0.206033
Slc7a1	-3.28302	2.2956
4932415D10Rik	-3.28318	0.242033
Syk	-3.28569	6.84238
Fcgrt	-3.2947	0.26678
Akap8l	-3.29673	1.67622
Atp2a2	-3.29774	2.34076
Psap	-3.34223	3.73889
Igtp	-3.34852	1.45063
Rel	-3.36938	0.504149
Pdcd1lg2	-3.37241	0.172896
0psa	-3.39287	2.32894
Atl3	-3.39529	0.579935
Vdac1	-3.40373	0.666875
Rala	-3.40564	0.568881
Magt1	-3.40975	0.303248
Ecm29;AI314180	-3.41613	0.579935
Cd200	-3.41751	1.16518
Dbnl	-3.43656	0.577002
Gga2	-3.45206	0.365897
Parp2	-3.47849	0.236582
Alg2	-3.48613	0.298252
Cd22	-3.49623	2.08808
Hist1h1e	-3.50142	3.9397
Faah	-3.50389	0.222965
Fgd2	-3.50834	4.8452
Rdh12	-3.51843	0.438115
Hist1h1d	-3.52652	4.67327
Plg	-3.52726	0.608564
Mfge8	-3.52826	0.825362
Srp54	-3.5305	0.305569
Med24	-3.53323	0.274342
Rdh11	-3.54962	1.78398
P4hb	-3.59016	4.16281
Cog2	-3.6115	0.743234
Eif3k	-3.61615	2.65433
Cela1	-3.61954	0.436001
Rbm22	-3.62245	0.203126
Cyth4	-3.62667	0.816952
Rpa1	-3.63908	4.20471
Vta1	-3.6435	0.293441
Itga1	-3.66257	0.653293
Hmgb3	-3.66939	0.228334
Akap9	-3.67453	2.35055
Pcyox1	-3.67979	0.580236
Ero1l	-3.68788	0.318168
Tpp2	-3.69096	2.43109
Prrc1	-3.7032	0.256319
Hexa	-3.70726	0.577684
Xrcc5	-3.73004	3.86923
Myl6	-3.73825	3.8267
Cpsf2	-3.75883	0.43798
Tm9sf1	-3.76696	0.70255
Znf148	-3.8024	0.223574
Psme3	-3.808	0.958134
Top2b	-3.84065	5.6524
Atp6v1a	-3.84561	0.786026
Ash2l	-3.85914	0.399671
Cbx3	-3.89362	0.297259
Uggt1	-3.89638	3.19806
Ergic1	-3.89817	0.39319
Sgpl1	-3.92241	0.297281
Atp13a1	-3.92474	0.59195
Cog3	-3.92772	0.489008
Lrba	-3.93132	0.444473
Hist1h4a	-3.96516	5.13669
Casp1	-3.97109	0.256786
Polr1b	-3.97629	0.277568
Por	-3.98249	4.9244
Ccdc24	-4.00384	0.404015
Hsp90b1	-4.00711	4.905
Tm9sf3	-4.01014	4.32849
Hist3h2ba;Hist3h2bb;Hist2h2be	-4.02418	0.194506
Mroh1	-4.02477	2.33352
Blk	-4.03336	2.30232
Kiaa1033	-4.04483	0.804491
Ric8a	-4.05337	0.518337
Lgals1	-4.06398	2.79894
Myh9	-4.10284	5.10333
Sp100	-4.11894	0.833114
Nip7	-4.13151	0.36974
Slmap	-4.17296	0.234932
Shc4	-4.17627	0.814789
0mpt	-4.19894	0.266905
Tor1b	-4.21294	0.503534
Parp14	-4.22913	0.256039
Blvrb	-4.2301	0.284961
Rcl1	-4.23417	0.316978
Slc1a5	-4.23613	6.34386
Yif1b	-4.23755	0.932873
Itga6	-4.27253	1.16322
Prkcsh	-4.27304	0.54338
Thumpd3	-4.2824	0.777442
Stat5a;Stat5b	-4.29991	0.510638
Sin3a	-4.31683	1.17978
Lrch1	-4.33858	0.508558
Lgals8	-4.34662	0.718417
Epb4.1l3;Epb41l3	-4.36155	0.850005
Ddost	-4.36694	4.44057
Gtf3c4	-4.40268	2.95641
S0p29	-4.40523	0.906281
Scamp4	-4.4195	1.05651
Mrps30	-4.45611	0.404993
0a35	-4.4951	0.354529
Atxn10	-4.52874	0.367813
Dlat	-4.54352	4.76153
Pigs	-4.55542	3.28034
Slc39a4	-4.57653	0.429943
Endod1	-4.59565	1.14997
Serpinh1	-4.60253	0.38927
Plcg2	-4.60708	0.933205
Dnm1l	-4.65142	0.3951
Stat3	-4.65307	2.34402
Hspa4l	-4.65949	0.404015
Iqgap2	-4.66035	1.31089
Ikzf1	-4.71312	0.79737
Dot1l	-4.72531	0.416243
Tgtp1	-4.7955	0.667545
Sptan1	-4.7962	1.11062
Tomm34	-4.80348	0.399904
Atp2a3	-4.81205	3.46986
Cd44	-4.81792	6.0678
Galnt1	-4.92329	2.30232
Itm2b	-4.94291	0.399373
Tap2	-4.94631	5.24727
Cd37	-4.97205	1.92956
D0h17	-4.98575	0.202024
Psmd4	-4.98994	0.453952
H2afy	-5.00769	2.5861
Eml5	-5.0081	0.8543
Esyt2	-5.06537	0.905235
Apoa4	-5.11792	0.496867
Slc12a6	-5.11816	2.60937
Btf3	-5.13383	0.867276
Sacm1l	-5.13424	3.98952
Camp	-5.19495	0.329704
Ckap4	-5.2167	0.810824
Mthfd1	-5.27323	1.02011
Vps18	-5.27408	0.513378
Nmd3	-5.29639	1.32633
Cotl1	-5.30082	1.07087
Agpat3	-5.3056	1.66846
Cyp51a1	-5.33639	0.435099
Rras2	-5.40811	1.03965
Mrpl37	-5.41806	0.407035
Cd79b	-5.4335	1.75324
Sod1	-5.45881	0.397817
Csf1r	-5.51711	1.50128
Ah0k2	-5.52691	1.78425
Clta	-5.52815	0.485171
Slc25a5	-5.5417	5.90569
Aars	-5.56524	0.621279
Pdia4	-5.58702	3.72685
Cmtm7	-5.60099	2.31081
Grb2	-5.61917	0.622648
Atp6v1d	-5.6342	0.620107
Sft2d2	-5.66414	0.359439
Myh14	-5.68609	5.18433
Dhrs7	-5.68659	1.42709
Aldh3a2	-5.70178	3.49727
Atp5h	-5.71273	0.420071
Sry	-5.71904	1.57742
Trrap	-5.75536	1.73938
Gimap8	-5.82006	1.63429
Ptgs1	-5.89119	1.6576
Vps16	-5.95607	0.552909
Uba2	-6.00123	0.416647
Igj	-6.01409	0.445453
Lpcat2	-6.07627	2.58392
Vcl	-6.08388	0.614578
Ttn	-6.11221	2.83209
Ctsc	-6.12275	0.596169
Urb1	-6.17587	1.21748
Map2k1	-6.19211	1.07935
Acbd3	-6.20084	2.36448
Spcs3	-6.21581	1.0621
Kras;Hras	-6.27879	1.15997
Grn	-6.28601	2.47924
Amy2	-6.36535	0.408814
Fam26f	-6.3655	1.73731
Vdac3	-6.43864	0.510883
Dr1	-6.48971	0.486042
Lyz2	-6.51832	1.00103
Heg1	-6.53144	0.543341
Ept1	-6.55269	1.11688
Ube2n	-6.56927	1.51971
Stim1	-6.59986	1.5652
Gbp7	-6.66654	0.513585
Rassf2	-6.67358	2.99241
Tmed5	-6.70689	1.04924
Trp53i11	-6.73846	0.503665
Rnps1	-6.7637	1.09668
Cds2	-6.7658	0.56435
Fam49a	-6.83427	1.73938
Golga4	-6.83722	2.34339
Gimap7	-6.84971	1.07284
Cnpy2	-6.87541	0.665605
Rpa2	-6.92954	0.54507
Hk3	-6.93235	1.03965
H2-Q4	-6.93764	0.786456
Ybey	-7.18599	1.1959
Ddx58	-7.21436	1.74649
Timd4	-7.2525	1.00921
Clec4n;Clec6a	-7.26311	1.409
Lbr	-7.26425	1.10342
Actbl2	-7.27162	0.394318
Pon3	-7.3289	2.23075
Pgam5	-7.34241	1.16675
Tmem206	-7.3783	0.591414
Erap1	-7.4245	2.5326
Mgat1	-7.45201	1.47192
Csn1s1	-7.45971	1.81501
Marcksl1	-7.46478	2.80244
Nfatc2	-7.4745	0.510016
H2-M3;H2-T24	-7.49534	0.538084
Steap3	-7.55139	1.41699
Rltpr	-7.55725	1.88313
Nbas	-7.70621	0.814673
Hyou1	-7.78431	2.05209
Ssr4	-7.83767	1.4162
Ceacam1	-7.86869	1.21123
Sec11a	-7.93561	0.865727
Pop5	-7.9637	2.01601
Ctps1	-7.96494	2.35326
Uso1	-8.00741	3.90673
Rbpj	-8.04971	1.49484
Erlin2;Erlin1	-8.0714	2.23075
Sidt2	-8.08055	2.77419
Noc2l	-8.10416	3.09831
Ptprcap	-8.12101	4.05537
Ctss	-8.1657	1.6277
Dstn	-8.19746	2.01622
Pdia6	-8.29274	2.77574
Il5ra	-8.2954	0.678284
Hbb-b2	-8.30402	0.653293
Atp5b	-8.3112	2.91273
Gbp2	-8.34467	1.53647
Creld2	-8.37055	0.818582
Slc29a1	-8.37119	2.11441
Atp6v1h	-8.42433	2.39437
Cenpv	-8.45347	0.96601
Myl12a	-8.45893	3.15638
Gorasp2	-8.47535	2.06984
Slc35b2	-8.47777	0.842247
Necap2	-8.53805	2.01622
Inpp5k	-8.5615	0.836064
Pc0	-8.57866	0.733314
Ctsz	-8.63264	2.05183
Rab29	-8.64408	1.38648
Fut8	-8.66106	1.2568
Gng2	-8.76236	1.80725
Mmrn1	-8.76451	0.938563
Erp29	-8.77791	3.21632
Il4i1	-8.77867	2.27514
Keap1	-8.86605	2.35313
Slamf6	-8.87852	3.59727
Vps35	-8.89039	3.23515
Nos2	-8.9038	0.6061
Psmd8	-8.91829	2.86115
Cenpj	-8.98173	0.758952
Sap130	-8.98334	1.26504
Hnrnpdl	-9.02019	1.66229
Tial1	-9.03815	1.27332
Ncf4	-9.04282	4.17858
Stk4	-9.0644	4.39942
Pfkl	-9.07901	3.98952
Mlec	-9.21368	2.80006
Lsm8	-9.23408	1.69734
Btf3l4	-9.25541	2.54632
Oas1g;Oas1a	-9.35975	3.18146
Des	-9.3744	3.14911
Ddx54	-9.4915	2.57508
Mak16	-9.50255	2.79039
Tmod3	-9.52832	2.54632
Arpc5l	-9.54881	1.409
Ilvbl	-9.55683	3.59727
Ripk3	-9.5818	3.21632
Tbk1	-9.61722	3.60987
Preb	-9.70769	1.78398
Dscr3	-9.73249	1.4754
Spr	-9.86046	2.50156
Tmx1	-9.91195	2.67569
Itfg1	-9.91752	3.10488
Hiatl1	-9.97321	1.10623
Aqp1	-9.97534	2.45091
Crisp1	-10.0019	4.10731
Tmed7	-10.0175	2.3987
Adpgk	-10.0737	2.69302
Fbll1	-10.23	1.79769
Sgcd	-10.3716	0.789034
Plec	-10.4783	4.458
Myl12b	-10.5144	2.64823
Rpn2	-10.6652	1.92944
Ppt1	-10.7475	2.75862
Wdr12	-10.7689	3.27681
Vkorc1	-10.8612	1.60792
Aldh3b1	-11.0323	3.25106
Cisd2	-11.1049	3.74823
Vps4b	-11.232	3.00807
Nfkb2	-11.3383	2.3711
Adrbk1	-11.3868	3.87642
Lgals3bp	-11.4624	3.61494
Colgalt1	-11.4926	6.84238
Pfkfb2	-11.5046	4.76153
Ly75	-11.507	4.71291
Ssr1	-11.5227	4.49862
Set	-11.5725	4.20842
Hdhd2;Ier3ip1	-11.6556	4.20842
Gclm	-11.7049	2.3991
Psmd4	-11.7897	3.44221
Cxcr5	-11.8462	2.07892
Mogs	-11.9164	3.59727
Ostc	-11.9302	1.409
Anp32b	-11.9335	1.29018
Sigirr	-12.0674	1.26925
Man2a2	-12.1057	2.01826
Cmpk1	-12.408	4.80715
H2-DMa	-12.4576	4.04403
Nostrin	-12.5612	1.22813
Rps28	-12.7921	4.00501
Ssr3	-12.9356	3.95048
Lpcat1	-12.9747	6.69147
Mboat7	-13.0431	4.49862
Atp5j2	-13.0718	5.24727
Txndc5	-13.1459	2.59428
Il2rg	-13.1655	3.6864
Pgrmc1	-13.2451	3.37719
Usp3	-13.2483	1.67856
Nub1	-13.4321	1.75095
Tmed4	-13.6289	3.71688
Tradd	-13.6319	4.2531
Rcn2	-13.6335	2.0916
Ddx51	-13.6777	3.54187
Dad1	-14.2942	3.09515
BC017643	-14.378	2.58008
Tmem173	-14.8003	6.84238
Cebpz	-14.9831	5.69629
D0jb11	-15.0772	3.83045
Atp5a1	-15.2433	4.54702
Ebp	-15.2851	2.3991
Coch	-15.3366	5.98057
Nhp2l1	-16.2245	2.60508
H2-Eb1	-16.2954	4.91423
Sned1	-16.6641	2.41406
Pdcd11	-17.145	6.46352
