# Supplementary material for: Extracellular Vesicle Secretion by Leukemia Cells In Vivo Promotes CLL Progression by Hampering Antitumor T-cell Responses
Source: Blood Cancer Discov. 2022 Sep 14;4(1):54–77. doi: 10.1158/2643-3230.BCD-22-0029 (PMC9816815; doi:10.1158/2643-3230.BCD-22-0029)
Supplement: Supplementary Table S2 — Supplemental Table S2 - Differential expression analysis of genes in leukemic or immune cells treated with sEV [file bcd-22-0029_supplementary_table_s2_suppst2.xlsx]

## Sheet: Table S2
Supplemental Table S2 - Differential expression analysis of genes in leukemic or immune cells treated with sEV

## Sheet: Fig1. List of Genes
A2M
ACLY
ACTB
ACTN1
ACTN4
AHCY
ALB
ALDOA
ANXA1
ANXA11
ANXA2
ANXA5
ANXA6
ANXA7
ARF6
ATG7
ATP1A1
BSG
C3
CAP1
CCT2
CCT3
CCT4
CCT6A
CCT8
CD63
CD81
CD9
CDC42
CFL1
CHMP4C
CIT
CLIC1
CLTC
CTTN
EEF2
ENO1
EVI2
EVI2A
EVI5
EZR
FASN
FLNA
FLOT1
FLOT2
FN1
GAPDH
GDI2
GNAI2
GNAS
GNB1
GNB2
GPI
GRN
GSN
HIST1H4A
HIST1H4B
HIST1H4D
HIST1H4F
HIST1H4H
HIST1H4I
HIST1H4J
HIST1H4K
HIST4H4
HSP90AA1
HSP90AB1
HSPA5
HSPA8
HTT
IQGAP1
ITGB1
KPNB1
KRT1
KRT10
LAMP2
LDHA
LDHB
LGALS3BP
LITAF
MSN
MYC
MYH9
PDCD6IP
PFN1
PGK1
PKM
PLD2
PPIA
PRDX1
PRDX2
RAB10
RAB11A
RAB11B
RAB11FIP4
RAB12
RAB22A
RAB27A
RAB27B
RAB28
RAB2A
RAB2B
RAB30
RAB31
RAB35
RAB39
RAB3A
RAB3A
RAB3B
RAB3IP
RAB40C
RAB5A
RAB5C
RAB6B
RAB7A
RAB9
RAB9A
RABEP1
RAC1
RALA
RAN
RAP1B
RHOA
SDCBP
SLC3A2
SMPD3
TCP1
TFRC
TLN1
TPI1
TSG101
TUBB4B
UBA1
VAMP7
VCP
VIM
VPS26B
VTA1
YKT6
YWHAB
YWHAE
YWHAG
YWHAQ
YWHAZ

## Sheet: Fig3.CD8+sEV_invivo
GnSymbol	log2FC	-log10(FDR)
Phf20-ps	3.03297	1.78658
Col20a1	2.8513	2.42074
BC085271	2.75119	1.93071
Gm16287	2.69602	1.74397
Cib2	2.48586	1.71398
Rn7s1	2.43483	1.83634
Gm47295	2.43483	1.83634
Cpne5	2.41849	1.74201
Ccnb1ip1	2.32022	1.40918
Begain	2.31893	1.91336
n-R5s151	2.29077	1.51226
Gm8268	2.28018	1.79441
Gm13604	2.18587	1.87141
Zfp78	2.15162	1.63274
Gm14679	2.14299	1.49938
Cryz	2.1005	1.60611
	2.08212	1.62047
Gm8242	2.05292	1.50729
Gm14947	1.99918	1.47357
Eno2	1.99058	1.91569
Gm23212	1.98475	1.48917
Dlx6	1.96999	1.82044
AA986860	1.95371	1.36206
Kif1a	1.90054	1.36172
1300014J16Rik	1.89201	1.91102
Tm6sf2	1.86608	1.36166
D630008O14Rik	1.85902	1.49742
P2ry13	1.85421	1.5052
Lrr1	1.84566	1.50727
Gm15634	1.82986	1.36036
Gm6612	1.82141	1.55494
Gm9012	1.77872	1.63674
Gm37729	1.73972	1.41642
Gm8738	1.73626	1.34466
Gm36756	1.72415	1.50591
Hist1h3a	1.72313	1.46101
I830077J02Rik	1.70512	1.84801
Ogfod3	1.68641	1.77943
Pld5	1.66654	1.41438
Gm4784	1.66404	1.46803
Gm15132	1.66268	1.47328
Hoxc4	1.65501	1.39809
Gm48291	1.65367	1.473
Ctrl	1.65184	1.35219
Dgat2	1.63732	1.69
Gm5204	1.62389	1.35659
	1.5923	1.4854
Trap1a	1.5733	1.48879
Spats2	1.56194	1.36256
Gm9989	1.551	1.35056
Crtap	1.53605	1.3451
Agap1	1.53475	1.35137
Rasip1	1.50169	1.3791
Gm12504	1.49903	1.4669
Ano7	1.49737	1.47888
Gm11688	1.48282	1.33493
Ankrd55	1.48044	1.39661
Zfp473	1.47269	1.33429
F9	1.45739	1.34635
Cox20-ps	1.45677	1.36323
Plxna3	1.45621	1.50958
Sostdc1	1.44768	1.74179
Plcb1	1.41613	1.30501
	1.40668	1.35727
Gm9118	1.4063	1.36308
Sh2d4b	1.4063	1.36308
Selenon	1.40462	1.34439
Ift122	1.38894	1.34983
2010001A14Rik	1.38887	1.36076
Gm5831	1.36395	1.47961
	1.36022	1.49889
Gm9169	1.35242	1.35236
Ehf	1.35182	1.52734
Slc16a13	1.34073	1.36089
Gm40414	1.33956	1.47726
Gm29019	1.32757	1.36449
Ddx25	1.32399	1.34239
Mcm8	1.30655	1.57619
Il18	1.29174	1.4226
Rps12-ps7	1.28551	1.34238
C130013H08Rik	1.27851	1.34775
Ighg2c	1.25946	1.34109
Efnb1	1.24968	1.35443
Tg	1.24943	1.40877
Kcnq5	1.24042	1.4735
Zfp316	1.23574	1.34851
Cabp4	1.23506	1.36478
Cdc25c	1.23308	1.3273
Lrrc25	1.22528	1.63254
Snord2	1.21673	1.30482
Gm8162	1.21418	1.41032
B230317F23Rik	1.20238	1.34318
Zfp94	1.19659	1.35034
Rilpl1	1.19272	1.34336
Fbxw9	1.17417	1.55473
4930577N17Rik	1.17143	1.32841
Gstt1	1.15832	1.6279
Gstm1	1.14912	1.32692
	1.1437	1.3424
Gm17909	1.13781	1.49397
Itpkc	1.12211	1.36354
Gm15903	1.121	1.47577
Syne3	1.10982	1.4583
Lrrk2	1.10428	1.47875
Dapk3	1.10145	1.36322
Atp6v1c2	1.10104	1.36462
Zfp608	1.09995	1.4763
1810021B22Rik	1.09131	1.34951
Nme6	1.0903	1.36451
Fgr	1.08217	1.45815
Ybx1-ps2	1.08021	1.3631
Nr2f6	1.07493	1.34313
Tmem26	1.06607	1.46822
Nyx	1.06562	1.41505
Cd93	1.05804	1.36217
Renbp	1.04188	1.80471
Fcrl5	1.03564	1.75043
Mag	1.03559	1.36046
Gm7065	1.03327	1.31449
Fcgr4	1.02753	1.34267
Cpt1b	1.0165	1.36462
Sparc	1.01558	1.5095
Gm10997	-3.63202	1.80898
AC160637.1	-3.55092	5.93092
Gm8189	-3.39917	1.80028
Gm37452	-3.03709	1.97284
4930431P03Rik	-2.96669	1.93323
Gm47015	-2.91234	1.8977
Tha1	-2.69605	2.08163
1700030C10Rik	-2.64411	7.51144
AC140462.1	-2.59054	1.66343
Gm15538	-2.58901	1.63781
Gm30948	-2.55219	2.94346
Cysltr2	-2.51799	1.56405
Gm26771	-2.51435	1.94175
Gm48632	-2.49173	1.64808
Gm42372	-2.46906	1.63209
Gm42991	-2.43902	1.93204
Gm47567	-2.38488	2.10398
	-2.36947	1.60969
Cd200r4	-2.35608	1.92803
Gm38034	-2.33177	1.39049
Gm47772	-2.32839	1.83424
AW046200	-2.31486	1.5652
Arrdc4	-2.28277	2.32278
Gm20275	-2.27822	2.29913
Mid1	-2.27745	2.00584
Gm14085	-2.26617	2.43376
Gm43533	-2.23576	1.5574
Lcn4	-2.22119	1.9621
Gm36989	-2.21951	1.8214
2610028D06Rik	-2.21109	1.64895
Klra13-ps	-2.19927	1.62504
Dapk1	-2.16387	1.83428
Gm15672	-2.12504	1.54968
Large1	-2.1083	1.63551
1810032O08Rik	-2.07082	1.54122
Gm22063	-2.03984	1.5573
Snhg14	-2.03269	1.60402
Gm13771	-2.01795	1.52511
Rgs11	-2.00673	1.5523
A230059L01Rik	-1.9977	1.70943
Ccnyl1	-1.99639	1.52833
Gm35405	-1.9886	2.12057
Gbp11	-1.9834	1.48926
Gm12191	-1.98159	1.55736
Gm42937	-1.94067	1.46662
Gm43633	-1.93684	1.56973
Snora33	-1.93139	1.5574
Tfpi	-1.92183	1.54235
Hmgb1-ps6	-1.9214	1.54327
Gm37766	-1.91408	1.63867
	-1.91194	1.83191
Gm48063	-1.90591	1.55819
Gm37706	-1.9052	1.55817
Podnl1	-1.90192	1.63063
AC174678.3	-1.90174	1.3506
1700062C10Rik	-1.89095	1.81701
Thrb	-1.88534	1.48227
Bbof1	-1.88476	1.70633
Zscan30	-1.87775	1.32926
Prrt1	-1.85533	1.57043
Prelid2	-1.85528	1.3158
Gm43481	-1.8552	1.80504
Gm27645	-1.85108	1.38676
Tmem181b-ps	-1.84315	1.64307
Gm42874	-1.84175	1.55776
Gm47445	-1.84057	2.41755
Dync2li1	-1.83852	1.63649
Acer2	-1.82979	1.63919
	-1.82864	1.64001
Gm13842	-1.82361	1.3866
Gm32200	-1.82075	1.60711
Gm38352	-1.80783	1.53393
Gm11737	-1.80427	1.53192
2010016I18Rik	-1.79278	2.13735
Gm12166	-1.79258	1.59182
Gm44321	-1.78802	1.40579
Adcy6	-1.77673	1.5435
Smpd5	-1.77486	1.63162
	-1.77127	1.52024
Tnfsf14	-1.77126	1.53496
Gabrr2	-1.76755	1.43188
Pih1d2	-1.76419	1.38886
Gm12846	-1.76379	1.64516
Gm42449	-1.76332	1.52106
Mylpf	-1.75601	1.55818
Traj27	-1.74252	1.96324
Atxn7l2	-1.73908	1.52022
Dqx1	-1.73729	1.52105
Gm37733	-1.73521	1.38998
Tcrg-C4	-1.7251	1.55191
Airn	-1.72464	1.83041
Gm5857	-1.72313	1.34025
Hdhd5	-1.71943	1.5576
Zfp248	-1.71262	1.55687
Gm44175	-1.71178	1.42837
Pde11a	-1.70507	1.54534
Naga	-1.70211	1.50782
Ddx43	-1.70113	1.52032
Ldb1	-1.69486	2.44524
Rnu7	-1.68758	1.52061
Mrps36	-1.68586	1.30691
Gm48720	-1.68508	1.3597
Gm42432	-1.68171	1.55762
Gm37436	-1.67407	1.37448
Tmem63b	-1.67045	1.82153
Ggt5	-1.65192	1.60892
Tap2	-1.65042	1.83169
Gm37176	-1.65025	1.649
Znrf1	-1.64135	1.89101
Aoc2	-1.63702	1.33815
	-1.63702	1.33815
Zc3hav1l	-1.61419	1.44596
Clcf1	-1.61407	2.4168
Gm43203	-1.60619	1.52046
A630081D01Rik	-1.60585	1.63898
Dsel	-1.60411	1.52572
Gm20695	-1.5945	1.57445
Nlrc3	-1.57859	2.00235
AI847159	-1.57427	1.37862
Prrg1	-1.57285	1.58917
Ccdc125	-1.56822	2.12082
Gm45286	-1.56225	1.73091
Gm1123	-1.56017	1.39004
Gm10130	-1.55566	1.347
Ifngas1	-1.5469	1.64633
Bivm	-1.54413	1.55227
Fbxl4	-1.54188	1.33563
Gm37321	-1.53799	1.39032
Dand5	-1.52777	1.53535
AC140209.1	-1.52438	10.5179
Dzip1	-1.52017	2.02191
Gm47004	-1.51779	1.38862
Gm19427	-1.51339	1.40479
5830444F18Rik	-1.51277	1.92376
Gm47662	-1.5081	1.35776
Znrf3	-1.50736	1.52252
Klrd1	-1.50615	2.60933
Abcb1a	-1.50111	1.6026
Ccdc138	-1.49191	1.39315
Gm12216	-1.49036	1.8368
Slc35g1	-1.48337	2.11884
Cracr2a	-1.48317	1.55729
Tgds	-1.48286	1.53621
Gm36933	-1.47815	1.40519
Abhd8	-1.47692	2.03202
	-1.46858	1.39073
AC061963.1	-1.46477	1.36653
Gm37660	-1.46338	1.53141
Top3a	-1.45661	1.38991
Slc12a7	-1.43504	2.05503
Asap2	-1.43114	1.31154
E430014B02Rik	-1.42913	2.32384
H2-Q4	-1.42733	1.90979
Gm37960	-1.42659	1.36342
Gm38118	-1.41993	2.01413
B630019A10Rik	-1.41934	1.61631
Als2cl	-1.41737	1.88228
Zfp599	-1.41673	1.5575
Tmem14a	-1.4093	1.41629
Snord45c	-1.40914	1.54391
Gm23502	-1.40704	1.33642
Gm42550	-1.40419	1.38793
Kcnip2	-1.40036	1.5439
Gm37589	-1.39776	1.51553
Adgrg5	-1.39516	1.81573
1700073E17Rik	-1.38417	1.32703
Gm30373	-1.38381	1.39028
Ccpg1os	-1.37527	1.38655
Gm48670	-1.37515	1.5632
Mir142	-1.37422	1.55237
Cers6	-1.37244	1.56049
Guca1b	-1.37208	1.39002
Gprin3	-1.37197	1.82536
4930581F22Rik	-1.37044	1.57269
Gm19705	-1.367	1.52009
Thumpd2	-1.36553	1.43784
Gm21781	-1.36123	1.64406
Gm47585	-1.35424	1.31947
Cd27	-1.34271	3.29056
Gm28187	-1.3425	1.81762
Polr2k-ps	-1.33503	1.50574
6030443J06Rik	-1.33457	1.38741
Zfp53	-1.33384	1.81901
Npff	-1.33216	1.5239
	-1.32802	1.33859
Gm23722	-1.32671	1.38878
	-1.32394	1.41188
Cnga1	-1.32339	1.55569
4921511C10Rik	-1.31263	1.39163
Sema4a	-1.3027	2.08346
Ccdc30	-1.29947	1.55186
Ggt1	-1.28881	1.38285
Gm37488	-1.28735	1.38747
Atp8b4	-1.28474	1.94544
Vipr1	-1.2826	1.60585
Sorcs2	-1.27742	1.36968
Galm	-1.27741	1.39062
Traj18	-1.27696	1.78285
Iigp1	-1.27661	2.08292
Gm36932	-1.27542	1.576
Fam92a	-1.27025	1.64815
Tgfb1i1	-1.2631	1.39041
Ldlrad4	-1.26022	1.45347
Tnfrsf4	-1.25981	1.3567
Ifi214	-1.25908	1.94747
Itgae	-1.25798	1.54527
Tcrg-C2	-1.25338	1.33463
Gm37593	-1.25328	1.8303
Gm5134	-1.24195	1.35369
Meis3	-1.24152	1.30977
Cd226	-1.2414	1.86769
Egf	-1.24069	1.38354
Prss12	-1.23029	1.51011
Trim68	-1.22932	1.40024
Gm42572	-1.22651	1.51443
Gm42047	-1.22218	1.40344
Gm45718	-1.22112	1.55731
Slc35f2	-1.21853	1.39085
Rnf5	-1.21556	1.55231
Eid2	-1.21501	1.63519
Wdcp	-1.2109	1.53821
Gm43544	-1.2027	1.54084
Srebf1	-1.19864	1.36071
	-1.1974	1.5226
Gm25091	-1.19457	1.37855
Gm37266	-1.19414	1.54948
Spata6	-1.19067	1.59224
Ramp1	-1.19065	1.50443
Ptprs	-1.18726	1.30814
Slc12a4	-1.187	1.47179
Gm37248	-1.18147	1.98637
Tefm	-1.17795	1.39126
Stat4	-1.1628	1.82353
Fastkd1	-1.1607	1.55819
Gm38120	-1.15525	1.64353
	-1.1515	1.5237
Gbp8	-1.15115	2.09613
Snhg6	-1.15079	1.37116
Adamts10	-1.14889	1.99657
Socs3	-1.14864	2.04666
Gm42876	-1.14287	1.5452
Prdm10	-1.13907	1.63339
Mx1	-1.12018	1.38
Rab37	-1.11878	1.39
Ms4a4b	-1.11635	13.7451
Gm10676	-1.10773	1.54366
Tmem5	-1.10643	1.66497
Abcb8	-1.10534	1.40402
Uckl1	-1.09816	1.3896
Nr4a1	-1.09499	1.39925
Rapgef4	-1.09323	2.11862
Acsbg1	-1.09094	1.38937
Slc7a5	-1.0883	1.3882
Rdh10	-1.08731	1.38098
Ddx60	-1.07987	1.54993
Lpar6	-1.07896	1.85676
Slc6a19	-1.07874	1.39155
Ppic	-1.07322	1.52567
Gm42895	-1.07298	1.3113
Emc9	-1.07186	1.47826
Gm3793	-1.06878	1.43199
Pglyrp2	-1.06798	1.55106
Pcsk7	-1.06713	1.52009
Nefh	-1.0613	1.53428
Slc2a4rg-ps	-1.06123	1.83162
Cacna2d4	-1.05988	1.389
Mks1	-1.05729	1.55229
Ms4a6b	-1.0436	13.6993
Ift80	-1.04291	1.81882
Gm45223	-1.0389	1.58484
Zfp143	-1.03521	1.55793
Zhx3	-1.03495	1.53674
Washc3	-1.02816	1.62752
Gm15720	-1.02596	1.54548
Oas1b	-1.02144	1.37647
Dpp4	-1.02115	1.59365
Cd6	-1.01854	1.93759
Ppm1h	-1.01761	1.79276
D330041H03Rik	-1.01636	1.43114
Pole2	-1.01245	1.36795
Slfn10-ps	-1.01133	1.4994
Gm43707	-1.01083	1.45545
Phxr4	-1.00776	1.40576
Abcc5	-1.00732	1.54028
Elovl6	-1.00385	1.53289
Tecpr1	-1.00321	1.82379
Atp11a	-1.00196	1.54873
Fcer2a	0.999996	1.50143
Iba57	0.996966	1.34297
Adgrl2	0.990317	1.47315
Clspn	0.984421	1.36587
Fgf11	0.975988	1.34582
Rbms2	0.975308	1.34456
Bloc1s5	0.97481	1.48924
Nos1	0.972762	1.38172
Zbtb45	0.96935	1.32414
Bmpr1a	0.966437	1.42386
Cacna1i	0.95905	1.35574
Spc25	0.95566	1.37345
Gm23511	0.950881	1.34596
Naglu	0.947177	1.48552
Klf12	0.944194	1.49446
Sec61a2	0.940128	1.44181
Gm9434	0.939562	1.34293
Prkcg	0.935938	1.45683
Mcm10	0.935389	1.34313
Espn	0.918459	1.48292
Tnfrsf8	0.912063	1.35941
Otub2	0.908462	1.35574
Dtl	0.905532	1.3879
Gm11263	0.900484	1.31208
Natd1	0.898954	1.36465
Cacna1d	0.882305	1.40112
Gm48768	0.867543	1.50751
Gm45890	0.866583	1.34547
Scimp	0.857808	1.34948
Ttn	0.85701	1.50083
Tns1	0.855146	1.35743
Ctnnal1	0.846581	1.31453
Zmat5	0.840201	1.34829
Rnf135	0.839573	1.34511
2310039H08Rik	0.839012	1.48887
Gnb3	0.837907	1.82274
Cacnb4	0.837486	1.35191
March1	0.837141	1.80831
Gm14650	0.834089	1.36454
Zfp524	0.826537	1.34818
Gm10138	0.822079	1.3515
Tmem206	0.814628	1.34285
A530010L16Rik	0.814096	1.80896
Fbxw17	0.812473	1.50787
Pard3b	0.808353	1.91131
Mfsd12	0.807291	1.43369
Tfeb	0.80414	1.65657
Rapgef3	0.798633	1.36015
Gm16014	0.782917	1.36343
Tenm4	0.778099	1.50758
Litaf	0.776166	1.80725
Tubb3	0.771735	1.32149
Zfp771	0.771484	1.50946
Sco2	0.769028	1.63705
Sapcd1	0.768956	1.35145
Plekhg3	0.765328	1.34996
Gm21761	0.764385	1.49773
Icosl	0.763964	1.36696
Avil	0.763075	1.34532
Rbm43	0.761943	1.35812
Etl4	0.758257	1.79641
Nenf	0.756749	1.50916
Entpd1	0.75649	1.50957
Fchsd1	0.7558	1.31199
Tnni2	0.753492	1.35141
Xrcc1	0.74829	1.74303
Tmem151b	0.748057	1.34661
Stoml1	0.747023	13.9212
Cyp11a1	0.745381	1.78322
Rubcnl	0.74407	1.35484
H2-Oa	0.74256	1.78755
Mrgpre	0.741462	1.36205
Rasal1	0.741082	1.35762
Lrrc20	0.740988	1.5055
Fcer1g	0.740179	1.50826
Slamf9	0.725566	1.35547
Tyms	0.72409	1.31113
Hba-a2	0.72096	1.75375
Ell2	0.718973	1.74846
Gm31718	0.712794	1.52355
Mrps10	0.709953	1.36633
Gm20767	0.703695	1.91354
Igha	0.703298	1.47245
Trim7	0.703121	1.89779
Pmf1	0.703092	1.74357
Pcdh9	0.702111	1.36468
Grhpr	0.700787	1.34241
Plin2	0.698926	1.48225
Ppp2r5d	0.697984	1.34934
Hba-a1	0.69584	1.84412
Ehd4	0.69375	2.67533
Tbc1d17	0.692717	1.48386
Myo1d	0.69146	1.32852
Lcmt1	0.691122	1.39782
Pold4	0.689125	1.78261
Tmc3	0.681987	1.48869
Nxpe2	0.680811	1.43103
Orai3	0.680595	1.39079
Bop1	0.678868	1.52099
Btg1-ps2	0.677042	1.34278
Inppl1	0.676253	2.29354
Gpr55	0.674472	1.5678
Snhg18	0.670988	1.47369
Myo1e	0.6703	1.75109
Atp13a2	0.667834	1.79815
Ergic1	0.667471	2.74301
Ggnbp1	0.66337	1.3438
Cdca2	0.660104	1.36194
Btk	0.658289	1.87813
B3gnt8	0.657567	1.51275
BC029722	0.65731	1.35106
Tyrobp	0.656207	1.4943
Rps11-ps1	0.654502	1.35686
Ttk	0.654293	1.36337
Diras2	0.654176	1.36478
Sox5	0.653091	1.49137
Pcyt1a	0.652415	1.50962
Vamp5	0.649071	1.3483
Uap1l1	0.647571	1.53411
Lat2	0.646794	1.91037
Hmgcl	0.645199	1.30316
Hdc	0.642539	1.36475
Stmn1	0.641574	1.4691
Lacc1	0.632797	1.36468
E2f2	0.63278	2.42364
Ahr	0.631949	1.49138
Il4i1	0.631512	1.48056
Atf5	0.629621	1.63221
Serinc4	0.626561	1.33166
Psmc5	0.623631	1.49018
Aldh3b1	0.621256	1.48283
Elof1	0.620685	1.62561
Ccdc28b	0.616935	1.84994
Zbtb32	0.615609	2.2156
Arl8a	0.615425	1.3428
Ptpn14	0.610554	1.75864
Slc39a4	0.610304	1.7795
Cacna1s	0.608618	1.33197
Tmod2	0.60746	1.36455
Dmxl2	0.606548	1.35535
Tubb2b	0.606358	1.47425
Csf2rb	0.605831	1.89188
Cenpv	0.604833	1.38703
Unc119	0.604671	1.38745
Hint2	0.602288	1.50909
Smyd5	0.600904	1.3473
Gm12341	0.598811	1.36409
Mki67	0.598102	1.60159
Dnajb1	0.585551	1.55524
Egln2	0.582952	2.81865
Srpk3	0.582288	1.47866
Usp39	0.58176	1.47509
AC175538.1	0.581611	1.37485
Pelo	0.581611	1.37485
Tmem248	0.57997	1.63842
Gm47283	0.579586	1.35396
Polr2l	0.579532	1.36318
Cacna1e	0.577332	1.87777
Lrrk1	0.577239	1.36062
Rps19-ps4	0.577012	1.34521
Prkce	0.576624	1.79207
Hgs	0.576098	1.3122
Rufy1	0.57553	1.30565
Anxa2	0.574129	1.91838
Smagp	0.574119	1.33762
Map3k5	0.572626	1.91577
H2-DMb2	0.572577	1.38793
Anapc7	0.571653	1.32885
Wdr6	0.571055	1.54507
Gga2	0.570729	1.96552
Blvrb	0.563971	1.35618
Tgfb1	0.563784	1.35616
Rftn1	0.563144	1.43564
Pik3c2b	0.561933	1.49246
Reep5	0.561548	2.8383
Ctsh	0.557288	1.37372
Myof	0.557036	1.63542
Gm13935	0.556207	1.36343
Afdn	0.555727	1.71152
Tbc1d25	0.554278	1.31561
Ctsz	0.553863	2.39647
Man1b1	0.553749	1.40497
Cd22	0.552598	1.75518
Aldh2	0.54884	1.7535
Xist	0.545831	1.33302
Naa38	0.544024	1.50494
Trib1	0.542884	1.37384
Arhgap21	0.542712	1.34602
Mien1	0.54193	1.70394
Adm	0.539904	1.53799
Snx18	0.539662	1.34071
Lamtor4	0.538752	1.48579
Gm4610	0.53697	1.31167
Nacc2	0.536053	1.57064
Blk	0.535849	1.7435
Trappc1	0.53512	1.33828
Mtg2	0.534193	1.34506
Cd180	0.533708	2.06403
AU020206	0.533629	1.85036
Fdps	0.533611	1.3466
Cd79b	0.532307	13.6201
Snx8	0.530633	1.48552
Fundc2	0.530504	1.67115
Apoe	0.528868	2.04448
Hsph1	0.527539	1.7444
Nfkbie	0.526854	1.50875
Lgals1	0.526842	3.52556
Atp6v0a1	0.525892	1.36361
Rbm47	0.523561	1.32
Emc10	0.523461	1.88772
Slc25a39	0.522514	1.66992
Bri3	0.522089	1.42061
Npr2	0.521953	1.36092
Gm17322	0.52081	1.36354
Dennd5b	0.520307	1.64028
Scpep1	0.519681	1.49139
Rhoq	0.519509	1.70521
Wdfy4	0.519367	1.77436
Plekhm3	0.518064	1.54544
Ppil1	0.517587	1.48015
Ifi27l2a	0.516608	1.76853
Cr2	0.516527	1.91293
Cyp4f18	0.516036	1.63625
Gm43916	0.514962	1.36426
Rabep2	0.514008	1.49972
Jchain	0.513887	1.56009
Dok3	0.512215	2.11748
Iglc1	0.511817	2.14566
Wee1	0.510065	1.5015
Grn	0.50942	1.83439
Slc48a1	0.508514	1.80443
Bcl11a	0.507838	1.73326
Tppp3	0.506215	1.34897
Hbb-bt	0.505647	1.73479
Cd19	0.504465	8.32978
Amigo2	0.501112	1.34415
Ephx1	0.497103	1.49553
Ndst1	0.496997	2.25949
Derl1	0.49576	2.59618
Plcg2	0.495031	1.75934
Lyn	0.494622	1.73012
Sfmbt1	0.492579	1.35113
Pold1	0.49244	1.41657
Trp53i11	0.492115	1.72427
Syk	0.491919	2.94311
Dynll2	0.490629	1.41231
Spag7	0.489621	1.49972
Cyp51	0.489578	1.34257
Cbfa2t3	0.48938	3.40177
Lmna	0.488205	1.35698
Vamp8	0.487946	1.50195
Mrpl17	0.487756	1.63588
Chchd10	0.487651	1.34727
Eif3l	0.487294	1.72671
Uqcr10	0.486351	2.34224
Cd83	0.486331	1.50461
Jade2	0.484713	1.61387
Ncf4	0.484321	1.72704
Capg	0.484167	1.70658
Gm8451	0.482787	1.32293
Lyl1	0.479016	1.47709
Cd81	0.477636	1.93268
Mlf2	0.476168	1.36472
Opa3	0.475575	1.49332
Mt1	0.474314	1.50671
Atp5e	0.47392	1.83308
Mrpl57	0.473002	1.50055
Mef2c	0.470113	1.91084
Rtca	0.468092	1.34924
5031439G07Rik	0.46722	1.83317
Psmf1	0.466719	1.34239
Pes1	0.465599	1.34287
Hck	0.465046	1.61314
Pou2af1	0.464114	1.98449
Gm17511	0.462302	1.34343
Mgrn1	0.462237	1.35758
Ndufa12	0.460907	1.70289
Cnn3	0.46056	1.63719
Mavs	0.460017	1.35548
Hhex	0.459694	1.69911
Zfpm1	0.458694	1.35983
Atp2a3	0.457249	1.68396
Rassf4	0.456562	2.5063
Serpina3g	0.456217	1.35611
Bcap31	0.455256	1.77894
Zdhhc9	0.454455	1.39608
H2-Eb1	0.454331	2.27685
Ulk2	0.454145	1.35569
Fcmr	0.4532	1.72508
Siglecg	0.453117	2.25144
Scd1	0.451256	3.21341
Prrc1	0.450327	1.38806
Exosc5	0.448287	1.35902
Ndufb9	0.447616	1.80199
Lamtor5	0.447177	1.37079
Mcoln2	0.446962	1.34472
Psmc4	0.444341	1.47526
Ly86	0.443794	2.27604
Gm42870	0.442546	1.34343
Pafah1b3	0.442043	3.25227
Mzb1	0.442005	2.01209
Cib1	0.44182	1.31764
Sspn	0.441501	1.52303
	0.440789	2.0268
Plrg1	0.440597	1.53604
Gm15675	0.440326	1.36472
Vps41	0.440249	1.63908
Mrps16	0.439629	1.3469
Fmc1	0.439411	1.50411
Blnk	0.438358	1.87179
Eif3k	0.436376	1.96151
Ly6d	0.436219	2.14111
St8sia6	0.435788	1.30361
Hivep1	0.435283	1.48238
Arl5a	0.43448	1.48004
E330020D12Rik	0.434411	1.82104
Mgmt	0.433626	1.50818
Tubb4b	0.432704	2.10678
Tsc22d2	0.43267	1.473
Fras1	0.431866	1.39956
Cd74	0.431859	1.89619
Mars	0.43169	1.34603
H2-DMb1	0.431196	1.36477
Tatdn2	0.43067	1.64341
Ndufa5	0.42933	1.88498
Cyba	0.429029	1.71076
Rnh1	0.428391	1.50957
Gm13212	0.427633	1.3642
Hbb-bs	0.422712	2.26017
Mpp6	0.422377	1.79603
Ccdc12	0.421233	1.47684
Pigr	0.420847	1.3424
Fgd2	0.420643	1.88674
Top2a	0.418878	1.78068
Sh2b3	0.417631	1.36024
Tmem147	0.416843	1.49766
Aldoa	0.414915	1.70546
Romo1	0.414186	1.50197
Ralgps2	0.41392	2.39859
Ckap4	0.412466	1.4831
Cdk4	0.412444	1.35914
Aplp2	0.412321	1.33658
Cerk	0.410943	1.85657
Rpia	0.410331	1.35726
Acly	0.409454	1.86542
Cd24a	0.408883	1.86706
Pttg1ip	0.408872	1.47857
Tbc1d22a	0.408814	1.36417
Naxe	0.408802	1.42571
Dnase1l3	0.408603	1.30142
Mtch1	0.408386	1.4514
Ndufs6	0.408187	1.39939
H2-Ab1	0.408002	1.67625
Glrx3	0.407767	1.91261
Prr13	0.407231	1.8785
Csnk1d	0.406391	1.62793
Cnp	0.405666	1.80061
Rtcb	0.40495	1.9138
Fam43a	0.404943	1.57989
Creb3l2	0.404091	1.33923
Prkaca	0.403246	1.43062
Snu13	0.403186	1.34505
Ubl4a	0.403049	1.49028
Cybb	0.402843	2.44311
Nfam1	0.402618	1.32639
Ctsb	0.400109	1.49543
Bank1	0.399788	1.74287
Stx7	0.399472	1.47937
Tcf4	0.399333	1.91468
Pik3ap1	0.399198	1.36408
Ighd	0.399171	1.63747
Stard7	0.39901	1.8671
Tspan32	0.397615	1.83413
Fam126a	0.397526	1.50757
Sqstm1	0.397103	3.18501
Erp29	0.396601	1.8045
Dapp1	0.395542	1.36333
Ms4a1	0.39488	1.79856
Spib	0.393467	2.69086
Ezh2	0.393282	1.49372
Idh2	0.392852	1.41253
Fkbp4	0.392788	2.10121
Smdt1	0.391636	1.35656
Snx30	0.390937	1.36201
Gm4332	0.390295	1.37622
Prelid3b	0.389974	1.36069
Sh3bp5	0.388699	1.46572
Pebp1	0.388052	1.40323
Ets2	0.387799	1.47401
Swi5	0.387788	1.34892
Eif3d	0.386954	1.7681
Jund	0.386539	1.37026
Cbx6	0.386268	1.82822
Gpx1	0.385715	2.42828
Eif1ax	0.384792	1.64971
Hes6	0.384241	1.49544
Gm21983	0.384017	1.34054
Ahnak2	0.384017	1.91609
Nfkb2	0.383868	1.42627
H2-Ob	0.383716	1.60147
Igkc	0.383581	1.73028
D8Ertd738e	0.382545	1.34853
Tor3a	0.382281	1.44927
Pgls	0.382085	1.4764
Gabarap	0.381503	1.67244
Crlf2	0.381502	1.50369
Pkm	0.379914	1.4074
Zcchc18	0.379787	1.50434
Arpc5l	0.37918	2.13
Ppid	0.378547	1.41419
Jun	0.3783	1.36331
Adat3	0.377772	1.35047
Sumo3	0.377587	1.47995
Ubash3b	0.377565	1.38794
Cox5a	0.37655	1.4513
Abcd1	0.376189	1.34368
Polr2e	0.375669	1.50534
Psmd13	0.375171	1.37486
Prelid1	0.374917	1.44441
H2afj	0.374085	1.48292
1810022K09Rik	0.373488	1.90148
Scamp4	0.373316	1.34246
Slc25a19	0.373185	1.47304
Myo5a	0.37294	1.34427
Snhg9	0.369368	1.35109
Mast4	0.368726	1.34831
Copz1	0.367169	1.86512
Ly6a	0.367156	1.59326
Fnta	0.366362	1.36027
D10Wsu102e	0.365244	1.78907
Triobp	0.365221	1.3589
Aup1	0.364003	1.35479
Creg1	0.363501	1.34329
Cd300lf	0.362518	1.36305
Dhx29	0.361691	1.34332
Crip1	0.361598	1.47299
Uqcrq	0.360914	1.39853
Lamp1	0.359741	1.47319
Clta	0.359379	2.3545
Hspa5	0.358543	1.83292
Sypl	0.357026	1.35562
Azin1	0.355852	1.75815
Inpp5d	0.355759	1.49197
Fam129c	0.355561	1.38596
Clns1a	0.355335	1.3503
Ptpn1	0.354935	3.49802
Gm15987	0.353823	1.36478
Txnl1	0.353623	1.34487
Il5ra	0.353578	1.37635
Hsp90aa1	0.352533	3.15526
Uvrag	0.352331	1.89885
Cct5	0.351114	3.46152
Nucb1	0.349981	1.3609
Ptpa	0.349695	1.37577
Golga2	0.348362	1.34897
Cox6a1	0.348221	1.86426
Nfatc1	0.348067	2.26028
Itgb1	0.347386	1.6542
H2-Aa	0.347307	3.53004
Fuca1	0.347094	1.35037
Idh3g	0.346161	1.84641
Mcu	0.345874	1.36063
Ly6e	0.345815	3.38219
Gga3	0.345361	1.40113
Map4k1	0.345137	1.47342
Commd3	0.3447	1.35745
St13	0.344517	3.25047
Ndufa11	0.344095	1.34928
Lsp1	0.343907	3.06772
Ndufb7	0.342884	1.36207
Tuba1c	0.342792	1.4499
Uqcrc1	0.342434	1.34343
Fam104a	0.341622	1.67414
Ctss	0.341024	1.78503
Ncoa7	0.341013	1.51474
Acaa2	0.340981	1.42237
Nup50	0.340141	1.35951
Napsa	0.338714	1.83134
Hmces	0.338182	1.38977
Sfxn1	0.337748	1.80138
Sel1l	0.337355	1.87369
Vav1	0.335714	1.48144
2010107E04Rik	0.335676	1.90301
Calm3	0.335072	1.34401
Phf23	0.334745	1.32889
Ciita	0.333683	1.42229
Farsb	0.333405	1.49704
Strbp	0.331215	1.54407
Zfp622	0.331202	1.3647
Sp140	0.330993	1.64454
Sgpl1	0.330669	1.66115
Ncf2	0.330592	1.35012
Lactb	0.330296	1.34296
Tmem134	0.329987	1.50036
Ndfip1	0.32969	1.84269
Abhd17b	0.32957	1.82526
Iqsec1	0.329157	1.3768
Irf8	0.329093	1.37027
Cyfip1	0.324328	1.32521
H2-DMa	0.324065	1.5058
Ncf1	0.322462	1.53392
Ucp2	0.322398	1.79327
Rrp1	0.322298	1.34325
Mrps34	0.322195	1.35218
Ndufc1	0.321216	1.87903
Txn2	0.32107	1.33983
Otulin	0.320099	1.34258
Agfg2	0.319675	1.3638
Dynll1	0.319611	1.47668
S100a6	0.319028	1.85352
Marcks	0.318825	1.41405
Btla	0.318626	1.36146
Rac2	0.318398	2.12607
Pwp1	0.31829	1.30675
Tnfrsf13c	0.317349	1.61156
Snn	0.316785	1.34968
Dynlt3	0.31659	1.62096
Wasf2	0.315255	1.86023
Zc3h12d	0.315044	1.34541
Phf11b	0.314938	1.36068
Ubl5	0.314649	1.61489
Rgs19	0.313793	1.34357
Tcf3	0.31362	1.35322
Capns1	0.313541	1.7606
Vps28	0.313256	1.49852
Atp5k	0.312097	1.5818
Gpd1l	0.312083	1.34375
Atp6v0e	0.312046	1.34291
Rpl41	0.311773	1.69328
Cdc25b	0.311417	1.36232
Hvcn1	0.311315	1.34774
Mrps12	0.310921	1.34256
Psmb3	0.310377	1.3617
Ndufa13	0.309403	1.49387
Cox14	0.309378	1.32705
Ndufa2	0.308131	1.61023
Wdr3	0.308001	1.91067
Stk11	0.307893	1.34163
Cct3	0.307543	1.57997
Mdh1	0.307297	1.8833
Elf4	0.306781	1.48769
Phf6	0.306311	1.52024
Tapbp	0.306257	1.90483
Arid3b	0.304757	1.3339
Psd4	0.3045	1.39272
40787	0.304255	1.78871
Serp1	0.303051	1.8878
Psmc3	0.302509	1.35472
Rpl36	0.301925	1.5078
Ssr4	0.300774	1.51212
2410006H16Rik	0.30072	1.44662
Trim28	0.299666	1.3446
Map3k1	0.29951	1.45819
Cdipt	0.299039	1.36128
Naa50	0.298478	1.31284
Mrpl18	0.298058	1.63038
Anxa5	0.297753	1.49713
Slc25a37	0.297268	1.36446
Rilpl2	0.297021	1.50919
Fam134b	0.296754	3.37685
Psmd7	0.296494	1.34534
Hspa8	0.295347	1.54496
Ldha	0.295294	1.84212
Phf5a	0.295072	1.3476
Tcp1	0.294601	1.76051
U2af2	0.294555	1.9711
Ubc	0.293643	1.50909
Mif4gd	0.293319	1.34923
Nfkbib	0.290965	1.35113
Ezr	0.290878	1.79142
Imp4	0.290193	1.36101
Nek9	0.290146	1.31011
Pml	0.289934	1.4156
Ebf1	0.289729	1.34315
Gnai2	0.289015	1.76643
Puf60	0.288971	1.47856
Eef1d	0.288951	1.74109
Ehd1	0.288836	1.35329
Rps5	0.288284	13.5854
Taf10	0.288263	1.47384
Fth1	0.287965	1.37765
Alg5	0.286958	1.30855
Dazap2	0.286094	1.7716
Krtcap2	0.284828	1.34552
Rps15	0.284268	1.66154
Sub1	0.283993	2.66237
Zfp706	0.283279	1.90122
Smarca4	0.282828	1.47902
Gnb1	0.28177	1.34316
Atp5j2	0.281163	1.62737
Man2a2	0.280607	1.36105
Sh3bgrl	0.279898	1.37482
Ighm	0.279763	1.6368
Sft2d2	0.279246	1.35633
Cops9	0.279048	1.35036
Rpa1	0.278312	1.33615
Ivns1abp	0.277352	1.44252
Akr1a1	0.277018	1.54239
Cd37	0.276543	1.71381
Baz2b	0.275814	1.78138
Atp5g1	0.275527	1.34862
Sh3bgrl3	0.275092	3.09389
Mtpn	0.271475	3.19521
Cxcr5	0.270753	1.35634
Cmtr1	0.269937	1.34956
Gm28043	0.269791	1.34274
Tmed10	0.26796	1.50668
Eif3h	0.26788	1.91524
Ubb	0.267642	2.32834
Atp6v1f	0.267557	1.8129
Gm5805	0.266058	1.36348
Was	0.265636	1.36216
Rabac1	0.26504	1.31689
Map1lc3b	0.263856	1.40615
S100a10	0.263738	1.34242
Nckap1l	0.26337	1.79358
Lamp2	0.263294	1.35646
Qrsl1	0.263169	1.35895
Psma7	0.263003	1.79319
Hint1	0.262681	1.74056
Nap1l4	0.261081	1.36466
Rps14	0.260613	1.8016
Ostc	0.260177	1.73892
Cox7a2	0.259686	1.61744
Rere	0.258742	1.63075
Ahnak	0.258013	1.37341
S100a11	0.257683	1.79361
Prkcd	0.256418	1.37642
Emc6	0.256049	1.34285
Mef2d	0.255362	1.64025
Tuba4a	0.254553	1.53446
Snx5	0.252161	1.80696
Sdhb	0.251442	1.47353
Rest	0.251317	1.50297
Snrpd1	0.250761	1.35587
Tsc22d3	0.250631	1.51109
Dbi	0.250356	1.47332
Mtss1	0.249609	1.47747
Plekha1	0.2495	1.87074
Chchd2	0.249021	1.69249
Rpl38	0.24885	1.69127
Zcrb1	0.248685	1.31475
Klhdc2	0.248579	1.43682
Rbx1	0.247783	1.33019
Ypel3	0.247767	1.34291
Iqgap1	0.247746	1.79251
Gm45062	0.247472	1.35718
Rad21	0.246751	1.50883
Zfp106	0.246538	1.63892
Trmt112	0.246425	1.4991
Ndufa6	0.246114	1.47624
Hadha	0.246041	1.36048
Rab7	0.245484	1.41096
Rps13	0.244968	1.43064
Iglc3	0.244932	1.35743
Glcci1	0.244286	1.35282
Nop53	0.244079	1.34343
Myb	0.243931	1.35583
Suclg1	0.243055	1.35094
Rala	0.242924	1.34348
Metap2	0.242231	1.35555
Yeats4	0.241029	1.3127
Serinc3	0.240557	1.50662
Arid3a	0.240179	1.3619
Ndufb8	0.240164	1.4787
Ywhaz	0.238659	1.68477
Rac1	0.237649	1.3633
Csk	0.237393	1.36231
Ppp3ca	0.23705	1.63456
Ptpn6	0.237021	1.48579
Abi3	0.235983	1.38434
Sod1	0.235439	1.4741
Bhlhe41	0.234908	1.35993
Hsp90ab1	0.234466	1.7476
Ppm1g	0.231533	1.31426
Psmb4	0.231088	1.35517
Prkcb	0.230331	1.77707
Eef2	0.229765	2.10772
Il4ra	0.228983	1.40698
Fxr1	0.22767	1.34268
B3gnt2	0.227195	1.3999
Cbx5	0.226208	1.58963
Ube2j1	0.225087	1.35316
Mtdh	0.224092	3.08128
Grk6	0.223148	1.47467
	0.222017	1.35085
Eml4	0.220447	1.36312
Rpl8	0.219516	1.64591
Mrfap1	0.219306	1.86415
Mdh2	0.219139	1.35129
Rpl13a	0.218672	3.59192
Ep300	0.217921	1.41205
Cox6c	0.217655	1.66123
Gm45713	0.217042	2.19989
Rps10	0.21604	1.39357
Bnip2	0.215334	1.35303
Eef1g	0.214658	2.1987
Atp5a1	0.213229	1.63354
Sfr1	0.212163	1.87118
Ikzf3	0.211548	1.36312
Foxn3	0.211494	1.47521
Gm28048	0.211183	1.34275
Cox7a2l	0.209173	1.43479
Cotl1	0.208379	1.3882
Pomp	0.20833	1.77587
Tnfaip8	0.207255	1.41075
Psmb1	0.203592	1.48947
Mat2a	0.203303	1.49789
Laptm4a	0.203281	1.36356
Sec61a1	0.203271	1.48729
Rps19	0.201873	2.24158
Plekha2	0.20183	1.32836
Slc38a2	0.199766	1.78688
Rpl37	0.19537	1.64381
Gdi2	0.192055	1.39504
Calm1	0.191927	1.76805
Eif3c	0.191692	1.47522
Neat1	0.191065	1.4742
Mcl1	0.190577	1.43732
Rplp2	0.188792	1.47377
Actb	0.185589	1.85625
Arhgdib	0.183379	1.50175
Grb2	0.182062	1.34623
Flna	0.181897	1.33516
Eif3f	0.180467	1.3425
Srsf3	0.178081	1.35968
Rp9	0.177647	1.36881
Slc25a3	0.174489	1.49634
Rpl31	0.173911	1.89771
Rps25	0.173733	1.7033
mt-Co1	0.172746	1.62182
Magt1	0.170456	1.34541
Nap1l1	0.165687	1.40134
Ier5	0.165231	1.36117
AI662270	0.164769	1.36442
Tagln2	0.163231	1.51137
Nono	0.161803	1.34445
Rpl6	0.160365	1.81285
Serbp1	0.159236	1.5015
Sf3b2	0.158992	1.36343
Rpl23a	0.158383	1.72418
Hnrnpa0	0.158007	1.89899
Ywhae	0.157312	1.49326
Eif4g2	0.1567	1.31251
Rps20	0.150297	1.49862
Hnrnpul1	0.143979	1.34562
Cd52	0.140083	1.59921
Arpc1b	0.138866	1.7815
Uqcrh	0.133621	1.34515
Rpl7	0.127003	1.54908
Rpl26	0.120601	1.34713
Rpl22	0.114303	1.35956
Atp2b1	0.113404	1.35087
Arpc2	0.104293	1.3468
Rps26	0.100599	1.35956
mt-Rnr1	0.100235	1.4499
Ube2d3	0.0974525	1.38655
Rps8	0.0910377	3.39729
Kmt2e	0.0634825	1.396
mt-Nd5	-0.0767843	1.43138
Celf2	-0.113979	1.53487
Srsf7	-0.127506	1.54897
Son	-0.134793	1.5342
B2m	-0.140274	1.34878
Kif5b	-0.148575	1.38221
Apbb1ip	-0.150055	1.55875
Gas5	-0.151637	1.63842
Tcerg1	-0.154999	1.55784
Rbm39	-0.160776	1.55226
Ncor1	-0.1608	1.64789
Ccnl1	-0.161197	1.5245
Ppp1r12a	-0.162111	1.38976
Gramd3	-0.162955	1.39001
Ddx5	-0.163696	1.52635
Xrn2	-0.174683	1.38454
Ube3a	-0.178271	1.81519
Srrm1	-0.178903	2.0093
Snrpb2	-0.180927	1.70222
Mbnl1	-0.181647	1.52029
Pabpc1	-0.182026	1.54501
Zfp91	-0.182264	1.40151
Thoc2	-0.183271	1.61087
Fubp1	-0.185076	1.56249
Mga	-0.188379	1.3152
Pcf11	-0.191342	1.52731
Ankrd17	-0.192003	1.63397
Tnrc6b	-0.193692	1.3915
mt-Nd2	-0.193802	13.6781
39326	-0.193814	1.55819
Arid1a	-0.19506	1.55194
Top2b	-0.196771	1.57684
Psip1	-0.19828	1.63945
Ankhd1	-0.200186	1.63083
Birc6	-0.200776	1.48437
Stk17b	-0.20265	1.6365
Stat3	-0.202671	1.39127
Srrm2	-0.203367	1.5576
Luc7l2	-0.204613	1.30119
Mier1	-0.204748	1.31076
Sbno1	-0.205784	1.55666
Ikbkb	-0.206914	1.3912
Sec62	-0.208187	1.37654
Pdcd4	-0.209246	1.39395
Ppp3cb	-0.210017	1.38126
Pak2	-0.210051	1.5649
Tnrc6a	-0.210465	1.3885
Add3	-0.210894	1.70165
Psmb8	-0.213192	1.38685
Creb1	-0.214394	1.33704
Prkar1a	-0.214825	1.33814
Zcchc11	-0.215999	1.64159
Rock1	-0.217164	1.93814
Ttc14	-0.219792	1.35687
Phf3	-0.220876	1.52178
Luc7l3	-0.221189	1.55801
Cyld	-0.221241	1.39001
Pura	-0.223304	1.93199
Akap13	-0.223332	1.97219
Esf1	-0.227094	1.34766
Fbxo11	-0.22747	1.38834
Atad2b	-0.227535	1.32056
Ccar1	-0.228267	2.11709
Arid4a	-0.22992	1.38998
Rad50	-0.23323	1.52044
Cmah	-0.233606	1.51829
Herc1	-0.236263	1.46857
Mphosph8	-0.238906	1.63176
Ttc3	-0.241111	1.39686
N4bp2l2	-0.241493	1.37634
Eif3a	-0.241795	2.07018
Smc2	-0.242597	1.39015
Rbm5	-0.243282	1.63203
Mindy2	-0.245762	1.38755
Sell	-0.248093	1.5352
Thrap3	-0.250542	1.63222
U2surp	-0.250688	1.82148
Hectd1	-0.252872	1.67243
Kmt2c	-0.255083	1.56495
Lnpep	-0.255255	1.79635
Cast	-0.255844	1.40655
Ash1l	-0.256218	1.82913
Rabep1	-0.259324	1.39036
Itsn2	-0.260476	2.03145
Acin1	-0.261778	1.53604
Cbx3	-0.261928	1.49162
Mbtd1	-0.263211	1.30395
Pbrm1	-0.263868	1.86906
Rsrc2	-0.26426	1.64681
Clk1	-0.265035	1.81589
Zc3hav1	-0.265942	1.37951
Nab1	-0.266507	1.37491
Smg1	-0.269317	1.56452
Hnrnpr	-0.270928	1.63581
Fam133b	-0.271564	1.39355
Ep400	-0.273375	1.38505
Mia2	-0.273449	1.34524
Aak1	-0.273605	1.38559
Ccnt2	-0.273684	1.34764
Tcof1	-0.274515	1.38719
Diaph1	-0.275508	1.52678
Gm17066	-0.277805	1.51784
Znrf2	-0.279508	1.36448
Rbms1	-0.279791	1.39031
Sp100	-0.280274	1.64196
Golga4	-0.281323	1.38082
Sh3kbp1	-0.28135	1.99183
Chd2	-0.281808	1.5582
Celf1	-0.283019	1.64791
Cnn2	-0.28533	1.56187
Kdm5a	-0.285496	1.63631
Chd7	-0.286358	1.53681
Git2	-0.286687	1.47806
Gm1966	-0.289675	1.81547
Vps13a	-0.290569	1.39107
Cwf19l2	-0.291042	1.52017
Snhg1	-0.292246	1.3997
Ets1	-0.292447	1.65389
Atrx	-0.293244	1.83429
Mbtps1	-0.293965	1.39143
Smc6	-0.294863	1.62031
Cd2ap	-0.296721	1.63818
Ssb	-0.297168	2.00041
Rbm33	-0.298816	1.57753
Snrnp48	-0.300845	1.58979
Phf14	-0.301734	1.60308
Pde7a	-0.302767	1.53997
Ube2h	-0.303108	1.56332
Klf13	-0.303577	1.58734
Zfp131	-0.304173	1.46152
Naa15	-0.305497	1.64901
2810474O19Rik	-0.305872	2.04711
Rtf1	-0.306058	2.08242
Emsy	-0.30678	1.81055
Pnn	-0.306788	1.83376
Stap1	-0.307175	1.34157
Prpf39	-0.30757	1.44664
Arglu1	-0.310145	1.78123
Bod1l	-0.312041	2.10652
Ccdc82	-0.31261	1.31889
Asxl2	-0.314837	1.53846
Brd1	-0.315167	1.52108
Mdm4	-0.316232	1.6319
Actr2	-0.318605	1.4632
Gm44694	-0.319228	1.38736
Rasgrp1	-0.321855	1.47234
Aggf1	-0.321941	1.39093
Pcnt	-0.322841	1.32254
Trac	-0.323963	1.35816
Pds5a	-0.32515	1.55165
Klf3	-0.325293	1.473
Pabpn1	-0.3258	1.56022
Gm20521	-0.326046	1.56045
Smarca2	-0.326096	1.3238
9930111J21Rik2	-0.32643	1.82057
Tpr	-0.326574	1.94908
Pnisr	-0.328625	2.02044
Smc3	-0.330537	1.93374
Adcy7	-0.331005	1.38286
Fxyd5	-0.331513	1.47466
Kmt2a	-0.331734	1.83263
Ddx50	-0.331741	1.55166
Uvssa	-0.332538	1.54781
Smndc1	-0.332712	1.38945
Hmg20a	-0.332892	1.38877
Tcf12	-0.333267	1.52701
Rbm25	-0.33372	1.8341
Heca	-0.333887	1.72864
Srek1	-0.335192	1.60085
Nktr	-0.337973	2.11331
Zrsr2	-0.342614	1.52646
Fam172a	-0.342738	1.54462
Ubn2	-0.342776	1.6416
Morf4l1	-0.343158	1.38166
Zc3h13	-0.345687	1.53848
Ppig	-0.346179	2.96401
N4bp2l1	-0.349495	1.35588
Gcc2	-0.35059	1.52665
Ssh2	-0.35092	1.97735
Trim12c	-0.351412	1.46164
Ankrd44	-0.351813	2.06926
Gbp7	-0.352683	1.81419
Fbxl3	-0.353867	1.39674
Casp8ap2	-0.355171	1.39664
Dopey1	-0.356634	1.38927
Lrif1	-0.357952	1.66383
Rcc2	-0.358213	1.38999
Nfatc3	-0.35838	1.83432
Csnk2a1	-0.360991	1.52015
Sltm	-0.361919	1.97785
Pkn1	-0.36346	1.43417
mt-Tw	-0.363925	1.49099
Ifi209	-0.364076	1.50594
Slamf6	-0.364174	1.59555
Hp1bp3	-0.364373	1.5758
Arih1	-0.366013	1.50127
Elf1	-0.366627	1.90091
Mycbp2	-0.367503	3.94602
Pik3cd	-0.36868	1.61018
Slc44a2	-0.370022	1.39654
Cdc37l1	-0.371878	1.61235
Rbm6	-0.372031	1.55222
Uso1	-0.372428	1.63813
Pds5b	-0.373312	1.39825
Atp1b3	-0.374923	2.07323
Zfp445	-0.374987	1.58263
Krcc1	-0.37554	1.64697
Rb1cc1	-0.376776	1.86791
Efr3a	-0.377188	1.5245
Cep350	-0.380338	1.55023
Malat1	-0.380979	10.7682
Cul3	-0.381014	1.65222
Spopl	-0.381113	1.49903
Akap9	-0.381144	2.05201
Impad1	-0.383022	1.61939
Ppp4r3b	-0.383226	1.99904
Zfp36	-0.383355	1.44543
Leprotl1	-0.383605	1.55212
Pnpla8	-0.384655	1.3284
Ablim1	-0.384698	1.96654
Dph5	-0.385466	1.64598
Itga4	-0.386005	1.52029
Epsti1	-0.387137	2.01234
Rsrp1	-0.387207	1.63051
Hdac7	-0.388405	1.94071
Synj1	-0.38993	1.35798
Kmt5b	-0.39043	1.558
Nvl	-0.390731	1.54399
Ankrd11	-0.3912	1.8262
D930016D06Rik	-0.392181	1.38407
Phip	-0.393722	1.8285
Gabpb2	-0.394995	1.76272
Ddx46	-0.395244	1.64409
Prrc2c	-0.395704	1.82393
Pwwp2a	-0.39585	1.5347
Dnajc3	-0.395868	1.67041
Fam76b	-0.396055	1.39398
Crlf3	-0.396839	2.09053
Rictor	-0.397469	1.55788
S1pr1	-0.399222	1.55812
Tpst2	-0.400946	1.40357
Herc4	-0.406401	1.54148
Htatsf1	-0.406448	1.34978
Tapbpl	-0.408056	2.04289
Prkd2	-0.40838	1.52057
Trim56	-0.409613	1.56068
Rif1	-0.409764	1.94116
Zfp280d	-0.410587	1.40042
Gramd1b	-0.410695	1.51942
R3hdm1	-0.414184	1.64628
Surf2	-0.414306	1.31881
Gm45837	-0.414581	1.39921
Ankrd12	-0.415248	3.95424
Osbpl8	-0.41561	1.55202
Srsf5	-0.415658	2.44342
Id2	-0.416573	1.48538
Saraf	-0.416646	1.55729
Sp3	-0.417275	1.55433
Cbl	-0.417885	3.18435
Arhgap30	-0.41884	1.83712
Mdn1	-0.419003	1.70409
Twf2	-0.419338	1.45594
Brwd1	-0.41936	1.3907
Senp6	-0.419607	1.63935
Cd8b1	-0.420939	1.64746
2510002D24Rik	-0.420992	1.36984
Trim12a	-0.421035	1.38932
Pde2a	-0.421169	1.46741
Slc25a4	-0.421381	1.55807
Slc6a6	-0.421671	1.55731
Dock8	-0.421852	1.39063
Cdc42se1	-0.422081	1.31736
Kdm5b	-0.427148	1.33619
Ifi206	-0.427763	1.38625
Zfp292	-0.430006	2.42072
Fam46a	-0.430231	1.52763
Faf2	-0.432645	1.46803
Rps24	-0.438632	1.63492
Cnot4	-0.438671	1.55391
Mysm1	-0.440213	1.5366
Arhgap9	-0.440768	1.55772
Zswim6	-0.441144	1.41233
Setx	-0.441292	1.93268
Parp9	-0.443378	1.38677
AW112010	-0.443893	1.38855
Nt5c	-0.444994	1.37593
Braf	-0.445025	1.32452
Ganab	-0.445469	1.39281
Rsbn1l	-0.445527	3.45927
Alkbh8	-0.445614	1.42256
Phf20l1	-0.446169	1.82401
Cntrl	-0.446736	1.96939
Evl	-0.446962	1.52386
Eif4g3	-0.448019	1.68517
Kif21b	-0.449702	1.63124
Smad7	-0.449767	1.38951
Capn1	-0.450505	1.41249
Cxcr6	-0.453691	1.39081
Madd	-0.453912	1.48318
Ripor2	-0.455582	3.00634
Ccdc88c	-0.457243	1.60748
Mfsd14a	-0.458226	1.41435
Emb	-0.458935	1.55024
Uhrf2	-0.459551	1.39642
Riox2	-0.460998	1.33705
Kbtbd11	-0.461672	1.53671
Srsf1	-0.463426	1.68099
Gimap3	-0.463565	1.78057
Ly9	-0.46492	1.38748
Nkg7	-0.466303	1.83339
Ptprc	-0.466494	5.25567
Rnf138	-0.466781	1.60388
Nlrc5	-0.467595	1.33581
Cep295	-0.467951	1.4414
Elmo1	-0.468878	1.63919
Slc16a6	-0.471234	1.38427
Fndc3a	-0.47137	1.38969
Lcp2	-0.471664	1.35696
Il7r	-0.473292	1.93854
Evi2	-0.473702	1.38531
Ddx10	-0.476499	2.01938
Ipcef1	-0.476941	1.47878
Prkcq	-0.477196	1.35533
Rsl1d1	-0.479412	1.53478
Pdcd6ip	-0.482682	1.53269
Clk4	-0.483654	1.52105
Cdk11b	-0.483692	1.63393
Larp1	-0.484182	2.03172
Ubxn7	-0.484503	1.38675
Selplg	-0.484935	1.65846
D16Ertd472e	-0.485553	1.62735
Dctn6	-0.48597	1.3906
4932438A13Rik	-0.488448	2.38529
Atxn7	-0.489993	1.8328
Eif3j1	-0.490415	1.69196
Ints9	-0.490529	1.33878
Lef1	-0.492003	1.55738
Sike1	-0.493562	1.83739
Ggps1	-0.496111	1.81712
Akna	-0.496527	1.66591
Dnajc15	-0.496546	1.63691
Ubr1	-0.496956	1.63209
Mndal	-0.497803	1.86729
Ttf1	-0.502184	1.5582
Zfp738	-0.503797	1.55154
Orai2	-0.506537	1.37006
Gimap7	-0.506959	1.55088
Sp110	-0.507782	1.81242
Abr	-0.510918	1.36404
Fyn	-0.513028	1.55752
Pitpnc1	-0.513502	1.91586
Tardbp	-0.513771	2.05555
Snrnp70	-0.51546	2.50945
Zfp281	-0.517105	1.55819
Actn1	-0.51732	1.81637
Hnrnpa3	-0.518206	1.70552
Poli	-0.519395	1.55298
Rnf166	-0.519919	1.39045
Ap5m1	-0.520302	1.43602
Igfbp4	-0.521824	1.53064
Fryl	-0.522243	1.52045
Cd3d	-0.522758	1.64458
Atp11b	-0.523384	1.68333
Lpin1	-0.523989	1.32548
Birc2	-0.524216	1.40325
Zfhx2	-0.52477	1.38665
Thy1	-0.526025	1.8344
F2rl1	-0.531768	1.39185
C230096K16Rik	-0.532392	1.38815
Gm26740	-0.532663	5.46669
Fam208a	-0.533511	2.06168
A130048G24Rik	-0.536588	1.39149
Fam208b	-0.540949	1.55819
Socs6	-0.541561	1.38523
Ifi203	-0.541594	14.3014
Rinl	-0.542285	2.03996
Arhgef1	-0.542997	3.06758
Cep95	-0.544008	1.52474
Dcaf17	-0.544111	1.52123
Dock10	-0.545567	1.83006
Runx3	-0.546036	1.63064
Dhx16	-0.546244	1.41591
Dmtf1	-0.546394	1.83425
E430021H15Rik	-0.546585	1.49119
Taf8	-0.547153	1.55214
Aaed1	-0.547659	1.39044
Gimap8	-0.547673	2.15486
Xlr4c	-0.549178	1.38928
Spata13	-0.550228	1.63244
Trpc4ap	-0.550997	1.39458
Zdhhc20	-0.551902	1.95682
Rev3l	-0.553263	2.20248
Gm6545	-0.555839	1.54656
Satb1	-0.557229	2.05033
Klhl20	-0.557788	1.44388
Dcaf1	-0.558299	1.53869
Slfn8	-0.560184	1.53374
Gtf3c1	-0.560569	1.39147
Rapgef6	-0.561113	2.26509
Traf1	-0.563059	1.39815
Kdm3a	-0.565011	1.62504
Pcmtd2	-0.565307	1.39917
Mllt3	-0.566513	1.55745
Arl4c	-0.567253	1.82648
Dusp7	-0.570343	1.52629
Dyrk2	-0.57244	2.00557
Lck	-0.572756	2.52996
Trbc2	-0.573252	1.86904
Rasa2	-0.573805	1.95873
Hdgfl3	-0.574526	1.53577
Inpp4b	-0.576338	1.65083
Svil	-0.577345	1.52662
Erich1	-0.577634	1.51708
Nrip1	-0.577857	1.44721
Stx2	-0.578697	1.39968
Tmem80	-0.579711	1.38905
Cd1d1	-0.580388	1.37964
Syt11	-0.581123	1.47399
Prkch	-0.581781	1.5752
Rnf125	-0.581972	1.521
Zufsp	-0.582377	1.98975
Rhoh	-0.582528	1.72816
Mgst2	-0.58309	1.33147
Gmeb1	-0.583231	1.5562
1810026B05Rik	-0.585109	1.5961
Pde3b	-0.587224	2.1363
Gpr171	-0.589598	1.37854
Vps26b	-0.590592	1.37324
Macf1	-0.59245	4.24594
Gm12940	-0.592951	1.55029
Cmtm6	-0.596023	1.38999
BE692007	-0.600555	1.99982
Ttc39b	-0.601869	1.64683
Mtrr	-0.60581	1.31287
Fam105a	-0.607675	1.61591
Tmsb4x	-0.607693	1.64337
Dapl1	-0.607839	1.8184
Cd5	-0.608369	1.5335
Acap1	-0.611327	1.40026
Slfn1	-0.61182	1.52201
Rflnb	-0.612016	1.63338
Sp4	-0.613025	2.06642
Kmt2d	-0.614791	1.81476
Krit1	-0.615745	2.09569
Fam13b	-0.616151	1.55854
Gm32856	-0.619424	1.38081
Klhdc1	-0.620675	1.34792
Trbc1	-0.620889	1.93298
6430590A07Rik	-0.621398	1.40439
Map4k4	-0.623829	2.44512
Tet3	-0.624217	1.94815
Plgrkt	-0.624659	1.54421
Dpy19l1	-0.624731	1.62342
Cdk17	-0.62647	1.56336
Taok1	-0.628897	13.8243
Utrn	-0.629378	2.39875
Lpp	-0.631497	1.52255
Gm43484	-0.631519	1.38544
Wwp1	-0.634053	1.53728
Bcl9l	-0.637941	2.10562
Pgm2l1	-0.638304	1.39019
Ugcg	-0.640456	2.88341
Plcg1	-0.641372	1.60008
Sc5d	-0.643963	1.55128
Gm47234	-0.645399	1.4031
Zfp386	-0.646147	1.50842
Ddx18	-0.647441	1.34928
H2-Q7	-0.647634	2.01884
Slc28a2	-0.647743	1.53164
Trim59	-0.650017	1.40932
Galnt6	-0.651066	1.36513
Art2b	-0.65421	1.34928
4930503L19Rik	-0.654618	1.38878
Gm8995	-0.654863	1.92555
Abca2	-0.656373	1.39054
Peli1	-0.656761	3.12124
Tpp2	-0.657602	2.27264
Mta1	-0.658458	1.38579
Yeats2	-0.659362	1.55816
Mlxip	-0.659755	1.54891
Spop	-0.661339	1.63338
Zfp827	-0.661685	1.62684
Tox	-0.662196	1.3882
AC163032.1	-0.663741	1.55252
Fermt3	-0.664258	1.57713
Rbm38	-0.665076	1.52258
Ntan1	-0.665884	1.41062
Parp2	-0.671	1.54354
Cd3e	-0.672684	1.64302
Plcxd2	-0.673627	1.38974
Inpp1	-0.675348	2.43377
Pdk1	-0.677391	1.67261
Hpcal1	-0.677896	1.55805
Gpr174	-0.681922	2.06925
Arpc1a	-0.686969	1.38914
Cd247	-0.688105	1.68873
Arrb2	-0.688933	1.81899
Hsd11b1	-0.690221	1.6368
Gm43061	-0.690825	1.36019
Rgs14	-0.692527	1.64896
Ccdc6	-0.696196	1.55741
Snrpf	-0.696341	1.75665
Rnasel	-0.696897	1.52242
Rassf2	-0.69744	1.83338
Pacsin1	-0.701678	1.41666
	-0.703578	1.3615
Elk4	-0.703641	1.64749
Neurl3	-0.703994	1.63497
Cd8a	-0.707051	1.85662
AI504432	-0.711299	1.57752
Gm37033	-0.714157	1.55817
Uty	-0.714774	1.38848
Eif4a1	-0.715735	1.55806
Dgka	-0.716296	4.2735
Ost4	-0.716561	1.5456
Lat	-0.717099	2.03661
Sh3gl1	-0.717199	1.6194
Gramd1a	-0.717632	1.64405
Rasal3	-0.720022	1.70498
Pola2	-0.721573	1.52623
Adam1a	-0.723142	1.34824
Iqgap2	-0.727515	1.82842
Tanc1	-0.727818	1.60376
Gm43462	-0.729536	1.39473
Ap5z1	-0.730162	1.38728
Gm43813	-0.730319	1.38894
Camk2g	-0.731904	1.37397
Nsg2	-0.734257	2.28358
Plekha5	-0.734917	1.51756
Tcf7	-0.737785	2.24089
Kcnq1ot1	-0.740205	1.89941
Rfx3	-0.746557	1.40501
Ddhd1	-0.74665	1.31351
Il6ra	-0.746775	2.365
Gm43201	-0.748553	1.3875
Gbp9	-0.750128	1.52578
Mtg1	-0.752214	1.40639
Hmbox1	-0.755863	1.39337
Calcrl	-0.758102	1.53817
Sidt1	-0.758572	3.79918
Hook1	-0.758722	1.37591
N6amt1	-0.75873	1.55222
Lta4h	-0.759416	2.03912
Stx6	-0.759841	1.47662
Rasgrp2	-0.759907	1.81463
Gm30054	-0.760839	1.52206
Pcgf6	-0.761196	1.45086
Rit1	-0.761491	2.05256
Gbp4	-0.761574	2.02125
Uimc1	-0.76222	2.00545
Zdhhc12	-0.762752	1.51787
Gm47087	-0.765397	1.40462
Enpp4	-0.767615	1.41839
Gpkow	-0.769832	1.37975
Slco3a1	-0.769939	1.81474
Zfp74	-0.770189	1.35477
Rgcc	-0.770822	1.54111
Slk	-0.776357	1.91545
Irgm2	-0.777317	1.35032
Smc4	-0.777957	14.0461
Selenoi	-0.777961	1.53582
Gm37642	-0.779681	1.55028
Skap1	-0.780195	2.01844
5330406M23Rik	-0.782651	1.41024
Pkp4	-0.783749	1.43137
Pmepa1	-0.787379	1.55164
Grap2	-0.792107	2.31927
Susd6	-0.79239	1.39883
Slc25a40	-0.793949	1.52827
Tespa1	-0.794719	2.11712
Phc3	-0.795137	1.8621
Esyt2	-0.797725	2.0495
Slc20a1	-0.79797	2.12058
Ncapd3	-0.798113	1.55817
Gm45193	-0.801929	1.52022
Adpgk	-0.804081	1.39248
Gm20342	-0.80536	1.41974
Nabp1	-0.806045	1.54302
Rab27a	-0.808935	1.52047
Snhg8	-0.810611	1.57041
Dennd2d	-0.812138	1.98426
Gm20696	-0.812432	1.64542
Ubash3a	-0.813131	1.82227
Fyco1	-0.81348	2.07483
Ankrd16	-0.81691	1.5424
Pnpt1	-0.817597	1.55772
Skiv2l	-0.818487	1.82885
Ntrk3	-0.819062	1.33062
H2-T22	-0.821159	1.79668
Fbxl12	-0.823647	1.63983
Cd84	-0.824544	1.82556
Tmc8	-0.824943	1.32955
Chd3	-0.829102	2.0022
Spice1	-0.833268	1.51794
Cenpj	-0.833399	1.53388
Trp53	-0.837193	1.4013
Themis	-0.837406	2.10636
2810403A07Rik	-0.83997	2.107
Gab3	-0.840449	1.77865
Hmgb1-ps8	-0.840745	1.96631
Gm37760	-0.840968	1.52997
Cd28	-0.842153	1.87417
Gm38220	-0.842665	1.39018
Il18rap	-0.845168	1.31511
Bora	-0.846551	1.37615
Herc6	-0.847433	1.95182
Eif2s3y	-0.848435	1.3626
Gm45220	-0.848687	1.5755
Ddx3y	-0.851377	1.88295
Txk	-0.853995	3.77154
Fam78a	-0.860112	1.55801
Dcp1a	-0.861311	1.3881
Stk26	-0.863243	1.64713
Enc1	-0.865516	1.32577
Odf2l	-0.869997	1.52048
Gm8251	-0.870641	1.40047
Abhd18	-0.873433	1.43165
Pxylp1	-0.875724	1.55205
Slc26a11	-0.877466	1.34927
Dnah8	-0.879367	1.52805
Tmem87a	-0.880136	1.57012
Piga	-0.880251	1.53861
Gm11346	-0.880384	1.81761
Mypopos	-0.880386	1.90459
Ttll4	-0.88152	1.56257
Gm19585	-0.882408	1.83353
Cwc22	-0.883972	1.43532
F2r	-0.889238	1.39223
Insl3	-0.891546	1.52018
Atp10d	-0.892218	1.55097
Gm44775	-0.895357	1.33736
Ccsap	-0.899563	1.51044
Carmil2	-0.899586	1.57796
Hsf2	-0.899716	1.31979
5430403G16Rik	-0.902627	1.4026
Ifi213	-0.903797	1.94727
Rora	-0.910936	1.39248
Acat1	-0.911344	1.75455
Qtrt2	-0.912254	1.39147
Thra	-0.912584	1.52115
Traf4	-0.912862	1.35171
H2-T10	-0.913834	1.38969
Eps15l1	-0.914204	1.64132
Vopp1	-0.915147	1.40665
Ccr9	-0.916997	1.94614
Kcna2	-0.91925	1.52718
Tet1	-0.922326	1.36821
Gm38062	-0.925897	1.44788
Lax1	-0.926145	2.07894
Kdm5d	-0.927388	1.59534
Adgrl1	-0.92843	1.81571
Cd3g	-0.93041	2.11082
Deaf1	-0.935488	1.54093
Tmie	-0.935855	1.55734
Itk	-0.936955	2.01754
Il18r1	-0.938646	2.10554
Tnfsf8	-0.939381	1.93873
Gm38162	-0.94339	1.38873
Foxk1	-0.948168	1.7172
Zbtb39	-0.948859	1.3582
Gm44834	-0.953813	1.34938
Cep97	-0.954278	1.53837
Tnik	-0.956531	1.80215
Ctsw	-0.957785	2.25562
Dlg4	-0.958256	1.57541
A130071D04Rik	-0.963914	4.41427
2700049A03Rik	-0.970798	1.42765
Pik3r5	-0.971791	1.74824
Ikzf2	-0.97223	1.6448
Ext1	-0.973121	1.35411
Zfp51	-0.974055	1.54039
Gm38021	-0.976929	1.32009
Gm48562	-0.981182	1.35542
Bdh1	-0.983204	1.52486
C230085N15Rik	-0.983974	1.81449
Cpped1	-0.986279	1.3331
Fyb	-0.986616	4.28981
Gm4759	-0.990436	3.1097
Akr1c13	-0.993579	1.40072
Gm37105	-0.994868	1.5606
Ddb2	-0.997675	1.63888
Arhgap15	-0.99924	2.11358
Eml5	-0.999517	1.52442
Rack1	0.0920365	1.29958
Ccdc115	-0.48204	1.29932
Plk1	0.466124	1.29914
A430018G15Rik	1.48804	1.2991
Rplp0	0.222292	1.29892
Tmem127	-0.442508	1.29892
Ffar1	0.497761	1.29856
Galns	0.725906	1.29854
	-1.16893	1.29839
Tmem161b	0.306362	1.29819
Usp40	-0.574892	1.29805
Spsb1	-1.31037	1.29801
Gnb2	-0.667856	1.29749
Ppp1r37	1.59588	1.29695
Dctpp1	0.531265	1.29688
Pced1b	-0.422494	1.29674
Sh3bp1	-0.879983	1.29655
Gm42933	-1.59976	1.29615
Ikzf5	-0.243061	1.29605
Etf1	0.286874	1.29564
Eppk1	0.835285	1.29563
Ero1lb	0.463998	1.29546
Gm42878	-0.699396	1.29425
Pard3	-1.7357	1.29328
	-1.43292	1.29324
Ppp1r11	0.332537	1.29322
Dstn	0.791049	1.2931
Vars	0.266074	1.29291
Ppil4	-0.272332	1.29275
Erbin	-0.21348	1.29196
Il10ra	0.711446	1.29166
Xpr1	-0.315754	1.29156
Grm6	-2.1354	1.29145
Gm14636	-1.9348	1.2914
Sesn3	-0.237436	1.29034
Gm7198	1.5297	1.29009
Gm48627	-1.50577	1.2898
Trmt6	-0.339961	1.28973
Fam189b	-0.456935	1.28962
Slfn5	-0.436117	1.28921
Rfx7	-0.280311	1.28903
Cog3	-0.922514	1.28899
Pibf1	-0.537839	1.28891
Stat1	-0.237425	1.2887
Rpusd1	1.12428	1.28848
Gars	0.280253	1.28767
Nipbl	-0.180912	1.28764
Dmap1	0.832569	1.28761
Gm12258	-0.83359	1.28748
Ggnbp2	-0.166027	1.28713
Ice1	-0.37099	1.28707
Tnpo3	-0.246005	1.28697
Tlcd2	0.934853	1.28684
Wdr35	-1.31651	1.28679
Gm23731	-1.73447	1.28626
Treml2	-0.172528	1.28605
Yipf5	0.258686	1.28596
Gm18103	1.24566	1.28581
Tnfrsf13b	0.269974	1.28537
Dus2	0.522122	1.28537
Qtrt1	-0.649727	1.2853
Myom1	1.61536	1.28493
Ssbp2	-0.685335	1.28469
Cdk2ap1	0.412131	1.28447
2310035C23Rik	-0.353013	1.28439
Prkar2a	-0.375943	1.28421
Casp8	-0.356798	1.28407
Pik3ip1	-0.295737	1.28352
Nisch	-0.294264	1.28344
Map4	-0.401797	1.28323
Gpm6a	0.720939	1.28321
Slc16a10	-1.41261	1.28276
Gm25663	1.56182	1.28268
Kctd2	-0.527077	1.28264
Fah	0.433578	1.28229
Reep4	-0.435451	1.28216
Gm45804	-1.29195	1.28193
Pcgf5	-0.578741	1.28189
Gm35363	-1.46214	1.28072
Zfp638	-0.24976	1.28066
Cnep1r1	-0.649638	1.28055
Baiap3	-0.925239	1.28028
Psmb9	-0.3843	1.28027
Tsnax	-0.66179	1.28019
Tbc1d23	-0.393742	1.28016
Tbc1d16	-1.80693	1.28008
Gm12263	1.18163	1.28006
Abcf3	-0.659168	1.27991
Mmgt1	0.476285	1.27974
Ankrd13a	0.289839	1.27945
Arl10	0.708874	1.27926
CT010453.1	-1.5455	1.27926
Bin2	-0.196197	1.27917
Crtam	-0.795633	1.27888
Tdgf1	-1.92867	1.27866
Icos	-0.636744	1.27848
Esyt1	-0.362606	1.27846
Rttn	-0.685501	1.27846
Hlcs	-0.573871	1.2784
Gm42890	-0.912052	1.27822
Prex1	-0.537715	1.27806
Gm37645	-1.36236	1.27797
Phf21a	-0.309869	1.27775
Miga1	-0.497709	1.27769
Ubap2l	-0.168228	1.27763
Gm38253	-0.510162	1.27741
Dnmt1	-0.391097	1.27716
Gm44336	-1.65173	1.27711
Tia1	-0.290156	1.27669
Gm38355	-0.759781	1.27648
Slc35c1	-0.610987	1.27643
Ccdc114	0.866817	1.27628
Cdc14a	-0.655061	1.27626
Rbm34	-0.474207	1.27622
Gm2735	-1.22166	1.27621
Polr3f	-0.514967	1.27584
Gm5547	-0.728315	1.27564
Rassf5	-0.178144	1.27541
Med29	1.37714	1.27536
Sdf2	-0.787029	1.27503
A430035B10Rik	0.690361	1.27502
AC162302.1	-1.29412	1.27461
Zpr1	0.416773	1.27414
Dock11	-0.18866	1.27391
Ifitm10	-0.83695	1.2737
Fas	-1.302	1.27348
AC153911.1	-1.30587	1.27339
Ifit1bl1	-0.24728	1.27334
Gm33104	-1.10619	1.27319
Fbxo10	-1.51694	1.27319
Tspan14	-0.426326	1.27316
Pfkfb4	0.946575	1.27312
Gbe1	-0.587248	1.27275
Il27ra	-0.933868	1.27264
Ccdc134	0.409879	1.27243
Srpk1	-0.238583	1.27241
Socs1	-0.962902	1.27237
Recql5	0.509901	1.27232
Nlk	-0.278495	1.27229
B130021K23Rik	-0.974538	1.27204
Ube2a	0.340161	1.27191
P2ry10b	-0.576101	1.27187
Med15	-0.325391	1.27154
Slc10a7	-0.663806	1.27144
Gm47121	-0.73133	1.27122
Hnrnph1	-0.402198	1.27104
Slc15a4	0.280987	1.27101
Dusp2	-0.513998	1.27085
[truncated: 10,937 more rows]

## Sheet: FigS3.Treg+sEV_invivo
GnSymbol	log2FC	-log10(FDR)
Bspry	3.08112	0.815229
4933405D12Rik	2.72556	1.0795
Gm4265	2.70381	1.18278
Gm3244	2.66176	0.797452
Igkj1	2.6303	0.905326
Gm28182	2.58132	1.79434
Arhgef39	2.57675	1.21367
Zfp462	2.40464	0.644789
Gm12242	2.39549	0.688371
Gm22549	2.38806	0.668711
	2.38806	0.668711
Havcr2	2.37129	0.668505
Gm21221	2.33026	0.772401
Cox20-ps	2.33026	0.772401
St3gal3	2.31527	0.657157
Gm43190	2.2826	0.689949
	2.24708	0.701654
Gm13205	2.21957	1.05977
Gm47519	2.21699	0.678824
Ddr2	2.19944	0.696993
Gm2396	2.14817	0.638519
Gm38284	2.09752	0.712464
Ncam2	2.07214	0.677201
Olfr657	2.05956	0.687278
5730559C18Rik	2.05356	0.724359
Lrrn3	2.05356	0.724359
Bhlhe23	2.04338	0.62889
1810010H24Rik	2.04122	0.710412
Arrdc2	1.99288	0.712526
A930038B10Rik	1.99288	0.712526
Erich6b	1.99129	0.687005
Gm37517	1.98812	0.607043
3110031N09Rik	1.98604	0.620118
Gm44039	1.98335	0.695402
1810044D09Rik	1.96735	0.677605
Gm37320	1.96537	0.706154
Gm18719	1.92453	0.685139
Gm27995	1.91311	0.776379
Olfr1419	1.9072	0.674356
Srp54	1.90571	0.724335
Olfr1238	1.90185	0.762289
1700113A16Rik	1.89907	0.70343
Rpl36-ps3	1.89239	0.788936
Gm44027	1.88291	0.775974
Abca16	1.8645	0.728503
Gm13535	1.8553	0.686251
Hnf1aos1	1.84385	0.674368
Aoc2	1.83847	0.759222
AC132467.2	1.83158	0.745326
Gm14643	1.82866	0.696509
Olfr1535	1.8171	0.753183
Prap1	1.80559	0.70919
4930505A04Rik	1.80435	0.687159
Pdc	1.78462	0.718131
Zan	1.78389	0.669534
Gm24805	1.77457	0.744145
Gm13754	1.76918	0.702678
AC122291.1	1.76498	0.687144
Bcl2l2	1.74921	0.664773
Slc8b1	1.74871	0.726348
Gm9833	1.74315	0.788475
Fam122c	1.74086	0.669202
Ltf	1.7345	0.79076
Gm45669	1.73418	0.66825
Zmynd10	1.73123	0.724914
Oip5	1.73077	0.763194
Slc13a3	1.72556	0.700875
Gm15596	1.69904	0.724253
Gm44228	1.69904	0.724253
AC156025.1	1.69888	0.679911
Cc2d2a	1.69774	0.688311
Igfbpl1	1.69715	0.790794
Trim30c	1.68386	0.790923
Ak8	1.68216	0.705828
Adh7	1.68216	0.705828
Gm29486	1.67996	0.687093
Casq2	1.67971	0.687142
Gm26224	1.67528	0.787616
Cfh	1.66134	0.723044
Srpx2	1.65668	0.72067
Gm26549	1.65526	0.783768
Gm48824	1.64487	0.716909
AC130671.2	1.64156	0.710549
Gm44874	1.64016	0.685127
Gm6411	1.63837	0.771163
Zswim4	1.6343	0.790616
Olfr542-ps1	1.62767	0.774628
Gm32531	1.62056	0.711381
Gm47308	1.61864	0.788068
Agrn	1.61799	0.669898
Gm19085	1.61408	0.668409
Car9	1.60664	0.712251
Gm15728	1.60629	0.710825
Gm15268	1.60402	0.790193
Arhgap19	1.60402	0.790193
Gm34664	1.5993	0.788127
Olfr1370	1.59192	0.727599
Gm23078	1.59117	0.707436
Olfr67	1.58977	0.708339
Gm6093	1.58132	0.698886
Gm45510	1.57502	0.789995
Asxl3	1.57502	0.789995
Bag2	1.56666	0.718039
Gm6027	1.56666	0.718039
Gm48302	1.55781	0.713528
Gm7584	1.55779	0.710926
Ano1	1.5348	0.788356
Slc46a2	1.5319	0.706711
Emp2	1.52469	0.708827
Gm43482	1.52399	0.790592
Stab1	1.52385	0.693166
Gm32175	1.51966	0.711767
Rasgrp4	1.51674	0.668243
Fmn1	1.51515	0.694585
Gm37428	1.50988	0.779071
2010109A12Rik	1.50814	0.705767
Cacna1b	1.50347	0.719144
Gm14455	1.50191	0.595388
A3galt2	1.48906	0.726787
Fam109a	1.48121	0.710931
Pik3r3	1.47423	0.703685
Gm10392	1.46939	0.683419
Emcn	1.45981	0.68898
Nnat	1.45464	0.67637
Olfr543	1.4516	0.655732
Tacstd2	1.44967	0.704839
F5	1.44913	0.691124
Dapk2	1.43723	0.689868
	1.42908	0.710078
Gas2l3	1.42792	0.687557
Gm37145	1.41989	0.704523
	1.41527	0.71962
Cnnm2	1.41058	0.706631
Zfp992	1.40464	0.726609
Olfr582	1.40004	0.711224
Gm47657	1.40004	0.711224
Gm45163	1.39805	0.710958
Fndc5	1.39194	0.681212
Tox2	1.38622	0.73949
Gm37485	1.38456	0.6571
5430400D12Rik	1.38336	0.663584
Tmem117	1.38124	0.65437
Gprc5a	1.37854	0.6851
Vmn1r46	1.37566	0.710608
Gm45148	1.37528	0.667954
Nexmif	1.37129	0.723903
Elavl3	1.37129	0.723903
Gm16294	1.37012	0.726238
	1.36895	0.709742
Gm16796	1.36388	0.772928
Caskin1	1.36165	0.670922
Gm42463	1.3605	0.681547
Rpl21-ps7	1.35653	0.73141
Nhsl1	1.35287	0.670977
	1.3525	0.71077
Cavin3	1.3516	0.669965
Gm47542	1.35134	0.734948
Gm6954	1.34913	0.709956
Gm47469	1.34483	0.688797
Gm37479	1.34457	0.710951
Gm43958	1.34454	0.677794
Disc1	1.34351	0.785817
Gm6977	1.34128	0.710792
Gm5054	1.33784	0.71076
Gm24336	1.33576	0.682897
Gm1943	1.33492	0.786337
Vwf	1.33241	0.740066
Gss	1.33167	0.668009
	1.32983	0.659465
Me3	1.32809	0.674369
Gm17994	1.328	0.776218
2004-09-01	1.32717	0.685675
Gm47625	1.32496	0.777792
Gm7276	1.3136	0.665238
Sap18b	1.31319	0.684254
Gm16201	1.31273	0.710786
Snora33	1.30651	0.64014
Gm47844	1.30347	0.658942
Ankk1	1.29926	0.669726
Vmn2r-ps130	1.29734	0.712959
E330018M18Rik	1.2955	0.725413
Gm12703	1.29389	0.78516
Tmem176a	1.28674	0.710968
Gm10686	1.28616	0.694422
Megf9	1.27852	0.691034
Gm34908	1.27806	0.683382
Trp53i13	1.27714	0.591911
Gm38173	1.27565	0.671692
1700024B18Rik	1.26997	0.671419
	1.26949	0.557004
Fat1	1.26736	0.707637
Itpripl2	1.26628	0.690262
Dlk1	1.26535	0.789693
Lzts2	1.26384	0.709943
Gm42432	1.26308	0.676475
3000002C10Rik	1.25808	0.553676
Mmachc	1.25406	0.720424
1700094M23Rik	1.25368	0.554827
Eef1akmt2	1.25255	0.708819
Gm36963	1.25063	0.710631
Gm38073	1.25059	0.689316
Fibcd1	1.24713	0.590506
Flrt1	1.24403	0.710538
A230057D06Rik	1.24359	0.669917
Gm25284	1.24148	0.790426
Slc27a1	1.24095	0.709219
Myrip	1.24095	0.709219
Gm48899	1.24095	0.709219
Gm48766	1.24012	0.719703
Slc33a1	1.23845	0.745009
Trf	1.23749	0.71013
Ntrk2	1.23523	0.697792
Taco1os	1.23441	0.636748
Armc4	1.23241	0.69877
C3	1.23125	0.687502
9530018F02Rik	1.23079	0.773178
Gm5425	1.22985	0.692792
Gm11622	1.2297	0.672949
Gm5453	1.22851	0.650012
Olfr728	1.22666	0.665989
Gm15778	1.22471	0.511493
Gm23463	1.22091	0.673645
Nsun7	1.22035	0.705506
Amigo1	1.21957	0.790984
AC102327.1	1.21946	0.603663
Rab11fip3	1.21946	0.686337
Gm10862	1.21804	0.740147
Bend6	1.21636	0.784962
Sh3rf2	1.214	0.482733
Ern2	1.21312	0.697394
Rab13	1.20957	0.709127
Sh3yl1	1.2036	0.698212
Gm13663	1.20109	0.749903
Gm26822	1.19483	0.732071
Slc9b1	1.19432	0.730896
Ctla2b	1.18672	0.699457
Ccdc7a	1.18237	0.710539
1700003G18Rik	1.18225	0.685302
Tmem53	1.17654	0.593701
Syt4	1.17518	0.710897
Rpl36a-ps3	1.17463	0.782651
Gm2694	1.17147	0.710966
Vmn2r100	1.17147	0.710966
Gm5141	1.17115	0.710544
Gm9722	1.17089	0.669737
Vcp-rs	1.16896	0.606929
AC162302.2	1.16641	0.558108
Hcrtr2	1.16102	0.590239
Gm4707	1.15594	0.610629
Gm11637	1.15343	0.364554
9330154J02Rik	1.15162	0.702052
Ube4bos1	1.14777	0.688767
Mgarp	1.14751	0.540607
Gm18717	1.13973	0.710821
Vmn1r214	1.139	0.664759
Rims1	1.13747	0.542385
Gm34868	1.13337	0.67163
Olfr77	1.13231	0.531755
Ppp1r37	1.1323	0.709753
Acvr2b	1.12948	0.462988
4933433G15Rik	1.12859	0.704402
Tspan33	1.12123	0.71054
Adcy8	1.12117	0.703609
Fam196a	1.12023	0.562052
Chd3os	1.1193	0.790289
Fnbp1l	1.11488	0.72196
Olfr1406	1.11454	0.65764
Pigg	1.11342	0.699904
Cyb5r2	1.11289	0.691344
Caskin2	1.11224	0.7843
Gm48114	1.11075	0.674615
Gm42674	1.10971	0.613355
n-R5s10	1.10594	0.529873
Gm16142	1.1058	0.594688
Ift43	1.10362	0.70852
Gm47851	1.10265	0.44289
Bend3	1.10122	0.478721
Gm6639	1.10068	0.629549
Gm43567	1.09965	0.725265
AC122275.1	1.09901	0.702145
Uros	1.09812	0.695702
Gm47196	1.09699	0.669985
Fzd2	1.09571	0.703261
Gm11249	1.09509	0.622503
Gm43259	1.0935	0.560711
Gm14083	1.08919	0.593928
Plxna4os1	1.08602	0.529502
Adgrf5	1.08602	0.529502
Gm37478	1.08245	0.699086
Gm22579	1.08189	0.640069
Gm12466	1.08073	0.665122
Tmem178b	1.08012	0.5653
Sema6d	1.07958	0.70497
Gm36989	1.07958	0.70497
Gm19018	1.07938	0.675524
Gstp3	1.07804	0.615496
3110035E14Rik	1.07739	0.79093
Tdrd9	1.07445	0.647836
A030001D20Rik	1.07373	0.633412
Cacna2d3	1.07361	0.697105
Gm48231	1.0729	0.686647
Isoc2b	1.07209	0.66116
Sugct	1.07185	0.491407
Iglj2	1.06932	0.713426
Gm42772	1.06865	0.670728
Gm20492	1.06341	0.710975
Tsen54	1.06147	0.739137
B230312C02Rik	1.0592	0.732054
Gm5398	1.05864	0.487949
Prss16	1.05548	0.642401
Atl1	1.05535	0.673983
Tmco6	1.05476	0.710743
A630014C17Rik	1.05417	0.755733
Nrg1	1.05402	0.554863
Cfap54	1.05208	0.688833
Gm45116	1.05064	0.496355
Adap2os	1.0468	0.689206
4930458D05Rik	1.04582	0.703956
	1.04486	0.649972
Ube2l6	1.04461	0.652825
Gm5402	1.04433	0.456324
Gm42633	1.04347	0.759295
Gm34481	1.0434	0.448689
Gm37786	1.04186	0.498537
9530082P21Rik	1.04054	0.42038
Gm15983	1.03481	0.432574
Gm4961	1.0341	0.521002
Lyve1	1.03376	0.492523
A430010J10Rik	1.03363	0.625946
Gm18913	1.03338	0.704556
Slc19a2	1.03251	0.548626
Gm47438	1.03011	0.521603
	1.0299	0.590239
Gm8210	1.02607	0.467214
Slc23a4	1.02505	0.710641
AC116656.1	1.02464	0.691054
Gm12504	1.02319	0.68281
Gm17826	1.02319	0.68281
Exph5	1.02226	0.706816
Gm43766	1.01699	0.727934
Gm10845	1.01699	0.710703
Rpl10-ps2	1.01683	0.679021
Plod2	1.01683	0.679021
Gm11683	1.01629	0.628976
Gldn	1.01512	0.694144
Dolpp1	1.01308	0.616471
Kctd4	1.01173	0.526475
Arhgap39	1.01166	0.636662
Phox2b	1.0104	0.406201
6030400A10Rik	1.00831	0.762023
Gm37285	1.00691	0.685682
Gm5445	1.00686	0.404043
Gm38167	1.00553	0.513308
2700081O15Rik	1.00159	0.584204
Prr11	1.00113	0.451147
Gm18622	1.00016	0.355052
Gm42759	0.999149	0.713205
Aadac	0.998234	0.698993
B230217C12Rik	0.997086	0.607314
2610204G07Rik	0.996773	0.385864
Gm47328	0.995676	0.56206
Gm20945	0.995404	0.621241
Gm14636	0.994512	0.708829
Gm19427	0.994268	0.46649
Ucp3	0.992879	0.647812
Cage1	0.992879	0.647812
	0.992879	0.647812
Dgcr6	0.992244	0.710957
Ptger2	0.992225	0.367585
Chat	0.987248	0.769069
Cdkl1	0.986904	0.462715
D830035M03Rik	0.985624	0.710698
Ccdc136	0.983877	0.438657
Farp2	0.983364	0.710873
AC162938.1	0.981347	0.436438
Wnt4	0.97962	0.400092
Pdzrn4	0.977785	0.71059
Gm44185	0.977378	0.373942
Gm47484	0.977116	0.526743
Cdh19	0.977095	0.345885
Gm42981	0.976107	0.543905
Gm48369	0.975487	0.693728
Gm21269	0.972669	0.41293
Ajap1	0.971334	0.516601
Gm45133	0.970713	0.618238
Atp2b3	0.970385	0.709459
Erbb4	0.969153	0.602642
Haus5	0.968847	0.653783
Pick1	0.968779	0.611904
Tbc1d32	0.967591	0.7021
Angptl1	0.967348	0.504563
Olfr1372-ps1	0.966471	0.661474
Ighg2b	0.965713	0.674478
1700028K03Rik	0.964806	0.533563
Cchcr1	0.963861	0.625497
Slc35e2	0.963765	0.772918
Hhla1	0.963708	0.710771
AC107711.1	0.963087	0.647982
Nos1ap	0.96241	0.790284
Olfr155	0.962286	0.686071
Ptcd1	0.962165	0.736765
Nphs1	0.961989	0.552543
Lum	0.961727	0.668963
Axdnd1	0.95897	0.699146
Gm14650	0.958108	0.773685
Gm21985	0.957514	0.72866
Cpne5	0.957285	0.58383
Gm47797	0.95677	0.536417
	0.952428	0.700719
Irak1bp1	0.951988	0.705605
Gm12072	0.949388	0.47311
Rpl39-ps	0.949036	0.758789
Gm22730	0.948937	0.670912
Frmd4b	0.948809	0.701618
Car14	0.948591	0.61176
Kcnj16	0.948094	0.563013
Gm39383	0.947645	0.658973
Gm47678	0.943087	0.480118
Gm18557	0.942605	0.78491
	0.941967	0.37191
Ankrd50	0.939892	0.667869
Gm26644	0.939369	0.647629
Fbln2	0.938452	0.71112
Gm47919	0.938112	0.513675
Gm17590	0.938074	0.656612
Lrrc2	0.935334	0.463802
Lgr5	0.935202	0.61382
Gm45139	0.934502	0.339241
Gm595	0.934116	0.38471
Lin28b	0.932645	0.452995
Gm12231	0.931526	0.574352
Olfr160	0.929957	0.418798
Rflna	0.929952	0.704078
Fndc1	0.929532	0.361793
Rwdd2a	0.927513	0.440453
Gm42922	0.926311	0.683407
Emp1	0.926124	0.402737
Ccl27a	0.925968	0.424042
Mmp17	0.923357	0.786802
Zfp704	0.923262	0.418582
Gm48368	0.922675	0.550681
Rpl23a-ps3	0.921957	0.438825
Gm12630	0.921692	0.639773
Gm11604	0.920433	0.416931
Gm25514	0.920219	0.747306
Gm48551	0.917433	0.559052
Gm8449	0.917352	0.6527
Crispld2	0.917312	0.684043
Igf2bp1	0.914554	0.566205
AC167565.2	0.91378	0.381011
Fbxl13	0.91373	0.371445
Apobec4	0.912049	0.512511
Paqr9	0.911432	0.378879
Traj20	0.910845	0.346573
Col1a1	0.910642	0.610784
Ccdc85c	0.910369	0.700849
Gm43915	0.910097	0.557775
Gm14774	0.909992	0.563106
Dyx1c1	0.908309	0.435254
Snord38a	0.908109	0.710934
Gm43660	0.908085	0.415
Gm7392	0.906307	0.67835
Sele	0.905409	0.54578
Gm43321	0.904279	0.426721
Krt18	0.903442	0.370708
Gm3362	0.903072	0.389084
2008-09-01	0.902373	0.709999
Gm2040	0.901454	0.582367
Lsm5	0.901254	0.673354
Gm31804	0.900191	0.50429
Fbxl19	0.896096	0.67108
Aox4	0.894954	0.376972
	0.894849	0.444683
Zfp428	0.893849	0.368528
Map3k13	0.893443	0.706335
Crocc	0.893173	0.545664
Cavin2	0.893157	0.49167
Gm17850	0.892825	0.68587
Cldn10	0.892709	0.5224
Gm37096	0.892694	0.450166
Jrk	0.892694	0.450166
5730412P04Rik	0.890729	0.514054
Gm11914	0.890667	0.506368
Pcyox1l	0.889882	0.463744
Gm24384	0.889537	0.506954
Adamts18	0.889265	0.501555
Gm36955	0.887996	0.670131
	0.887317	0.659012
Gm47309	0.88716	0.677944
Gm22519	0.88716	0.677944
Adap2	0.885156	0.361536
Olfr560	0.884816	0.518084
Il20rb	0.884693	0.699363
Gpr26	0.884528	0.403765
Ccnjl	0.884287	0.718129
Gm44028	0.883747	0.564075
Sftpd	0.881666	0.68369
Cacna1i	0.880379	0.643084
Gm12898	0.880103	0.379958
Olfr890	0.880103	0.379958
Slc25a35	0.879345	0.344398
Gabrg1	0.87786	0.455238
Skint9	0.877856	0.482618
D930020B18Rik	0.874525	0.716065
Gm19136	0.874321	0.678072
Grasp	0.87408	0.639104
Gm14513	0.873822	0.664011
Mfsd13b	0.871735	0.571476
Gm26670	0.870867	0.689054
Ctsf	0.870219	0.300414
Gm21917	0.870181	0.60568
Rnf165	0.870092	0.354495
Nostrin	0.868764	0.458465
Gm16299	0.868684	0.610043
Gm37727	0.868456	0.503917
Gm37333	0.865952	0.684227
Ngfr	0.863852	0.583581
Rpl36-ps9	0.863001	0.708201
D930048N14Rik	0.862703	0.5955
2310039L15Rik	0.861591	0.435943
BC051537	0.861591	0.435943
Gm17978	0.859547	0.325143
Mmp11	0.859053	0.519629
Gm24535	0.858622	0.483015
Synpo	0.858409	0.648392
Elp6	0.857466	0.710973
Gm20443	0.856692	0.64076
Gm2237	0.85644	0.481367
D430020J02Rik	0.855517	0.610214
Kif2c	0.855143	0.694366
Agbl1	0.8544	0.641457
C130083A15Rik	0.854333	0.672958
Gm45750	0.853179	0.433976
BC002189	0.852037	0.430462
Gm23481	0.851898	0.597591
Gm19667	0.851727	0.518311
Selp	0.851549	0.472582
Ppp4r3c-ps	0.851435	0.376325
Vmn2r120	0.850755	0.346244
Pgk1	0.850516	0.587327
Sumo2	0.850469	0.382821
Gm6030	0.85029	0.359639
Gm37436	0.849611	0.677809
Snord73a	0.848173	0.460604
Adamts19	0.847529	0.535096
Ube2w	0.846805	0.686341
Gm27987	0.845792	0.289413
9230114K14Rik	0.845048	0.637448
Gm13100	0.844466	0.608051
Gm43162	0.844431	0.57787
Gm42899	0.844202	0.397634
Gm47621	0.843621	0.556824
Clca3a1	0.843173	0.403038
	0.842898	0.419634
Crtam	0.84248	0.710728
Dnah12	0.84105	0.313929
Cpeb2	0.840735	0.790611
Olfr314	0.840425	0.680466
Gm26935	0.840168	0.419895
1700028J19Rik	0.839358	0.571378
Gm1627	0.839015	0.462323
Zfp85os	0.838283	0.393714
Prps1l3	0.837562	0.468544
Rpl32l	0.836383	0.566308
Gm8190	0.835711	0.633841
Ier5l	0.835269	0.443598
Gm22338	0.834443	0.687751
Olfr129	0.833733	0.363617
Gm10717	0.833513	0.439692
Gm44951	0.832252	0.314976
Ric8b	0.832059	0.61698
Snord14d	0.831346	0.586525
Mfsd9	0.830673	0.346226
Chrm3	0.828958	0.691826
Gm5779	0.828662	0.495629
Pafah1b1-ps1	0.827776	0.388761
Dpp6	0.827586	0.631688
Gm47004	0.826918	0.396823
Qtrt2	0.825443	0.701593
Gm45873	0.824145	0.755884
Fbxl7	0.823504	0.710399
Gm48478	0.822367	0.384045
Gm27248	0.822367	0.384045
Gm3234	0.82197	0.662222
Gm37457	0.821796	0.597923
Gm31410	0.821796	0.597923
n-R5s195	0.820454	0.45798
5830437K03Rik	0.820335	0.519665
Nupr1l	0.819982	0.324059
1700086P04Rik	0.819797	0.44397
	0.819358	0.700533
Arv1	0.818782	0.70615
Vmn2r112	0.818666	0.320437
Irx3	0.818448	0.343669
Vat1	0.817856	0.518003
Gdnf	0.816489	0.536894
	0.816102	0.710764
Etnppl	0.815689	0.425008
Gm28075	0.815644	0.294262
Gm14508	0.815585	0.66593
1700093K21Rik	0.81534	0.407235
Hoxb5	0.815295	0.499708
	0.814946	0.405872
Zbtb46	0.81492	0.705538
Ptprb	0.814329	0.740106
4930470G03Rik	0.814196	0.704681
Crb1	0.813965	0.6135
Sall3	0.8139	0.618702
Gm24166	0.812626	0.404199
Zfp235	0.812513	0.402789
Col23a1	0.812236	0.615795
Naip6	0.810476	0.491801
Adcy1	0.809475	0.672299
Katnal1	0.809272	0.682389
Ankrd29	0.808244	0.372104
Gm26588	0.807503	0.451463
4930594M22Rik	0.807147	0.710582
Ildr2	0.806488	0.688963
Gm44288	0.806058	0.3107
	0.804835	0.537024
Asph	0.804674	0.707859
B130034C11Rik	0.804288	0.681603
Cenpp	0.803852	0.411355
Gm26583	0.803795	0.656965
1700060C16Rik	0.803436	0.284882
Aldh16a1	0.802142	0.653072
P3h4	0.801438	0.454899
Tmsb15b1	0.801377	0.710632
Lrfn5	0.801176	0.710785
Rpgrip1l	0.801055	0.678218
Pex5	0.800857	0.684896
Arhgap23	0.800841	0.409704
Gm6712	0.800169	0.439822
Gm4876	0.800077	0.52009
Gm12468	0.799869	0.263901
Mrps11	0.799492	0.446386
Gm44664	0.799195	0.38318
Gm45203	0.799058	0.331921
B4gat1	0.798249	0.69082
Mgam2-ps	0.798052	0.362558
Hacd4	0.797983	0.459034
Robo2	0.797431	0.324115
Zfp808	0.79743	0.244941
Iqgap3	0.797236	0.388691
Rad54l	0.797009	0.710957
Nthl1	0.796978	0.419115
Gm48250	0.795876	0.446569
Cdh7	0.795143	0.393753
Alg13	0.794852	0.703798
Pole2	0.79355	0.685591
Gm7680	0.792585	0.450491
AC167013.5	0.791779	0.58767
Pou6f2	0.791761	0.716164
Il24	0.791698	0.710861
Mthfd2l	0.790698	0.282237
AC132412.1	0.789924	0.69999
Arl6	0.78951	0.391327
Gm38248	0.788268	0.710602
Pfn2	0.783923	0.719671
Aldh6a1	0.782312	0.627329
Rhbdl2	0.780691	0.351694
Batf3	0.778849	0.573325
Gm12543	0.777811	0.710539
Mir99ahg	0.777369	0.409054
2810025M15Rik	0.774929	0.445178
Gm43175	0.77488	0.360753
Rph3al	0.773745	0.341683
Kalrn	0.773277	0.710536
Lhx9	0.77314	0.340785
Rims2	0.77226	0.296767
Slc45a2	0.771903	0.386722
Gm10466	0.771686	0.438211
Gps1	0.771452	0.594864
Gm43273	0.770967	0.220334
Gm6268	0.767522	0.355096
Csmd3	0.767492	0.63982
Rab7b	0.767082	0.683458
Tmem79	0.766395	0.383292
Glb1l	0.766293	0.710938
Mir5121	0.765993	0.743744
Gm27249	0.765507	0.354557
Pcdh10	0.764518	0.404383
Gm23037	0.764508	0.738373
Pde7b	0.764349	0.541228
Gm22063	0.763974	0.55943
Vipr2	0.763305	0.552807
Gm7002	0.761317	0.586156
	0.760275	0.31516
Sowahc	0.75915	0.414529
Gm12256	0.758439	0.342464
Uba52-ps	0.758191	0.717389
Mgam	0.756496	0.698286
Ptrh1	0.756417	0.462803
Arhgap8	0.75578	0.579185
Fxn	0.755381	0.695497
AV026068	0.754929	0.501635
	0.754549	0.344701
AC123692.1	0.753153	0.264385
Unk	0.75257	0.715341
Lekr1	0.752408	0.351638
Baiap2l2	0.751945	0.287402
Kif18b	0.751791	0.28984
Gm10563	0.751358	0.641298
Gm40987	0.750639	0.351968
Slc4a3	0.749408	0.412511
Plscr4	0.749189	0.710882
Mxra8	0.74909	0.40769
Slc25a26	0.748831	0.482805
Tymp	0.748528	0.322563
Ifitm1	0.748311	0.314007
Nsl1	0.748016	0.413704
Gm4841	0.747694	0.239811
Olfr741	0.746199	0.28253
Map3k12	0.745756	0.395053
Pcnx4	0.744649	0.268291
Gm37941	0.744617	0.370568
Gm38235	0.744555	0.586048
	0.744387	0.476956
Gm40040	0.744332	0.605295
Gm16169	0.744302	0.43354
Gm10646	0.744048	0.244802
Slc6a20b	0.743684	0.241988
Gm22247	0.743102	0.430432
Faxc	0.743076	0.493207
Kif3a	0.743053	0.697386
Gm24009	0.742856	0.337687
Ago4	0.742315	0.704322
Zfp273	0.742011	0.666641
Pgam1	0.741684	0.610404
Klk1b7-ps	0.741274	0.483144
AI661453	0.741007	0.484162
Gm4924	0.740876	0.699719
Kit	0.740728	0.65157
Nuak1	0.739486	0.43916
Gm43064	0.739195	0.249653
Txnl4b	0.739158	0.355654
Med30	0.738485	0.481505
Gemin2	0.73807	0.731874
Gm44044	0.737293	0.441858
Nhsl2	0.736285	0.679659
	0.735054	0.266739
Gm14635	0.734497	0.318746
8030445P17Rik	0.734388	0.408219
Ndst4	0.734106	0.291052
Wipi1	0.732727	0.710773
Alox5ap	0.732027	0.351484
Col11a2	0.731263	0.336765
Gm24942	0.730988	0.643053
Matn2	0.730067	0.409621
F830115B05Rik	0.729841	0.682819
Tstd1	0.729685	0.642089
Phf19	0.729292	0.452873
Irak3	0.728868	0.623061
Phkg1	0.728375	0.396391
Atg4a	0.728232	0.693588
4930593C16Rik	0.726328	0.487022
2900042K21Rik	0.72556	0.501101
Prpf40b	0.725409	0.697714
4930404N11Rik	0.72507	0.349192
Pde10a	0.723739	0.27521
Gm15747	0.723277	0.496398
Otx2os1	0.722138	0.387769
Tmod1	0.721767	0.530541
Gpx5	0.721694	0.31195
Gm18760	0.721038	0.648996
Slc4a8	0.720256	0.369129
Gm15228	0.719625	0.443117
Lin52	0.718452	0.671847
Fam228a	0.718028	0.503303
Gm12421	0.717739	0.343743
	0.717261	0.299126
Taf7l	0.716162	0.343244
Odf3b	0.715728	0.316033
	0.715728	0.316033
Vmn1r13	0.713565	0.51944
A730011C13Rik	0.713178	0.426505
Gm5370	0.712594	0.191386
Gm37211	0.712542	0.310832
Spsb1	0.712377	0.354413
Gm48226	0.710762	0.706098
Sdhd	0.71073	0.424719
Gm42972	0.710645	0.312055
Aqp1	0.710623	0.321708
Tmem205	0.710623	0.321708
Aloxe3	0.709861	0.603615
Etnk2	0.70981	0.637288
Galns	0.709742	0.648512
Tmem107	0.709173	0.258171
Gm8996	0.708564	0.437657
AC174678.3	0.708187	0.347054
Gm48706	0.70797	0.46633
Vwa5b2	0.70791	0.287763
9330104G04Rik	0.707821	0.360018
Ins1	0.706231	0.379398
Xlr4a	0.706131	0.226419
Gm4799	0.706115	0.199741
Snx33	0.705397	0.272753
Gm973	0.705049	0.362051
AC154589.1	0.704451	0.528688
AC102847.2	0.704327	0.237328
Ifitm7	0.704138	0.562139
Gm11342	0.704022	0.34614
Gm43654	0.704001	0.269593
Gm37626	0.703846	0.37532
Gm43447	0.703579	0.550427
Mcf2l	0.702367	0.320163
Olfm1	0.702346	0.427712
Gm23506	0.702085	0.527074
Gm5093	0.700922	0.279669
Il1r2	0.700109	0.21704
4931440P22Rik	0.699755	0.77773
Slc34a2	0.699574	0.271923
Gm28557	0.699168	0.566414
Tcaf1	0.699066	0.27815
Gm37031	0.69904	0.445626
5430420F09Rik	0.698621	0.212326
Gm43698	0.697816	0.393787
Gm44181	0.697063	0.269644
Gm43908	0.697063	0.269644
Ablim2	0.696442	0.360785
Gm4076	0.694745	0.26566
Gm43281	0.694685	0.681827
Gm29135	0.693823	0.393536
Smim24	0.693823	0.393536
Cdh4	0.693678	0.245665
Vangl1	0.693202	0.700615
Gm37866	0.692436	0.39737
	0.692194	0.253183
Mybl2	0.690937	0.325507
Bnc2	0.690313	0.521573
Lrig3	0.690065	0.336599
Pak7	0.690062	0.351411
Wdsub1	0.690046	0.710906
Gm5878	0.689395	0.382568
Zfp804a	0.68905	0.353858
Mboat2	0.689006	0.306668
Gm9889	0.688002	0.424281
Gm6563	0.687883	0.408778
L3mbtl4	0.687651	0.551271
Gm43809	0.68708	0.554604
Plk4	0.685528	0.710003
Gm35048	0.685054	0.461649
Edn1	0.684511	0.218037
Gm22229	0.684348	0.32366
Drd1	0.684114	0.609226
1700084J12Rik	0.683307	0.320482
Vac14	0.683116	0.758106
Gm8171	0.682995	0.292296
Gm43652	0.682915	0.397892
Fam3a	0.682558	0.574221
Olfr1233	0.682156	0.462957
Arsj	0.682156	0.462957
Homez	0.681717	0.328169
Col1a2	0.681307	0.483568
Ctnnal1	0.681172	0.371023
Tbx5	0.681133	0.285318
Rab26	0.680997	0.266108
Tbxas1	0.680926	0.250039
Gm14912	0.680837	0.585658
Gm10638	0.680502	0.296045
Isg20l2	0.6805	0.730946
Arhgap20	0.68018	0.660326
6030460B20Rik	0.680171	0.240615
Gm8186	0.679617	0.710601
Gm15009	0.679122	0.259786
A330035P11Rik	0.679033	0.195939
CT485608.2	0.678635	0.230166
C130071C03Rik	0.677231	0.321642
Myt1l	0.677157	0.639378
Gm28087	0.676474	0.613855
Gm43532	0.676236	0.413392
Gm9947	0.675142	0.290342
Flrt3	0.674816	0.379951
Gm16546	0.674124	0.335685
Gm29202	0.674041	0.158657
Gm38811	0.673568	0.54956
Timp3	0.673473	0.419503
Ccdc142os	0.673471	0.290133
Nkapl	0.673471	0.290133
Fbxo17	0.673277	0.206519
Gm17494	0.672742	0.471575
Gm20125	0.672455	0.342405
Oxt	0.672357	0.297375
Gm43509	0.672104	0.186423
Gm42701	0.671916	0.177179
Mpzl2	0.671807	0.279045
Olfr285	0.671807	0.279045
Gm14023	0.670714	0.382902
Gm42770	0.669939	0.352943
Hoxa11	0.669688	0.334361
Rps8-ps1	0.669618	0.179362
Gm17976	0.667253	0.682003
Ccdc148	0.66653	0.421154
Slc10a1	0.66633	0.233552
Gm13532	0.666271	0.782251
Gm9516	0.666224	0.254384
Gm28465	0.666224	0.254384
Cdkn2c	0.66616	0.18549
Gm5475	0.665975	0.311468
Cyp2d22	0.665863	0.390113
Lcn4	0.665746	0.255655
Vmn2r82	0.665746	0.255655
	0.665585	0.481859
Gosr1	0.66476	0.488262
Gdap1l1	0.664415	0.372901
Mir7668	0.664415	0.372901
Vcan	0.664415	0.372901
Mical2	0.664181	0.470968
Sh2d4b	0.663992	0.476531
Btg3	0.663559	0.433909
G730003C15Rik	0.663395	0.275906
Tnfaip8l3	0.663394	0.55291
Cmtr2	0.660254	0.448865
2810002D19Rik	0.659904	0.766905
Gm42513	0.65953	0.164786
Mettl5os	0.659152	0.294344
Rce1	0.65881	0.655005
Nrl	0.65823	0.184468
Tjp3	0.65812	0.285528
Fbxw20	0.657957	0.226609
Zfp948	0.657424	0.555096
Tnfrsf11a	0.656999	0.233329
Calml4	0.656999	0.233329
Olfr193	0.656588	0.285765
Gm7502	0.656588	0.285765
Gm9633	0.656498	0.541049
Gm12568	0.656422	0.603806
Tesk2	0.65637	0.706783
Olfr1459	0.656088	0.321378
Zfp946	0.656015	0.282379
Gm15062	0.655256	0.292951
Stau2	0.655243	0.691659
Creb3	0.654989	0.706472
Urb2	0.653482	0.367849
Lrrc75a	0.653235	0.373825
	0.653111	0.590932
Gtf2ird1	0.651882	0.691589
Rnf113a1	0.651681	0.465751
Disp1	0.651524	0.691762
Rabl2	0.651467	0.381777
Tnfaip3	0.651241	0.703719
Sned1	0.650245	0.245418
2012-09-01	0.650094	0.253443
Gm11823	0.648964	0.232112
Gm11680	0.64868	0.563521
Gm5228	0.648637	0.33201
Kptn	0.648092	0.703425
Prss44	0.647281	0.515205
Rab39b	0.647279	0.492117
Gm15133	0.646887	0.245029
AC154649.2	0.646887	0.245029
Gm26175	0.645791	0.333294
Gm7594	0.645203	0.378454
Six4	0.645015	0.399348
Gm6983	0.644936	0.154263
Tmem38a	0.64487	0.238797
Reep6	0.64455	0.603304
Gm42912	0.642572	0.245315
Abhd17a	0.642181	0.710974
Gm14966	0.641394	0.416632
4732416N19Rik	0.641345	0.371818
Spef1	0.641166	0.573604
Gm45570	0.641166	0.573604
Pgpep1l	0.640809	0.330448
Etv1	0.64062	0.547054
Igf2bp2	0.6404	0.534373
Gm11225	0.640059	0.308721
Tmem69	0.639572	0.706073
Gm47805	0.639477	0.362865
Grid2	0.638945	0.429386
Tvp23bos	0.638562	0.476238
Sox11	0.638555	0.564657
Rpl34-ps1	0.638518	0.625922
Gm43423	0.638433	0.340693
Rps10-ps2	0.638009	0.710843
	0.637834	0.363831
Tenm2	0.637354	0.368568
Il12rb2	0.636854	0.496568
Rnf130	0.636478	0.417238
Ube2t	0.636312	0.415928
	0.636046	0.190742
Dgkq	0.636022	0.687503
Gm43527	0.635955	0.395238
Chp2	0.635895	0.235411
3110001I22Rik	0.635786	0.543404
Adamts15	0.635767	0.408758
Wdr59	0.635722	0.757861
Gm47573	0.635556	0.507642
Rbp7	0.635409	0.315734
March3	0.63521	0.329515
C130089K02Rik	0.634595	0.670678
Olfr959	0.63437	0.291977
Psmc3ip	0.63437	0.291977
C030005K06Rik	0.63437	0.291977
Gnb1l	0.633672	0.408745
Mink1	0.633242	0.527208
2310068J16Rik	0.632332	0.271734
Cplx4	0.632038	0.397843
Slco5a1	0.631728	0.416424
9430015G10Rik	0.631482	0.790253
Gm9703	0.631218	0.266968
2310011J03Rik	0.630925	0.706458
Nlgn1	0.630844	0.554464
Gm42957	0.629687	0.215374
Ric3	0.629687	0.215374
Rpl29-ps2	0.6296	0.199076
Gm39321	0.629231	0.318988
Gm31562	0.629209	0.428199
Zfyve9	0.628466	0.456906
Snora74a	0.628039	0.330338
Ceacam20	0.627672	0.260014
AC122769.1	0.627245	0.41943
Ap5b1	0.62704	0.26886
Cyp19a1	0.626648	0.639994
Gna12	0.626183	0.17986
Zic3	0.625995	0.215282
Neurod1	0.625884	0.315745
Vmn1r217	0.625884	0.315745
Fam212b	0.625695	0.296387
Gm45380	0.624979	0.537998
Ydjc	0.624863	0.65135
Particl	0.624752	0.214632
Gm23849	0.624344	0.223679
Gm37570	0.623931	0.280973
Gm47258	0.623621	0.362269
Gm15798	0.622089	0.398634
Mrpl11	0.621975	0.72917
Ccnd1	0.621941	0.579591
Chst12	0.621471	0.602443
Cbfa2t2	0.621341	0.585026
Errfi1	0.621301	0.224348
Gm21974	0.621266	0.530118
Gm42531	0.621237	0.2285
Zfp526	0.621234	0.23323
Dtwd1	0.620718	0.693623
	0.620678	0.408893
Zfp651	0.6205	0.360893
	0.619859	0.298707
Fkbp14	0.619626	0.329423
Rin3	0.619624	0.680547
Myc	0.619355	0.71356
Igkv3-4	0.619124	0.163928
Hoxc9	0.618782	0.287157
Bmf	0.618687	0.779914
Vmn2r115	0.618637	0.263766
RF01962	0.618257	0.226109
Lrrc49	0.618041	0.435795
CT009713.4	0.617994	0.3173
Gm27653	0.617899	0.272773
Lrrc8b	0.617899	0.272773
Rps25-ps1	0.617725	0.763391
Zfp868	0.617174	0.495463
Gm4430	0.617112	0.27714
Gm17745	0.617046	0.291055
Gm34730	0.616634	0.247894
Klhl40	0.616296	0.227001
B230206I08Rik	0.616128	0.282381
Olfr484	0.616084	0.40496
Celf4	0.616029	0.439099
Kcnb1	0.615055	0.592431
Gm38125	0.61482	0.443901
Tmem216	0.614083	0.329951
Acad8	0.614072	0.498962
Snrpert	0.61371	0.407445
Morf4l2	0.613375	0.705992
Gm42711	0.613219	0.295938
4933440N22Rik	0.612243	0.550574
Gabrg2	0.611424	0.193968
Xrcc3	0.611093	0.29112
Csmd2	0.610994	0.241877
BC006965	0.61053	0.283813
Xdh	0.61045	0.246181
Gm43920	0.610137	0.477049
Gm20687	0.609468	0.502021
Thtpa	0.609468	0.502021
Havcr1	0.609338	0.396751
Gm10136	0.608023	0.385555
	0.607845	0.207312
Gm43331	0.607765	0.24091
Gm26511	0.607765	0.24091
Sema3a	0.607761	0.313364
Crebl2	0.607576	0.523785
Spns1	0.607349	0.705174
Tfb2m	0.607231	0.496778
Gm26682	0.606642	0.249239
Slc5a6	0.60664	0.597564
Homer3	0.606378	0.29531
Spire1	0.605991	0.640114
Runx2	0.605638	0.372484
Gm26761	0.605616	0.2645
Gm27875	0.604798	0.404906
Gm43366	0.604582	0.235451
Gm45878	0.604553	0.313847
C730034F03Rik	0.603808	0.390495
Ggct	0.603801	0.687042
Gm26632	0.603469	0.291795
Slc25a43	0.60339	0.160107
Gm37072	0.603025	0.451355
Gstm1	0.602963	0.193854
Entpd7	0.602632	0.570527
AI606473	0.601889	0.573908
Hacl1	0.601863	0.177094
Pramel1	0.601847	0.402421
Mon1a	0.601706	0.381914
Egfl7	0.601569	0.290427
Hs6st2	0.601569	0.290427
Gm43858	0.601181	0.255309
Scn8a	0.601083	0.378862
Atad3aos	0.600444	0.358652
Gm28492	0.600303	0.524581
Gm12576	0.599782	0.293053
AC158986.1	0.599782	0.293053
Zfp688	0.599764	0.479665
Epg5	0.599295	0.558685
Ift88	0.598551	0.265238
Shq1	0.598457	0.328625
Gm40621	0.5984	0.184682
Tecpr2	0.597982	0.3011
Snca	0.597919	0.354441
Zfp493	0.597429	0.372318
	0.597325	0.281652
Muc19	0.597081	0.624296
Zmat5	0.596908	0.556636
2610005L07Rik	0.595827	0.266877
Glis1	0.595693	0.386705
Zfp146	0.595306	0.414139
Ralgps1	0.595107	0.287256
Anln	0.594813	0.367846
Pard3	0.594571	0.226498
Ttc23l	0.594541	0.187179
Sv2b	0.592745	0.430521
Gm3511	0.592712	0.377875
Coq9	0.592442	0.388387
Gm46218	0.592215	0.446945
Alkbh6	0.591759	0.694595
Pigf	0.591639	0.451121
Sgce	0.590904	0.207688
Tefm	0.590772	0.222214
Gm26236	0.590736	0.361224
Mvb12a	0.589788	0.772251
AC140304.2	0.589756	0.170168
Gm5619	0.589379	0.181623
5330431K02Rik	0.589031	0.593067
Tmem143	0.588992	0.391513
Gm48631	0.587723	0.22068
9530026P05Rik	0.587465	0.294771
Gm43707	0.587113	0.324698
Gm15720	0.58667	0.424341
Ccnb1	0.586363	0.493177
Nrxn2	0.586266	0.505811
Ppm1e	0.585982	0.3031
A730017L22Rik	0.585827	0.343534
Gm43294	0.585452	0.309338
Ccdc51	0.585036	0.268665
A730062M13Rik	0.584814	0.410728
Gm17082	0.584686	0.288814
Gm48230	0.584134	0.250509
Crispld1	0.584099	0.275339
A530083M17Rik	0.583764	0.529029
Il6	0.583286	0.68365
Gm5436	0.582664	0.269259
Ctla4	0.582081	0.682096
Olfr553	0.581506	0.214727
AC126028.2	0.581387	0.710702
Gm8189	0.581358	0.232651
Gm7467	0.58134	0.25745
AC166323.1	0.58104	0.199023
Wdr78	0.581002	0.267635
Ripk3	0.580835	0.374107
Fanca	0.580344	0.633137
	0.579683	0.359219
5330434G04Rik	0.579261	0.614508
Gm4285	0.579152	0.351998
A630031M04Rik	0.579053	0.293243
C1ra	0.579053	0.293243
Gm47017	0.579053	0.293243
B930025P03Rik	0.579053	0.293243
AC154616.1	0.578876	0.559427
Smim3	0.578345	0.654317
Gm26328	0.578294	0.441943
Rnf5	0.578137	0.428109
Sass6	0.578076	0.691898
Tango6	0.57782	0.741042
Gm47493	0.577235	0.482683
Pla2g4c	0.576775	0.248737
Gm43970	0.576515	0.271206
Gm42933	0.576443	0.275065
Gm6612	0.576356	0.209877
Kdelc1	0.576169	0.29888
Pou1f1	0.575746	0.301122
Gm11878	0.575578	0.179773
Epha7	0.575554	0.256619
Zdbf2	0.575461	0.370227
Snora3	0.575397	0.412243
AC119177.1	0.575316	0.21162
Gm38299	0.575106	0.221692
2900079G21Rik	0.574985	0.232628
Gm5281	0.574498	0.244381
6030452D12Rik	0.57446	0.253579
Gm20900	0.574383	0.155683
Gm45762	0.573505	0.642196
Gm37219	0.573457	0.64312
AL611986.1	0.573275	0.23799
Gm10848	0.573272	0.248156
Col19a1	0.572824	0.447838
1700021G15Rik	0.572657	0.225103
Eef1a2	0.572269	0.150288
Rps15a-ps5	0.571948	0.286102
Gm12094	0.571842	0.400906
Apoo	0.571657	0.196163
Atg4c	0.571583	0.440329
9030607J07Rik	0.571492	0.23572
Rnf128	0.571434	0.423421
Med18	0.571404	0.624722
Gm11362	0.571261	0.70905
Rftn2	0.570881	0.229168
Gm7993	0.569613	0.303554
Gm3953	0.56959	0.32767
Gm6373	0.569216	0.191834
Lrrc57	0.569097	0.349764
Car8	0.568684	0.349214
Lrp2bp	0.568538	0.142775
Pcdh11x	0.567654	0.34671
Grin2a	0.567444	0.229493
Bub1	0.567044	0.403804
Syap1	0.56693	0.502033
Mcrip2	0.566658	0.361012
Zfp316	0.566527	0.36719
Gm42630	0.566189	0.261818
P2ry6	0.565977	0.547749
Unkl	0.565121	0.530862
Cacnb1	0.565006	0.198697
	0.564958	0.184788
Ccdc36	0.564157	0.252214
Olfr656	0.564144	0.362897
Agrp	0.564135	0.230207
Iglj3	0.564065	0.399457
Hbegf	0.563921	0.328442
Gm45630	0.563608	0.378261
Gm10801	0.563602	0.694846
Gm13269	0.563576	0.383667
Inpp5e	0.563427	0.540835
Igkv1-35	0.56234	0.310497
Fbxl12os	0.562313	0.206183
Slc25a16	0.561914	0.438092
Gm5561	0.560386	0.219707
Aebp1	0.559952	0.275051
C2	0.559547	0.457436
Dsel	0.559111	0.424005
Slc36a2	0.558712	0.259699
Lhpp	0.558643	0.120567
C1qb	0.558591	0.31545
	0.558114	0.201789
Hrh2	0.558028	0.245422
Abcb6	0.557378	0.307961
Gm8162	0.557348	0.408868
Gm5909	0.557341	0.187147
Dcakd	0.557306	0.406988
Mettl18	0.557083	0.396302
Coq6	0.556998	0.628393
A930015D03Rik	0.556957	0.328939
Fam129a	0.556669	0.600043
2310009B15Rik	0.556554	0.613624
Arl2	0.556005	0.640388
Zfp239	0.555941	0.208187
Kbtbd4	0.555912	0.44512
Gm45537	0.555787	0.499089
AU015791	0.555708	0.510074
Ddx43	0.554915	0.114365
Frs2	0.554699	0.661867
Gm42648	0.554159	0.498683
Gm25334	0.553601	0.267596
Gm13056	0.553572	0.525032
Gm26965	0.553543	0.249567
Gm47856	0.552999	0.307819
Mfn1	0.552939	0.697798
Creld1	0.552472	0.588517
	0.552166	0.394785
Alpl	0.552042	0.346631
Pigh	0.551694	0.556865
Coq8a	0.551645	0.346145
Crls1	0.551045	0.698149
AC113291.1	0.550548	0.547257
Tfpt	0.550541	0.546889
Gm12430	0.550519	0.245605
Parp16	0.55007	0.376989
Gm43684	0.549981	0.517031
1500004A13Rik	0.549784	0.236594
Aplnr	0.549667	0.170017
Selenof	0.548497	0.770525
A530041M06Rik	0.548329	0.452221
Sash1	0.547976	0.569067
Gm24233	0.547072	0.514079
Coa6	0.547012	0.597703
Gm17971	0.546353	0.350634
Rbm12b1	0.54618	0.273871
Gm12051	0.546147	0.246958
Nrep	0.545971	0.213944
Gm45886	0.545926	0.188117
Apela	0.545926	0.188117
Gm9115	0.545689	0.161275
Olfr742	0.545573	0.407674
Slc25a32	0.545541	0.673779
Gm42820	0.544882	0.629041
Gm37648	0.544342	0.108016
Gm48833	0.544103	0.159245
Gm36947	0.543638	0.206665
Gabrb1	0.54338	0.430757
Itgb4	0.54335	0.291168
Fam178b	0.543335	0.182348
Mex3d	0.543292	0.417977
Gm13196	0.542925	0.523345
Kif3c	0.542873	0.17428
Fancf	0.542813	0.363368
CAAA01118383.1	0.542789	0.702829
Gm45799	0.542319	0.432799
Bbof1	0.542056	0.365423
5430434F05Rik	0.541893	0.460567
Mcm4	0.541856	0.662859
Fgf13	0.541684	0.369912
Mpdz	0.541102	0.323641
Snord65	0.540697	0.224345
BC025920	0.540439	0.31804
Arntl2	0.540379	0.134616
Ttc27	0.540212	0.56165
Gm15594	0.539647	0.435874
Med29	0.539432	0.368136
Gm44237	0.53902	0.454477
Fermt2	0.538846	0.220494
Trp53inp2	0.538802	0.232394
Dnaja3	0.53799	0.787669
Mat1a	0.537922	0.265055
Gm37204	0.537675	0.66254
Dcaf6	0.53695	0.710969
Gm10067	0.536814	0.310581
Fitm2	0.53677	0.16456
Pappa	0.536639	0.295884
Cacna2d2	0.535645	0.376034
Mkln1os	0.535291	0.535127
Fastkd2	0.535071	0.695963
Vps37c	0.535031	0.521951
Mir3091	0.534552	0.258762
Mrps21	0.534453	0.71086
Ogfod3	0.534299	0.288447
Cxcl3	0.533636	0.200045
Gm23534	0.533205	0.276478
Defb13	0.533081	0.155155
Gm25220	0.532437	0.316306
Gm35190	0.531646	0.230622
Fam198b	0.53108	0.220302
Raly	0.530777	0.50832
Csn3	0.53072	0.176149
Zfp628	0.530704	0.599651
Gm43275	0.530476	0.375425
Spns2	0.529581	0.198551
Pnkd	0.528874	0.490454
Gm10051	0.528357	0.220851
Gm16310	0.528344	0.21104
Rpl31-ps16	0.528282	0.107219
Gm14496	0.527607	0.382253
Gm26691	0.5276	0.238321
Dglucy	0.52751	0.346804
	0.527246	0.128138
Gm22910	0.526832	0.23135
Egln3	0.525661	0.180556
Gramd4	0.525214	0.561551
Vamp7	0.525166	0.48896
Top1mt	0.524968	0.19779
Palm	0.524904	0.315884
Epop	0.524702	0.23917
Nrg4	0.524193	0.160536
Gm37569	0.523625	0.292351
Ints10	0.523275	0.705898
Gm34611	0.52286	0.394584
Tspan15	0.522846	0.102539
Gm42798	0.522764	0.330592
Btbd2	0.522709	0.309407
Hic1	0.522514	0.181833
Gm4613	0.522409	0.197937
Gm20045	0.522193	0.705903
Cstad	0.521975	0.477146
AC130219.1	0.521589	0.205729
Rabgef1	0.521329	0.672831
Gm42890	0.521093	0.588502
Gm11685	0.520664	0.382959
Apol11b	0.5204	0.55529
Atn1	0.519778	0.707905
Xk	0.519645	0.510383
Ifng	0.519094	0.791038
Fut2	0.519016	0.472002
Zfp157	0.518687	0.545787
Kctd5	0.518541	0.512772
Ptov1	0.518427	0.46457
Gm5739	0.518145	0.32006
Gm22113	0.517255	0.155784
Gm38292	0.517239	0.281376
Gm43137	0.517084	0.171286
Hax1	0.516937	0.576458
Taf5	0.516927	0.708706
Eid2b	0.51688	0.470946
Ggcx	0.515779	0.170725
mt-Nd3	0.515388	0.36767
Galc	0.515071	0.475123
Naif1	0.514506	0.251035
Wdr35	0.514321	0.198659
Olfr1356	0.514114	0.169649
Olfr1359	0.513788	0.18728
Glrp1	0.513696	0.468728
BC030499	0.513608	0.159666
Hnrnph1	0.51351	0.725596
Gm3836	0.513068	0.139223
Smo	0.512649	0.187564
Gm11598	0.51227	0.157508
Gm45470	0.512015	0.181899
Spats2	0.51198	0.128471
Gm10735	0.511967	0.371177
2210406O10Rik	0.511577	0.231169
Zwilch	0.510948	0.471621
Gm11234	0.510528	0.210183
Gm20953	0.510486	0.35079
Gm12034	0.510446	0.275091
Gm8121	0.510401	0.266506
Hspb6	0.510064	0.340114
Nrn1	0.50946	0.196189
Rcor2	0.509399	0.176762
Pde11a	0.509366	0.524192
AC153911.1	0.508944	0.381553
Gm44238	0.508746	0.400462
Snora78	0.508579	0.159015
Gm44986	0.508359	0.153557
Rdh13	0.508197	0.45467
Psrc1	0.507762	0.529432
Pld5	0.507313	0.132298
1700039E22Rik	0.506962	0.196434
Gm43029	0.506659	0.226156
Clec2i	0.50662	0.785251
Tmem86a	0.506388	0.146913
	0.506317	0.790964
Gm42991	0.505874	0.245829
Gm43290	0.505281	0.702154
Fbxw4	0.50511	0.387093
D130004A15Rik	0.503881	0.255503
Erc2	0.50364	0.565862
Rbpj-ps3	0.503618	0.173868
Plcb1	0.503592	0.266406
Gm15186	0.503333	0.385606
Gorasp1	0.502533	0.166032
H2-M5	0.502279	0.11098
Luzp2	0.501222	0.190197
Phxr4	0.501153	0.43515
Prr3	0.501119	0.329064
Gm553	0.500504	0.205277
	0.500195	0.221583
Caln1	0.499371	0.182763
Col4a1	0.4992	0.297634
	0.498524	0.169626
Gbp6	0.498316	0.217707
Gsdma2	0.498107	0.243792
Wwox	0.498033	0.384056
9330020H09Rik	0.49737	0.246747
E430024I08Rik	0.497095	0.152153
Rpl31-ps11	0.496957	0.459271
C230071H17Rik	0.496849	0.411608
Gm2109	0.496719	0.327489
Shank2	0.496633	0.353796
Aspm	0.496398	0.614336
Mrps18a	0.495473	0.435516
Khdrbs2	0.49527	0.302087
Gmds	0.495209	0.256998
Mcc	0.495159	0.665712
Pts	0.495032	0.525011
Stxbp1	0.494751	0.298503
Nim1k	0.494703	0.486885
Usp29	0.494665	0.352035
Rtel1	0.494486	0.419908
Scn3a	0.494417	0.156736
Gm40841	0.493926	0.380115
Abhd14b	0.493372	0.328868
Vmn2r124	0.493208	0.190816
Tiam2	0.493019	0.139099
Tut1	0.492817	0.700756
Lpar1	0.49267	0.121914
5330438D12Rik	0.492409	0.291563
Slc24a3	0.492339	0.395113
4930412L05Rik	0.492133	0.224889
Hist1h2bh	0.491592	0.189226
Eif3s6-ps2	0.491592	0.189226
Vmn1r185	0.490909	0.140373
Fam13a	0.490908	0.456352
Comtd1	0.490898	0.368973
Ank3	0.490649	0.700606
Nme6	0.490531	0.284702
Per3	0.489755	0.638875
Dach2	0.489294	0.256514
Gm37183	0.489212	0.40392
AY358078	0.48921	0.180466
Chst11	0.489204	0.334281
Cdh24	0.489204	0.334281
B230303A05Rik	0.489078	0.160019
Lilrb4a	0.488623	0.465375
	0.488086	0.172602
Abcb8	0.487593	0.480339
Snx15	0.487409	0.359495
Egfl8	0.486938	0.259695
Atrnl1	0.486648	0.248884
Gm25636	0.486151	0.289496
Figla	0.485728	0.455111
Il13	0.485719	0.136616
Mybl1	0.485642	0.327267
Igkv2-109	0.484824	0.162592
Spa17	0.484698	0.249896
Cd80	0.484692	0.385862
Gm42778	0.484507	0.158193
mt-Atp6	0.484475	0.15749
Vipas39	0.484419	0.435012
Gm5835	0.484321	0.248277
Pax6	0.484321	0.248277
Gm47161	0.484321	0.248277
Olfr837	0.48404	0.20256
Gm27200	0.483984	0.186602
Plcl1	0.483426	0.311731
Limch1	0.481852	0.192236
4930556G01Rik	0.481814	0.0827207
2810454H06Rik	0.481332	0.598735
Zfp352	0.480978	0.247288
Zfp518b	0.480962	0.2362
Antxr1	0.480881	0.153157
Mir7067	0.480623	0.140756
Hip1	0.480065	0.253375
Atp1a4	0.479674	0.168928
Lama4	0.479477	0.159802
Arfgef3	0.479101	0.28315
	0.478844	0.675051
Tmem128	0.478551	0.661957
0610009L18Rik	0.478325	0.14548
Gm7599	0.478325	0.14548
Odc1	0.478094	0.673051
Il23a	0.477929	0.17087
Pced1a	0.477494	0.701802
Mfsd2a	0.47726	0.120953
	0.477109	0.678717
Gnb4	0.477034	0.415854
Chac2	0.476949	0.140915
Vmn2r113	0.476938	0.216023
Dnph1	0.476931	0.184087
Tatdn3	0.476704	0.232265
Fntb	0.476663	0.518335
Cntf	0.476628	0.355404
Gm43588	0.47644	0.122898
Gm11808	0.47608	0.710667
Pkd2l2	0.476018	0.326992
Kcnmb3	0.475925	0.13485
Slc25a42	0.475734	0.123369
Has2os	0.475681	0.288237
Zfp119b	0.475623	0.192617
Tpt1-ps3	0.475474	0.59052
Msrb1	0.475439	0.473344
Harbi1	0.474674	0.491002
Mnd1-ps	0.474589	0.284614
Gm17767	0.474006	0.125492
Amotl1	0.473795	0.261144
Olfr652	0.473551	0.183414
Prph	0.473024	0.294215
4930483J18Rik	0.472774	0.110897
Hdac9	0.472737	0.695953
Ercc4	0.472707	0.479781
Gtf2f1	0.472328	0.790877
Tlcd1	0.471686	0.206919
Hal	0.471212	0.128335
	0.471162	0.203539
Xrcc6	0.471032	0.704916
Ppp4c	0.470822	0.671374
Adck1	0.470443	0.332532
Gata2	0.470418	0.180885
Sgip1	0.470008	0.574855
Gm15600	0.469925	0.189101
	0.469855	0.523395
Akap1	0.469424	0.111845
Atp6v1c2	0.46915	0.250132
Gm45838	0.468922	0.299175
Meaf6	0.468107	0.702974
Gm37812	0.467974	0.279332
Ppp1r12b	0.467966	0.480694
Tmem132cos	0.467824	0.105392
Lilra6	0.467433	0.288221
Gm44835	0.467243	0.242661
Zfp790	0.467175	0.134629
Eomes	0.467061	0.406592
Ddx20	0.466499	0.466339
Galnt12	0.466311	0.406033
Alg2	0.466289	0.265246
Gm24596	0.466167	0.683344
Gm37943	0.466137	0.550653
Kcnip2	0.466022	0.151737
Gm30382	0.465727	0.277935
Gm9844	0.464991	0.143043
Sh3pxd2a	0.464925	0.668734
Cntnap2	0.464778	0.144294
Gm45393	0.464778	0.144294
Rai14	0.464301	0.682634
Neurog2	0.463478	0.198187
Rrs1	0.463358	1.06038
Gpx4	0.463127	0.367046
Gm37629	0.46246	0.357274
Olfr1408	0.462331	0.160678
	0.46233	0.404877
Dtx4	0.461809	0.675381
Pgm3	0.461771	0.28894
Tmed1	0.461584	0.237017
Tshb	0.46151	0.210625
Lysmd1	0.461341	0.410992
Wdr34	0.461189	0.0906848
Gm5614	0.460614	0.173755
Dclre1b	0.459838	0.585554
Sh3bp2	0.459438	0.773391
Gpx4-ps2	0.45922	0.103826
Slc4a1	0.459176	0.266583
1700109H08Rik	0.459154	0.204612
Scarna17	0.45914	0.327206
Gm27920	0.458596	0.173249
Zfp341	0.458477	0.280286
D230022J07Rik	0.45771	0.293202
Lrrc73	0.457635	0.135026
Ptpro	0.457443	0.365154
Dna2	0.457139	0.257338
Gm43378	0.456533	0.580095
Dennd4c	0.456368	0.313467
Enpp3	0.456229	0.12281
B530045E10Rik	0.455945	0.246599
Gm37670	0.455901	0.248796
Gm9790	0.455542	0.252432
6430710M23Rik	0.455477	0.230088
Txnrd3	0.455382	0.678581
Frmpd3	0.45528	0.321691
Wdr41	0.454799	0.372123
Gm35822	0.45439	0.156645
Gm37802	0.454265	0.110273
Plxnd1	0.454167	0.31851
Gm18974	0.454066	0.11764
Gm37108	0.453732	0.169827
Trmt61b	0.453168	0.265897
Rpe	0.453017	0.647155
Gm37859	0.452706	0.122529
Gm24289	0.452406	0.172687
Aars2	0.452347	0.337877
AC120163.1	0.452287	0.146679
Aurka	0.451876	0.310127
Gm4651	0.451756	0.301783
Ranbp6	0.451417	0.457336
Col11a1	0.45137	0.538699
Gm37120	0.451354	0.353731
Rsl1	0.451162	0.484655
Gm14853	0.45022	0.137832
Agbl5	0.450092	0.245609
Nxnl1	0.449993	0.42249
Gm43373	0.449443	0.172555
Gm7308	0.449443	0.172555
Cpt1c	0.449443	0.172555
AC113031.4	0.449443	0.172555
Zkscan14	0.448993	0.334498
Gm11979	0.448953	0.260808
Gm42548	0.448808	0.214176
Ccdc167	0.448746	0.554413
Tnfrsf22	0.44868	0.188791
	0.448373	0.145907
Hyou1	0.448049	0.45698
4930512B01Rik	0.447789	0.208221
Wnt10a	0.447767	0.551814
Slc2a6	0.44728	0.170757
Gm47615	0.44714	0.506552
Etfbkmt	0.446922	0.371718
Olfr1262	0.446783	0.134955
Rfxank	0.446738	0.392078
Dusp23	0.446317	0.321284
Rab9	0.446117	0.679353
Gm37914	0.446076	0.22994
Gm17334	0.445956	0.166911
Gm42913	0.445884	0.222905
1500009L16Rik	0.445805	0.284605
Gm1110	0.44567	0.202277
Wdr66	0.445328	0.230985
Gm48515	0.445276	0.293871
Cry1	0.444928	0.450266
Ccdc30	0.444751	0.331742
Gm45528	0.444726	0.322289
Tomm5	0.444576	0.514773
Zdhhc19	0.444376	0.313773
Orc6	0.444227	0.392065
Gm14696	0.444163	0.218143
Rpp40	0.444069	0.368231
Gm29094	0.443766	0.687729
1700066B19Rik	0.44375	0.163334
Ttc32	0.443647	0.68974
Crybg3	0.443001	0.331678
Gm43481	0.442767	0.260956
Pex6	0.442482	0.324873
Gm18943	0.44232	0.264526
Gm19108	0.442185	0.354292
Ahsa2	0.442058	0.709385
4833417C18Rik	0.441774	0.10179
C920021L13Rik	0.441704	0.280886
Adamts2	0.441204	0.0710658
Gm42455	0.440966	0.12871
Gm5879	0.440759	0.116492
Kcna2	0.440577	0.280517
Btf3l4	0.440565	0.345476
Gm24539	0.439987	0.240934
Olfr166	0.439987	0.240934
Cul4b	0.439942	0.66461
Rpp38	0.439666	0.786716
Tmem170b	0.439493	0.296527
Tgfb1i1	0.439452	0.149204
Smarca1	0.439448	0.168197
Gm46424	0.438652	0.372688
Zfp40	0.438557	0.204857
Mocos	0.437544	0.163513
Phactr1	0.437346	0.141023
A430110C17Rik	0.437108	0.12552
Ppargc1a	0.437084	0.158113
Celsr2	0.437073	0.160705
Mapt	0.43685	0.230721
	0.436092	0.485366
Gm1947	0.435778	0.161173
Prrt2	0.435607	0.312113
Tma16	0.435219	0.686345
Grip1	0.434968	0.432228
Lrrc75aos2	0.434918	0.264887
mt-Ts2	0.4349	0.271615
Hist2h2be	0.434703	0.665133
Exosc3	0.434662	0.329448
Spidr	0.434541	0.350662
Maoa	0.433879	0.28638
Paqr3	0.433822	0.580051
Nup54	0.433811	0.415275
Slc30a4	0.43367	0.486714
Naalad2	0.433651	0.125518
Dse	0.433411	0.151216
Slc25a22	0.432894	0.214322
D430019H16Rik	0.432672	0.132745
Gm21987	0.432601	0.67271
Olfr1118	0.432538	0.316431
Arhgap11a	0.432536	0.490768
Gm10444	0.431937	0.193811
Rpain	0.431907	0.402904
Pin4	0.431859	0.701642
1810021B22Rik	0.431542	0.249309
Socs5	0.431032	0.447013
Tmem115	0.430896	0.248321
P3h1	0.430799	0.0953967
	0.430343	0.300092
Mcam	0.430331	0.10924
AI846148	0.430241	0.237347
Dhrs7	0.430028	0.592451
Oxsm	0.429939	0.273559
Gm45053	0.429663	0.254592
Cst7	0.429505	0.29617
9330159M07Rik	0.429082	0.116183
Vmn2r105	0.429072	0.304156
Vcpkmt	0.428861	0.38914
Map4k3	0.428661	0.276704
Wdr4	0.428547	0.706171
Cetn4	0.428235	0.197484
Mllt1	0.428107	0.469468
D830024N08Rik	0.428038	0.1874
Il12rb1	0.427917	0.309609
Tmc8	0.427773	0.46237
Lyrm1	0.427728	0.302523
Tox4	0.427702	0.683481
Gm31305	0.42767	0.121824
Angptl4	0.42767	0.121824
Sh3bp5l	0.427497	0.524696
Gm11632	0.42747	0.236602
Alyref2	0.427055	0.600259
Sucla2	0.426982	0.691751
Alkbh4	0.426981	0.369073
Spem1	0.426732	0.265195
Gm8725	0.426637	0.143799
Mertk	0.426481	0.3517
Rpl38-ps2	0.426063	0.679259
Ddit4l	0.425733	0.0638694
Pkib	0.425103	0.372425
Mccc1os	0.424804	0.119936
CT010453.1	0.424797	0.239616
Vps18	0.424681	0.603011
Ccdc90b	0.424431	0.462869
Apba3	0.423743	0.316989
Ears2	0.423507	0.392367
Ushbp1	0.42348	0.235438
Hexdc	0.423202	0.14059
Gm37598	0.423119	0.298247
Mrpl55	0.423077	0.661902
Gm47111	0.423073	0.197111
Gm45871	0.42269	0.401991
Gm5374	0.422648	0.134747
Sv2a	0.422368	0.297023
Vmn1r226	0.422331	0.0854644
Prf1	0.422025	0.454854
Adamts8	0.421651	0.385385
Gm37678	0.421289	0.707269
4933421O10Rik	0.421261	0.247275
Gm13776	0.421223	0.0676542
Gtf2h3	0.421147	0.299749
Mir7078	0.421086	0.193397
Rnf26	0.420254	0.224143
Gm44745	0.420244	0.69693
Rsad1	0.420168	0.451166
Alms1	0.419694	0.340484
Gid4	0.419639	0.649991
Gm43339	0.419572	0.198008
Fam212a	0.418876	0.0819125
Gm11826	0.41887	0.145986
Gm43411	0.418728	0.203892
Gm15991	0.417981	0.235532
Nt5dc2	0.417551	0.126601
Gm4510	0.417521	0.0748184
Fdft1	0.417497	0.390394
Zfp974	0.417475	0.348569
Gm42449	0.41742	0.181067
Otx2	0.417112	0.552659
Hyal1	0.417031	0.191068
Ppp1r14b	0.416552	0.435977
Prrg2	0.416375	0.60052
Alkbh3	0.416363	0.328042
Wrap53	0.415726	0.330104
Gm32999	0.415663	0.0935643
Grin2b	0.41554	0.196031
Dnajc28	0.415134	0.339993
Fstl3	0.414941	0.296533
Zfp939	0.414903	0.129066
Gm37115	0.414814	0.201865
Pitx2	0.414739	0.183288
9930024M15Rik	0.414673	0.300808
Brca2	0.414109	0.55459
Map2k7	0.414098	0.110972
Epm2a	0.413996	0.111139
Insl6	0.413672	0.264906
St6galnac3	0.413642	0.256037
Fbxo8	0.413523	0.43325
Gm18072	0.413467	0.169992
Gm15541	0.413334	0.122814
Gm13868	0.413148	0.153709
Hykk	0.41268	0.116049
Invs	0.412601	0.638157
Gm13546	0.412271	0.12158
2810001G20Rik	0.412209	0.26309
Gssos2	0.411813	0.231476
Golga7	0.411779	0.471142
CT009530.1	0.411296	0.309036
Gm26569	0.411053	0.495232
Gm4886	0.410813	0.0922415
Cep112os1	0.409945	0.126496
Olfr76	0.409895	0.214765
Zfp991	0.409882	0.38707
Atxn1l	0.409802	0.552665
Rreb1	0.409699	0.659824
Gm44095	0.409587	0.11587
Trpm2	0.409557	0.0839874
D6Wsu163e	0.409374	0.470395
Bhlhe40	0.409367	0.76812
Noct	0.40933	0.312883
Fbrsl1	0.409197	0.688958
Dvl3	0.409176	0.455489
Ranbp2-ps4	0.40887	0.139063
Gm24492	0.408636	0.127908
Gm38358	0.408615	0.189666
9330159F19Rik	0.408594	0.135998
Bbs12	0.408448	0.12417
Tmem72	0.407904	0.380854
Gm44699	0.407782	0.173775
Pop4	0.40765	0.405352
Gm38163	0.407597	0.0894106
Dda1	0.407419	0.584819
Ntng1	0.407335	0.262645
Gm29666	0.407042	0.422686
Rpa3	0.407015	0.271572
Gm3289	0.406633	0.0886919
Adamts9	0.406366	0.197476
Polr2k	0.40632	0.737842
9130023H24Rik	0.406259	0.230703
Nphp3	0.406259	0.230703
Pdp1	0.406074	0.207147
Gm45187	0.405952	0.102792
E330037G11Rik	0.405941	0.554178
Atp7a	0.405927	0.669831
Gm47314	0.405333	0.383569
Gm11273	0.405285	0.252643
Slc35f3	0.405091	0.249451
Ogfod2	0.404988	0.580963
Gm45894	0.40459	0.130125
Tenm1	0.40455	0.283878
Coq10b	0.404194	0.351241
Cyb5r1	0.404191	0.785133
Gm38575	0.404181	0.179949
1700007L15Rik	0.403989	0.218519
Gm43460	0.403772	0.140547
Shox2	0.403675	0.23051
Ccdc85a	0.403646	0.331666
Mfsd4a	0.403618	0.115089
Cyp4v3	0.403303	0.178359
Sdhaf1	0.403008	0.790378
Angptl6	0.4028	0.611714
Trip10	0.40275	0.0541688
Tmem45a2	0.402476	0.0636726
Gm37716	0.402404	0.360618
Gm44037	0.402139	0.121812
C330018D20Rik	0.401902	0.268188
Hgh1	0.401796	0.403021
Gm44775	0.401627	0.345682
Gm31597	0.40147	0.214545
Stc1	0.40138	0.228877
Ost4	0.401003	0.523181
Qsox2	0.400868	0.241953
Nebl	0.400726	0.254545
Gtse1	0.400726	0.254545
Gm48880	0.400243	0.192156
Lta	0.399836	0.272683
Gm20537	0.399618	0.172182
Stx11	0.399594	0.27898
Nupl1	0.399345	0.136173
Acad11	0.399287	0.327006
Chmp1b	0.399114	0.735378
C920006O11Rik	0.39904	0.153026
Gm26901	0.398451	0.228916
Tmem181a	0.398392	0.182873
Gapdh	0.398344	0.714182
Lsmem1	0.397525	0.100783
Gm13792	0.397513	0.123562
Ankrd33b	0.397446	0.632793
Gm15912	0.397414	0.0569306
Lilrb4	0.397132	0.35145
Bnip3	0.397126	0.541184
AC132291.1	0.39656	0.11895
Gm28111	0.396429	0.192191
Gm43906	0.396135	0.0973608
Gm27042	0.39593	0.0956759
Adam1a	0.395773	0.653759
Gm42878	0.395773	0.653759
Rcn1	0.39571	0.384063
C230062I16Rik	0.395223	0.111759
Xpnpep3	0.395142	0.62764
Pacs2	0.395112	0.675659
Lmbr1	0.395092	0.183476
Tnip2	0.395023	0.440189
Akr1cl	0.394845	0.172993
Gm13986	0.394803	0.0717262
Dctn1	0.394678	0.585015
Ndufs5	0.394573	0.391092
H2-T23	0.394029	0.213708
Ppat	0.394005	0.534856
Aldh1b1	0.393918	0.227627
Mt2	0.393861	0.688159
Afg1l	0.393456	0.13823
Txlnb	0.393285	0.127643
Ddx59	0.393235	0.237771
Zhx3	0.393207	0.179721
Vmn1r86	0.392966	0.167063
Gm47558	0.392833	0.129001
A930004J17Rik	0.392786	0.634711
Aqp9	0.392581	0.12589
D1Ertd622e	0.39255	0.668735
Toe1	0.392506	0.442141
Mir155hg	0.392304	0.710173
Gm45183	0.392098	0.104941
6820431F20Rik	0.391872	0.287896
	0.391585	0.184438
Gm45902	0.391402	0.497572
A430027C01Rik	0.391296	0.2344
Trp53rka	0.39101	0.684667
Zbtb34	0.390946	0.396218
Htatip2	0.390855	0.373205
Zfp14	0.390685	0.259419
Kansl1l	0.39017	0.452579
2900089D17Rik	0.390057	0.229827
Gm43511	0.389954	0.425487
Dnajc30	0.389939	0.614314
Tmc4	0.389883	0.300959
4732463B04Rik	0.389733	0.118958
Gm45153	0.389554	0.314228
Gm12204	0.38885	0.149533
Ctc1	0.388683	0.348351
Plp1	0.388462	0.287626
Gm47567	0.388294	0.149027
Gm26648	0.388193	0.186128
Tbx3os1	0.388086	0.285036
Gm23916	0.388063	0.168666
Gm20274	0.388041	0.237132
Gm8054	0.388035	0.150289
Parvb	0.387565	0.0849993
	0.387422	0.197011
Pomgnt1	0.387298	0.32308
Gm48210	0.387188	0.0941254
A530017D24Rik	0.386539	0.15008
D5Ertd579e	0.386207	0.694132
	0.386145	0.195499
Rps19-ps5	0.385749	0.067475
Ntmt1	0.385443	0.167387
Cpe	0.385359	0.0990751
Cyc1	0.385136	0.786389
6330415B21Rik	0.384911	0.118326
[truncated: 13,166 more rows]

## Sheet: FigS3.CD4+sEV_invivo
GnSymbol	log2FC	-log10(FDR)
Gm26944	3.3996	0.759014
Gm47015	2.9331	0.262629
Klrb1f	2.67094	0.916785
Gm43203	2.56456	0.767227
Traip	2.49529	0.808938
Snora23	2.48469	0.835382
Snord35a	2.48101	0.774224
Gm26771	2.41643	0.750913
Gm37645	2.40349	0.82345
Gm42463	2.39053	0.857433
6030443J06Rik	2.19282	0.929512
Gm31749	2.17454	0.820865
Spef2	2.11511	0.823798
Gm37368	2.10817	0.919887
Ddx43	2.09937	0.820693
Gm27937	2.05118	0.935482
1810011H11Rik	2.03245	0.819406
Rps27a-ps1	2.02957	0.935937
Lrp1	2.02957	0.935937
Airn	2.02746	0.818976
Ncam1	2.02509	0.921382
Gm45360	2.00337	0.857536
	1.99585	0.819371
Dctd	1.99165	0.758644
Gm37106	1.9551	0.892101
Penk	1.9525	0.8932
Gm37206	1.94668	0.879646
Hyls1	1.93995	0.820115
Gm37176	1.9367	0.82762
Dct	1.93063	0.911511
4930417O13Rik	1.9262	0.933723
Firre	1.92466	0.891007
Rnf225	1.91989	0.905449
Gm26325	1.91989	0.905449
Gemin8	1.91227	0.820489
Gm45378	1.91	0.750508
Cox7a1	1.90584	0.920185
Gm5446	1.89312	0.820066
Gm10521	1.88486	0.821059
Cd200r4	1.88411	0.83123
Map2k7	1.87745	0.821535
	1.87464	0.870016
Gm4879	1.87464	0.870016
Gm37747	1.86163	0.926351
Dpf1	1.86159	0.750343
Xdh	1.86146	0.913478
Mnd1	1.85166	0.834175
A430110L20Rik	1.8504	0.819287
Gm37553	1.84988	0.831574
Cyp2s1	1.8463	0.902891
AC160962.1	1.84277	0.318856
Gm42856	1.84247	0.939645
Mir7678	1.837	0.897173
BC037032	1.83331	0.942838
	1.82683	0.919107
Traj36	1.81617	0.929812
Gm43588	1.81271	0.831788
Gm42449	1.81057	0.909348
4930486L24Rik	1.81017	0.767047
Rnd2	1.80466	0.892507
Gm43720	1.79921	0.82582
Gpc2	1.79921	0.82582
Gm6035	1.79858	0.904617
Gm25328	1.77968	0.937388
Gm20518	1.76486	0.891365
Apol7e	1.74501	0.916902
Gm43411	1.73125	0.944598
Gm27920	1.71745	0.908272
B630019A10Rik	1.71657	0.824567
Pcdhb22	1.71565	0.829444
Gm37621	1.70195	0.886009
Gm13785	1.69452	0.907779
Gm43197	1.6934	0.925238
Farp2	1.69106	0.908902
Dsel	1.68659	0.828862
4833418N02Rik	1.68592	0.939106
Hoxb6	1.67444	0.887396
Slc22a13b-ps	1.66615	0.914319
Gm43259	1.66519	0.857978
Ngp	1.65818	0.944432
Scarb1	1.65393	0.866783
Rnu7	1.64027	0.90537
4930431P03Rik	1.63859	0.879462
Tfap2a	1.62877	0.905864
Gm42735	1.61129	0.930678
Wscd2	1.60962	0.908953
Gm5660	1.609	0.934819
Txnl4b	1.60536	0.891203
Baiap3	1.60306	0.934152
Gm48798	1.59577	0.929373
E430024I08Rik	1.59556	0.939489
Gzmb	1.59258	0.910371
AC154627.2	1.58952	0.88908
Gm43890	1.58342	0.91334
Abcb6	1.57462	0.924312
Gm37537	1.57119	0.934522
4732416N19Rik	1.56994	0.894475
C230066G23Rik	1.56772	0.914497
Gm48225	1.5577	0.893399
Il18rap	1.54638	0.92977
Gm45041	1.54516	0.935615
Fgfbp3	1.53939	0.914282
Abcg2	1.52976	0.921068
1700109H08Rik	1.52695	0.906613
Gm12185	1.52236	0.922976
Gm43088	1.51691	0.900434
Gm48670	1.50922	0.880923
Gm47567	1.50861	0.886706
1300014J16Rik	1.50756	0.938227
Rpl31-ps11	1.50473	0.880015
Grb10	1.50066	0.939271
4930432K21Rik	1.49604	0.922719
Hectd2	1.49258	0.944465
Gm5644	1.48959	0.891302
Abcb1b	1.48861	0.932638
Gm44434	1.48653	0.933299
Gbp11	1.48063	0.86373
L2hgdh	1.47727	0.865313
AC154828.1	1.47221	0.924737
Gm45407	1.46662	0.891065
Kcnip2	1.46584	0.883086
CT010498.2	1.45208	0.896513
Gm3081	1.44564	0.830723
AC163354.1	1.44221	0.913256
Gm8189	1.44221	0.913256
Gm15132	1.4407	0.885892
Gm13137	1.44011	0.939063
Gm48627	1.43951	0.883995
Gm16638	1.43909	0.892691
Gm22357	1.439	0.903176
Gprin3	1.43547	0.908655
Gm38062	1.42905	0.862323
Prrt1	1.42842	0.89226
Ptrh1	1.42763	0.884762
Fbxl12os	1.42319	0.92799
Acsbg1	1.41308	0.91844
Frmd4a	1.40805	0.830468
Art2a-ps	1.40183	0.882874
Col11a2	1.39922	0.891614
Gm43533	1.39876	0.93102
Capn12	1.39737	0.935391
	1.39684	0.845225
Gm42868	1.39477	0.824508
Gm5946	1.39295	0.918021
Col7a1	1.39058	0.895414
Gm42572	1.38997	0.82009
Mx2	1.38965	0.828632
Ifi214	1.38847	0.85768
Gm24916	1.38721	0.944272
Gm43753	1.38648	0.89419
Zfp995	1.37337	0.889205
Plcb1	1.37107	0.854585
Ldlrad3	1.36924	0.853931
Lmbr1	1.36802	0.848368
Gm37283	1.368	0.91868
Tmem147os	1.36076	0.837244
Ppm1j	1.35884	0.889653
Ccdc125	1.35363	0.944275
Gucy1b1	1.3527	0.859295
Gm35363	1.35128	0.840866
Trpm4	1.35036	0.82444
G430095P16Rik	1.34963	0.900943
Iglv3	1.34722	0.893183
A730011C13Rik	1.34406	0.913296
Gm43352	1.33927	0.903495
Gm5921	1.33768	0.906978
Smpd5	1.33728	0.899489
	1.33432	0.862959
Gm37612	1.33293	0.940289
Cd300a	1.33267	0.909318
Gm25147	1.32885	0.909546
Gm37019	1.32093	0.918681
Col19a1	1.31844	0.877318
Spaca1	1.31822	0.825238
Bcas1	1.31683	0.879394
Il1rl2	1.31468	0.896439
Morn2	1.31291	0.921772
Usp51	1.31053	0.909512
Gm23849	1.30952	0.823374
Chd3os	1.30866	0.901546
Gm43328	1.30652	0.903069
Usp54	1.30372	0.940734
Gm37266	1.29956	0.825436
Gm14718	1.29902	0.887255
Gm10399	1.29484	0.910003
Ctrc	1.2922	0.886447
Cela2a	1.2922	0.886447
Gm47445	1.29162	0.923924
Gm42685	1.28884	0.912397
Gm10051	1.28863	0.89325
6820431F20Rik	1.28625	0.928204
Gm24305	1.28541	0.929556
Gm43633	1.28541	0.855792
Gm48582	1.28166	0.811938
Gm16023	1.27841	0.909398
Gm6368	1.26882	0.840193
Gm22798	1.26046	0.83285
Ccl27a	1.25753	0.860372
Gm42674	1.25732	0.920938
Gm43961	1.25134	0.858468
Gm37663	1.24865	0.933804
M1ap	1.24769	0.854554
	1.24414	0.772134
Chst14	1.24363	0.829013
Gm37115	1.24287	0.905084
Taf9b	1.23914	0.919604
Gm43423	1.23649	0.817252
Gm44553	1.23471	0.917061
Dpysl5	1.23374	0.864656
Col4a4	1.23242	0.860701
Gm44152	1.22259	0.91153
Irak3	1.22217	0.904236
Gm28229	1.22182	0.894129
Prrg1	1.22121	0.909895
Oip5	1.22114	0.895438
Taco1	1.22105	0.922873
Gm11579	1.21999	0.815868
Gm47004	1.21823	0.892362
Kcna2	1.21451	0.855666
Rab20	1.21168	0.916433
Gm4759	1.21146	0.473072
AC157566.3	1.21096	0.851484
Gm37370	1.21054	0.896452
AC140209.1	1.20991	0.858371
Gm47615	1.20839	0.940522
Gm43437	1.20158	0.863108
Galnt9	1.19915	0.825308
Mark1	1.19582	0.828221
Gm44891	1.19439	0.825949
Gm34220	1.19097	0.894218
Serpinb8	1.19037	0.82732
Kif18b	1.19019	0.917592
Mir142	1.18787	0.823254
Gm14085	1.18569	0.921486
Tyro3	1.18198	0.783251
AC107711.1	1.18079	0.895083
Gm26435	1.17625	0.752946
AL732506.1	1.17575	0.799879
Rmrp	1.17575	0.799879
Ndrg2	1.1753	0.919177
Grhl1	1.17515	0.822751
Gm42941	1.17261	0.926705
Cdk3-ps	1.17075	0.911767
Nrbf2	1.16752	0.94004
Tmem14a	1.16465	0.846038
Gm4803	1.15648	0.94082
Rgs11	1.15341	0.861094
Cd200r3	1.15328	0.940913
BC106179	1.14861	0.834591
C920006O11Rik	1.14619	0.84313
AC144852.1	1.14593	0.878795
Kif9	1.14288	0.916539
Gm36931	1.14031	0.902468
Zfp862-ps	1.13194	0.775002
Arhgap10	1.12925	0.889855
Gm43339	1.12899	0.878187
Pcyox1l	1.12518	0.920386
Zfr2	1.12392	0.828048
Abcd4	1.12274	0.892123
Gm47345	1.12233	0.753007
Slc25a35	1.12175	0.890818
Gm45718	1.12101	0.8761
Zfp934	1.11924	0.906883
Gm11737	1.11848	0.935891
Gm26621	1.11737	0.826251
Rpl26-ps4	1.11315	0.817358
Pax6	1.11085	0.867116
	1.10973	0.916361
Eif2s3y	1.10216	0.892169
Nrg4	1.10018	0.893959
Cd200r1	1.09994	0.910823
Ctnnbip1	1.0964	0.928204
Nkiras1	1.09636	0.839997
Gm28187	1.09388	0.897924
Fggy	1.09239	0.872384
Gm4956	1.09082	0.836812
Gm26129	1.08923	0.858878
AC166323.1	1.08866	0.826925
2010016I18Rik	1.08858	0.93051
Zfp11	1.08801	0.851453
Rora	1.0874	0.923414
2810428J06Rik	1.08708	0.934741
Gm37186	1.08475	0.834192
Gm37593	1.08427	0.932817
Socs2	1.0831	0.824231
Gm9989	1.08236	0.84232
Bbof1	1.08195	0.747931
Dzip1	1.07975	0.908496
Gm15892	1.07523	0.775623
Gm17745	1.07284	0.698118
Msh5	1.07281	0.933191
Mylk	1.07153	0.859175
Zfp365	1.06989	0.835329
Gm42521	1.06887	0.827994
Gm37766	1.06807	0.82558
Gm25789	1.06703	0.864017
Ptprk	1.06428	0.887298
Afp	1.06295	0.809174
A730017L22Rik	1.06255	0.884007
Fam221a	1.06181	0.905949
Gm37584	1.06141	0.823087
Cd160	1.05749	0.825055
Gm38319	1.05495	0.821037
Lrp8	1.05292	0.779725
Snora75	1.05132	0.805101
Mrpl23-ps1	1.04626	0.816106
Gm3636	1.04523	0.826324
Als2cl	1.04365	0.886612
Hacl1	1.04137	0.826031
Ubox5	1.04056	0.890249
Gm43331	1.03852	0.88145
Gm20257	1.03654	0.836847
A530041M06Rik	1.03424	0.882554
Gm48375	1.03371	0.896546
	1.03245	0.820711
Cd226	1.0315	0.940214
Aldh1b1	1.0301	0.767224
Gm15421	1.02868	0.829965
Ikzf2	1.02841	0.904711
Wnt16	1.02729	0.742202
Mocs1	1.02642	0.866884
Stx1a	1.02601	0.722996
2500004C02Rik	1.02476	0.863464
Gm45343	1.02397	0.819874
Gm43254	1.022	0.753797
Nlgn2	1.01642	0.773634
Ggt5	1.01498	0.912275
Gm44037	1.01273	0.899463
Gm18547	1.01155	0.830687
Gpr34	1.01118	0.88935
Tfb2m	1.01035	0.899873
Gm5050	1.01009	0.828122
Tet1	1.00874	0.940485
Scg5	1.00632	0.791158
Gm6159	1.00576	0.849127
Wdr60	1.00507	0.861462
9230111E07Rik	1.00454	0.695124
Tcea2	1.00192	0.847929
Gm36932	1.00181	0.898457
Gm41041	0.996646	0.708314
5830444F18Rik	0.994633	0.944531
Gm5865	0.994311	0.939318
Gm5561	0.994047	0.889141
Gm15445	0.993049	0.927824
Gm43213	0.991518	0.831072
Zfp605	0.990056	0.855102
Gm26330	0.989236	0.91113
Gm37931	0.98894	0.63423
Atp10a	0.987308	0.811125
Mpzl3	0.985001	0.924064
Ern1	0.984466	0.826268
mt-Tr	0.984038	0.785277
Gm16299	0.983068	0.828005
Leng8	0.982847	0.937325
Zbtb16	0.982154	0.676993
Rpl23a-ps2	0.981436	0.923988
AC122937.3	0.980298	0.753999
Gm42067	0.980088	0.814559
Cbx3-ps7	0.979397	0.830068
Zfp810	0.978989	0.82704
Ovgp1	0.977145	0.896367
Trap1a	0.971405	0.766627
A630023P12Rik	0.971089	0.906539
Btg3	0.970775	0.769292
Kctd21	0.969177	0.836089
AC061963.1	0.968565	0.828785
Gm29257	0.967622	0.836516
Gm37082	0.966482	0.835325
Gm10177	0.963522	0.884003
Hspg2	0.962191	0.888501
Fbxo17	0.961199	0.83946
Art2b	0.9599	0.929018
Tmem198b	0.958267	0.858976
Gabbr1	0.957887	0.906846
Neb	0.956686	0.831075
Gm9003	0.956041	0.887631
Zfp948	0.954934	0.752528
Gm14237	0.954781	0.795562
	0.954085	0.779793
Zfp273	0.953701	0.839247
Tmco6	0.95227	0.888713
Ggcx	0.951749	0.937718
Nat9	0.951136	0.86226
Bach2it1	0.950081	0.880497
Tspan9	0.948929	0.666929
Tbc1d24	0.948842	0.761105
Gm37248	0.948409	0.912094
Gm48114	0.947917	0.872214
Tefm	0.947616	0.839094
Zfp414	0.945198	0.91137
Gm43420	0.944484	0.882543
Zbtb49	0.942959	0.588936
Oas1b	0.942811	0.853257
Qprt	0.942417	0.904378
Ctla2a	0.941922	0.826378
Nav1	0.941734	0.771976
Gm43004	0.94126	0.641573
Fam26f	0.940618	0.882115
Gm15779	0.935116	0.623125
Gm38376	0.933826	0.9189
Tnfsf10	0.932437	0.788643
Gm43196	0.932119	0.812922
Gm20695	0.931485	0.88485
Trim68	0.9292	0.87114
Zfp975	0.928244	0.817752
Gm38118	0.928078	0.911086
Gm37289	0.927482	0.834129
Iigp1	0.926221	0.940011
AI504432	0.924653	0.860833
Eme1	0.924048	0.939309
Gm45342	0.923608	0.940593
Pxmp2	0.923017	0.829127
Klrk1	0.922926	0.785813
Slc9a3r2	0.921743	0.635982
Mir5117	0.920712	0.854342
Traj40	0.919786	0.826721
Dtnb	0.918447	0.918821
Gm22680	0.918304	0.662131
AC147041.1	0.916549	0.762305
Gm37691	0.915859	0.816951
Gm44695	0.915021	0.938165
Eomes	0.914697	0.837039
	0.914686	0.817442
Gm25930	0.914185	0.849072
1700084E18Rik	0.911632	0.812271
Cd101	0.911071	0.820434
Gm37607	0.90925	0.921897
Abcb1a	0.909029	0.827776
4930581F22Rik	0.907459	0.940531
C230062I16Rik	0.906911	0.753051
Pou5f2	0.906743	0.890748
Sntb2	0.905842	0.836121
Pi4kb	0.904676	0.912504
Nprl3	0.901395	0.940911
9330151L19Rik	0.899677	0.940889
Eid2	0.899516	0.827973
Noxred1	0.894984	0.827926
Hist3h2ba	0.894818	0.756199
Rps23-ps1	0.894385	0.761843
Gm37488	0.889318	0.77058
Lin37	0.888833	0.90275
Gm36371	0.886782	0.832075
Gm24018	0.884682	0.593001
Runx1t1	0.884461	0.639337
Gm20507	0.884106	0.814716
Gm47585	0.883968	0.777566
Cela1	0.883804	0.641893
Gm48624	0.883388	0.892366
Brca1	0.882795	0.817177
Capn3	0.881035	0.645414
Gm17435	0.878933	0.834235
Gm37072	0.87823	0.761584
St3gal3	0.876913	0.609052
Unkl	0.876826	0.935495
Cmtm4	0.876148	0.732479
Wdr19	0.875432	0.683769
Gm45413	0.874368	0.882379
Snord17	0.874011	0.600596
Gm7198	0.873563	0.796936
Fam92a	0.871999	0.714174
Gm43237	0.871831	0.89083
Tln2	0.870763	0.650022
Gm13803	0.87005	0.888577
Gm21970	0.869935	0.893464
Prr3	0.868502	0.888531
Cul7	0.867235	0.793899
Tmem100	0.867191	0.804225
E230029C05Rik	0.866556	0.892918
Tbc1d7	0.86646	0.882131
Map3k12	0.86577	0.835624
Gm37733	0.863026	0.703973
Slc26a11	0.860386	0.862026
Gm6286	0.860326	0.834053
Golga5	0.859039	0.94289
B3gntl1	0.856504	0.917819
	0.855796	0.704864
Nxn	0.855115	0.878089
Gm26826	0.85465	0.708704
Sv2a	0.854398	0.674755
Tmed1	0.854337	0.818789
Podnl1	0.853262	0.754851
Eid2b	0.851175	0.940275
4933407K13Rik	0.849556	0.745248
Ttc5	0.849351	0.934955
Mkrn2	0.848505	0.944517
Gm43493	0.848147	0.827123
Traj49	0.847817	0.825876
Apoo	0.847534	0.725359
Tert	0.847513	0.83882
Gm9042	0.847039	0.706973
Gm37558	0.846735	0.902854
Gm37254	0.846726	0.890834
Art4	0.84487	0.795628
	0.843907	0.691214
Lgalsl	0.843052	0.824918
Gm5601	0.841566	0.902239
Traj27	0.839037	0.842367
Rhbdl1	0.83854	0.735422
Gm20683	0.83854	0.735422
Cnrip1	0.835742	0.794245
Gm16409	0.835541	0.933017
Plpp5	0.834945	0.889426
B3glct	0.834481	0.866887
Rapgef4	0.834391	0.940621
E430014B02Rik	0.832701	0.90407
Catsperg1	0.832506	0.882455
Gm22063	0.831943	0.705434
Gm27733	0.831858	0.934784
Rad51	0.831325	0.902073
2810001G20Rik	0.831067	0.887314
Tmem42	0.830085	0.909186
Gm45555	0.827797	0.910153
Zfp579	0.827108	0.854454
C230085N15Rik	0.825369	0.939852
Ddx60	0.824241	0.912859
Il20rb	0.82415	0.763643
Gm20489	0.822299	0.711368
Gm12708	0.822225	0.837488
Tmem220	0.820544	0.662891
Gm42908	0.818957	0.737881
Sepsecs	0.817165	0.934823
Mdm1	0.816285	0.869195
Fignl1	0.815954	0.803207
Trdc	0.815774	0.648084
Tcf7l2	0.815423	0.858223
Atg10	0.81402	0.914585
	0.812211	0.826779
Gm10642	0.810444	0.748546
Cnga1	0.807563	0.60029
Tnks1bp1	0.807036	0.766255
Igip	0.806468	0.924845
Eif5a2	0.80621	0.599643
AC154335.1	0.805069	0.882511
Kcnh2	0.804049	0.828156
Slk	0.804045	0.911835
1700041G16Rik	0.803765	0.619115
Zfp654	0.803075	0.891587
Rhbdd2	0.801356	0.884886
Prpf40b	0.801108	0.94077
Sh2d1a	0.80107	0.735502
	0.800731	0.86858
Afap1	0.800691	0.812876
Il18r1	0.800621	0.873807
Cenpj	0.800048	0.894936
2810021J22Rik	0.799998	0.938134
Gm19605	0.799436	0.80948
Ms4a4b	0.799364	0.939086
Lrr1	0.798246	0.848986
Tmcc2	0.796767	0.771526
Slc25a10	0.796759	0.833595
Gm37978	0.796513	0.74795
Zfp146	0.796352	0.679404
AC160637.1	0.794435	0.583031
Gbe1	0.793891	0.910104
Traf3ip1	0.793856	0.850825
1700056N10Rik	0.792735	0.583282
Gm37745	0.792413	0.658176
Atp11a	0.788423	0.826901
Gm37390	0.788349	0.940913
Mr1	0.787675	0.935478
Tacc2	0.7871	0.734075
Psmc3ip	0.786169	0.484592
Brat1	0.785794	0.803584
Nlrc3	0.78506	0.896143
Gm30373	0.784479	0.461266
Gm45640	0.784094	0.913045
Gm45715	0.782859	0.738904
Tmem181b-ps	0.782318	0.701413
Xaf1	0.781533	0.873765
Efcab9	0.780087	0.700964
Ddx3y	0.779962	0.82879
Plagl1	0.77977	0.719534
Ticrr	0.77952	0.8046
Itga1	0.778743	0.450146
Mir7079	0.778662	0.671112
Nubpl	0.778507	0.753339
Arhgap20	0.776866	0.839551
Gm48904	0.776504	0.685922
Gm48720	0.775647	0.684186
Dnah8	0.775319	0.940767
Cyp2r1	0.77464	0.844269
Gm19353	0.7733	0.837674
Star	0.77246	0.78619
Mthfr	0.772155	0.7489
Tnfsf8	0.771578	0.889621
Tnik	0.770432	0.929427
Gm12669	0.768696	0.474884
Pkd2l2	0.767803	0.797536
A530021J07Rik	0.767317	0.72272
Tnfsf14	0.767236	0.726727
Zfp125	0.766701	0.740608
Thg1l	0.76662	0.728165
Ankrd23	0.766134	0.935104
Gm37780	0.763508	0.770064
Slc22a15	0.763198	0.805399
Atp8b4	0.762716	0.787663
Gm24448	0.762044	0.571493
Gm26132	0.759597	0.802291
	0.759274	0.82486
Emid1	0.759126	0.795958
Gm16973	0.759107	0.927233
3110040N11Rik	0.757568	0.800408
Gm43681	0.756845	0.888004
Myo18b	0.756468	0.64133
Dyx1c1	0.756397	0.813435
Gm23722	0.755629	0.623162
Gm47664	0.755409	0.857645
Gm6612	0.755041	0.657335
Man2b2	0.75417	0.755179
Gm20274	0.753649	0.897836
Kpna2	0.752895	0.543862
5830462O15Rik	0.750451	0.873293
Zkscan5	0.750101	0.787594
Gsap	0.749973	0.838267
Spo11	0.749948	0.527941
AC154682.1	0.749384	0.830378
Gm23212	0.749344	0.426647
Kdm5d	0.749291	0.909989
Zscan18	0.748891	0.575579
Gm42417	0.748595	0.93456
Slc12a7	0.748513	0.912561
Gm42940	0.747838	0.773848
Gm38292	0.747711	0.687284
Zfp599	0.746772	0.703715
AC174678.1	0.746485	0.861806
Hhat	0.745769	0.822588
Pcgf1	0.744824	0.561692
Gm13546	0.743375	0.563649
Gm29253	0.743374	0.907258
2610044O15Rik8	0.742523	0.933129
Dph7	0.742358	0.81454
Gm44291	0.742225	0.871803
Mybpc2	0.741535	0.607453
Btbd2	0.741461	0.817344
Ampd1	0.739389	0.597216
Gm6566	0.73887	0.612257
Slfn10-ps	0.738327	0.830589
Rnasel	0.737712	0.821493
Gm37702	0.736792	0.823632
Tbc1d19	0.736792	0.823632
Mfsd4a	0.735858	0.718838
Myl9	0.734597	0.744103
Hoxb3	0.734252	0.723307
Tnfrsf4	0.732891	0.804105
Slc25a27	0.732442	0.914286
Gm47643	0.73233	0.612428
Gm42571	0.731948	0.778605
Mpi	0.731049	0.835759
Rab13	0.730229	0.606711
Meis3	0.729251	0.78236
Znrf1	0.729217	0.860122
Gm37718	0.728721	0.827004
Slc35e2	0.728577	0.906897
B230317F23Rik	0.728434	0.782292
Ccdc30	0.727901	0.621594
C230037L18Rik	0.727221	0.811506
Gbp9	0.726623	0.901443
Gm28935	0.72629	0.576488
Gm43275	0.723043	0.836953
Cntln	0.722645	0.828089
Mafa	0.721153	0.531585
Gtpbp10	0.720385	0.615853
Gm45221	0.71942	0.74259
Gbp8	0.718161	0.892821
Gm37010	0.718048	0.834517
Ms4a6b	0.716291	0.900152
Gm37696	0.716262	0.783654
Epas1	0.715563	0.83086
Tubgcp3	0.713909	0.944506
	0.713854	0.621739
Slc9a5	0.712735	0.775566
Atpaf1	0.711117	0.825675
1110003F10Rik	0.709169	0.889866
Aars2	0.708811	0.651712
Gm44027	0.708768	0.781952
Gm48529	0.70847	0.46293
Klhdc3	0.708359	0.894943
2310043P16Rik	0.708167	0.866044
Pawr	0.708011	0.671812
Ankrd6	0.707988	0.578781
Rnf32	0.707431	0.614928
Rps19-ps3	0.706184	0.759491
Gm42763	0.705934	0.6424
Gm43707	0.705303	0.622304
Gm48286	0.705178	0.680275
Lncpint	0.704699	0.891936
Ifih1	0.704655	0.924751
	0.704414	0.880313
Prrt2	0.703917	0.819156
Ttc30a1	0.702297	0.715872
Pla2g4b	0.701501	0.622893
Onecut2	0.701295	0.554024
Coq10a	0.700876	0.914604
Etfrf1	0.700532	0.855477
Tmem138	0.700241	0.747536
Zfp53	0.700201	0.81228
Plekhg2	0.699908	0.940286
Gm43788	0.699701	0.905278
Gm11423	0.699435	0.688434
Ighv11-2	0.698421	0.629845
0610038B21Rik	0.698338	0.415464
Islr2	0.698191	0.608962
Spice1	0.69689	0.823516
Azin2	0.696203	0.783712
Krba1	0.694748	0.868051
Ispd	0.694677	0.730541
Hnrnpll	0.69431	0.841445
Pbk	0.69318	0.72041
2610028D06Rik	0.691754	0.494568
Adamts10	0.690713	0.894805
Ppp1r3f	0.688876	0.840205
Trank1	0.688566	0.746993
Jaml	0.688055	0.768718
Gabarapl1	0.687866	0.714435
Stat4	0.687768	0.847652
Dnm3	0.686753	0.540437
Nav2	0.686598	0.882317
Bckdha	0.686346	0.892167
Snora78	0.685293	0.529554
Rasal2	0.684893	0.807478
Slpi	0.68388	0.615601
Slc25a40	0.683033	0.864804
Gm48139	0.682256	0.827304
	0.682137	0.741045
Fam184a	0.681272	0.670419
Atp10d	0.680618	0.893714
Styx	0.680555	0.916278
Parp16	0.678845	0.770752
Traj12	0.678199	0.83189
Slc36a1	0.67796	0.930761
Gm47826	0.677596	0.639965
Tmem191c	0.675238	0.818601
Fuk	0.674894	0.839806
Gm42876	0.67433	0.832545
Bcl6b	0.671413	0.619216
Gm13349	0.668613	0.601939
Gm10689	0.668524	0.744897
Gad1	0.668515	0.548277
Ptpru	0.667965	0.761725
Klc2	0.667676	0.830092
Gm37033	0.667412	0.890777
Mthfs	0.66738	0.794794
A430093F15Rik	0.666331	0.715356
AL591952.3	0.666271	0.629932
Gm20509	0.665884	0.620296
1700120C14Rik	0.66565	0.659018
Gm37420	0.665392	0.67124
Ncmap	0.664331	0.564586
Gm39526	0.663585	0.438706
Kin	0.662443	0.931605
Dpp4	0.660947	0.866873
Cdk5rap1	0.660239	0.934375
Dapk1	0.659771	0.583067
Ccr5	0.659665	0.447364
Snord14c	0.659554	0.359638
Gnb4	0.657892	0.632257
Cchcr1	0.657494	0.598906
Gm47138	0.656201	0.859066
Kcnk10	0.654691	0.69258
Gm10130	0.654483	0.70307
Itga2	0.654046	0.392311
Maf	0.653719	0.939139
2010315B03Rik	0.652058	0.85623
Zswim4	0.651167	0.718159
Gm37960	0.65073	0.497774
Gm12838	0.650419	0.49305
Pcgf3	0.649998	0.891376
Mss51	0.649693	0.82953
Gsn	0.649303	0.829286
Gm44751	0.649089	0.796268
Smarca1	0.648883	0.7848
A930024E05Rik	0.648802	0.81686
1700055D18Rik	0.648664	0.634484
Gm26670	0.646809	0.596291
Kbtbd3	0.646698	0.801984
Elp4	0.646067	0.7145
Nqo2	0.645939	0.841703
Kifap3	0.645844	0.751862
Chaf1a	0.644291	0.831264
Gm13835	0.644239	0.750384
Ptbp2	0.642896	0.908323
Haus3	0.641106	0.820671
Tcrg-C1	0.640874	0.593002
Hoxc9	0.63983	0.463539
Fam212b	0.639289	0.720671
Myo19	0.638602	0.690722
Gm26910	0.638402	0.54595
Gm2237	0.63695	0.808726
Enkd1	0.635734	0.506116
Ift81	0.635609	0.384299
Mtfmt	0.634752	0.860191
Nfia	0.633871	0.857298
Zfp493	0.633646	0.590247
Gm44010	0.633424	0.743446
Slc20a1	0.633076	0.903345
Hyal1	0.632547	0.696532
	0.630622	0.521626
Nrn1	0.629907	0.602575
Gpm6b	0.62926	0.74597
Gm19705	0.62849	0.629991
Mboat1	0.62822	0.721313
Arhgef39	0.627595	0.468793
Rexo5	0.627129	0.768411
N6amt1	0.626218	0.912196
Slc30a4	0.625258	0.860007
Ccp110	0.625236	0.740076
Slc30a2	0.625165	0.609908
Cd84	0.625113	0.838189
Pecr	0.625092	0.827969
AC105358.1	0.624516	0.850322
AL731707.1	0.624281	0.828293
Clcn6	0.624238	0.875146
AC154640.4	0.623847	0.834724
Gm8566	0.623331	0.765448
Slc2a4rg-ps	0.62321	0.895565
Zfp551	0.622668	0.627902
Hdhd5	0.62216	0.458532
Hexdc	0.622109	0.837485
Gm16027	0.622086	0.611497
Thrb	0.620505	0.553994
Cyr61	0.619917	0.593711
Zfp935	0.619501	0.73331
Kcnmb3	0.618955	0.632612
Il2ra	0.618512	0.680348
Fes	0.618471	0.612093
1810044D09Rik	0.617666	0.761747
Wdr78	0.617389	0.689759
Ift80	0.617279	0.898058
Mcoln1	0.616879	0.734104
Hist1h4h	0.616345	0.776339
Camk1	0.616096	0.590855
Traj18	0.615709	0.866853
Rgs1	0.615675	0.683137
Usp2	0.61501	0.547549
Zfp182	0.614912	0.827593
B130021K23Rik	0.614806	0.672556
Gm37321	0.614499	0.517709
AC163032.1	0.614372	0.917201
March9	0.613842	0.890479
2010008C14Rik	0.613788	0.882949
Zc3h3	0.613782	0.7835
Gm5841	0.613747	0.809643
Sap25	0.613609	0.935896
Eya4	0.613404	0.585451
Adgrl1	0.61333	0.854962
Hsd3b7	0.612056	0.761043
	0.612001	0.819876
Gm47573	0.611835	0.687985
Gm28884	0.611784	0.460875
Trrap	0.611545	0.890149
Gm22980	0.611298	0.479693
Ifnar1	0.611009	0.892278
Gm25745	0.610562	0.7143
B230369F24Rik	0.610396	0.631698
Ankub1	0.609555	0.521987
Gm45110	0.608638	0.686669
Dennd2d	0.6085	0.823631
Hmgb1-ps8	0.608092	0.846079
Atg9a	0.60791	0.897811
Parp8	0.607537	0.863811
Zfp763	0.606874	0.824212
Pydc3	0.606751	0.89125
Skida1	0.60669	0.425352
Sestd1	0.60626	0.619333
Ccdc66	0.605686	0.900886
Bcat2	0.60516	0.713195
Kif13a	0.604977	0.586659
Ccdc126	0.604649	0.590925
D830035M03Rik	0.604377	0.497278
Gm11249	0.603262	0.483788
Slc22a17	0.602798	0.625329
Smc4	0.602641	0.829834
Cyp39a1	0.602344	0.762764
Gm37678	0.602296	0.868476
1700097N02Rik	0.60101	0.82304
	0.60029	0.655578
Gm38248	0.60016	0.517692
Hoxa5	0.599499	0.914461
Apex2	0.599295	0.842825
Gm28496	0.599186	0.482695
Ell	0.599114	0.830966
B430306N03Rik	0.59875	0.829671
Gm37470	0.598433	0.810155
Neil3	0.598322	0.560035
Tmem110	0.597697	0.783259
Gm38111	0.596718	0.433506
Gm38162	0.596006	0.713299
Rnf128	0.595832	0.398556
Ifi213	0.594512	0.944281
Tbx21	0.593321	0.563719
Cttn	0.593283	0.518369
Rbm8a2	0.592517	0.778203
Jup	0.591018	0.463969
Vat1	0.590973	0.662025
Slc26a6	0.59035	0.29142
Gm26965	0.589523	0.634112
Trerf1	0.589218	0.677608
Slc45a4	0.589008	0.696737
Lypd6b	0.588142	0.611989
Gm29650	0.587496	0.414818
Bcl2l12	0.587075	0.724834
Trmt44	0.586977	0.75423
Dus3l	0.586955	0.916801
G530011O06Rik	0.586628	0.40108
Cabp4	0.586533	0.791205
Emilin2	0.586483	0.465078
Dnase1l2	0.585608	0.686734
	0.585353	0.884164
Zswim9	0.585284	0.902583
Gm38387	0.584703	0.483486
Rprd1a	0.584664	0.896146
Gm47092	0.584305	0.444573
Tcrg-C2	0.584298	0.405564
Gm43138	0.584298	0.685078
Pcgf6	0.583855	0.907421
Gm9889	0.583426	0.775571
Ctc1	0.583241	0.871607
Rny1	0.582705	0.596821
Cdk5rap3	0.582541	0.807589
Gm11942	0.580822	0.595621
Arhgap15	0.580564	0.936032
AC132412.1	0.58021	0.757416
Zfp583	0.58002	0.386875
Chd3	0.579262	0.916507
Gm25636	0.578984	0.495238
Nlrp10	0.578416	0.625271
Gm44829	0.577449	0.89074
Tmem63b	0.577362	0.539219
Numb	0.576118	0.86401
Tsen54	0.57611	0.689044
Cep19	0.575645	0.728853
A130012E19Rik	0.574733	0.722252
9930012K11Rik	0.574372	0.392604
Ccdc171	0.574325	0.88851
BC024063	0.57371	0.418907
Dok2	0.573092	0.799176
Ankzf1	0.572135	0.879605
Slc35d2	0.572114	0.838274
Gm37879	0.572095	0.534296
Lat	0.571811	0.892195
Gm37760	0.570658	0.914642
Rragb	0.570535	0.525663
Cdc14a	0.569438	0.90356
Glb1l	0.568901	0.769743
Zfyve28	0.568621	0.772894
Gramd4	0.568155	0.776365
Kmt5c	0.567935	0.810496
Cib2	0.567665	0.524415
Gm43336	0.5676	0.789372
1700096K18Rik	0.567066	0.809951
Slc4a11	0.56686	0.501734
Cdkl5	0.566678	0.533722
Igkj5	0.566385	0.541065
Gm19620	0.566252	0.8274
Nos1	0.565646	0.677522
Mir181a-1	0.564899	0.540642
Btbd11	0.563929	0.69083
Zkscan7	0.563786	0.595693
Bcl7c	0.56376	0.691787
Gm38010	0.563745	0.33156
A130071D04Rik	0.563192	0.828996
Gm14537	0.562917	0.60403
Kif2c	0.562722	0.681436
Kcnk6	0.562722	0.681436
Nfxl1	0.562635	0.746752
Gm47111	0.562258	0.482798
Zfp335os	0.562177	0.615965
Lrp11	0.561977	0.410292
Ddhd1	0.561722	0.893048
Hist1h2ac	0.561713	0.634634
Lgr5	0.561518	0.525367
Gm37531	0.561115	0.783055
Scarna9	0.56045	0.770033
Gm44834	0.560446	0.536581
Napepld	0.55977	0.709043
Gpc1	0.559624	0.430595
Hist1h4n	0.559472	0.409081
4930594C11Rik	0.559059	0.59835
Mllt3	0.557972	0.937627
Anks3	0.557518	0.909447
Ndfip2	0.556977	0.936452
Hibch	0.556795	0.802752
Xrcc3	0.556258	0.631695
Themis	0.555832	0.839212
Mir7078	0.555742	0.585001
1700008J07Rik	0.555629	0.474643
Crtam	0.554796	0.44684
Gm37529	0.5547	0.872863
Phkg2	0.554121	0.829095
Gm48027	0.55412	0.432982
Gm11483	0.553755	0.489734
4930503L19Rik	0.553472	0.901887
Tecpr1	0.553208	0.922753
Gm11632	0.552934	0.52543
Gm1943	0.55219	0.634304
Anks1	0.552013	0.9136
Mtfr1	0.551912	0.830653
Cd46	0.551047	0.727314
Phlda3	0.550642	0.443967
Gm10101	0.550323	0.694618
Gm37902	0.550209	0.571577
Tbc1d4	0.549703	0.797227
Gm28438	0.54944	0.521035
Gm8995	0.549288	0.884903
Gm47963	0.548283	0.733311
Eml5	0.548265	0.756336
Psrc1	0.547564	0.676539
Syce2	0.54686	0.765585
Adcy6	0.545785	0.474104
E2f8	0.545349	0.461761
Gm37519	0.54514	0.574175
2010320M18Rik	0.545001	0.795192
Gm5909	0.544532	0.596539
Gm47992	0.54426	0.516153
Helq	0.543895	0.738952
Ficd	0.543391	0.657695
AC162302.1	0.542437	0.410473
Carns1	0.541181	0.898871
Atp6v1g2	0.540679	0.738233
Zfp760	0.540229	0.794481
Mettl15	0.540009	0.638017
Cwc22	0.539936	0.783156
Gng13	0.539915	0.658185
Nhsl2	0.539842	0.539101
Irak1bp1	0.538646	0.607016
1810026B05Rik	0.53852	0.928959
Gm23318	0.53782	0.474708
Cxcr6	0.537647	0.811048
9430015G10Rik	0.536905	0.821229
Gm39323	0.536788	0.325401
Atp9a	0.536604	0.483537
Naxd	0.536136	0.833655
Gm29228	0.536035	0.622926
Ttll4	0.53543	0.827143
Aspscr1	0.535416	0.590636
Cpeb4	0.535294	0.891689
Tmc4	0.535129	0.652549
Rab11fip3	0.533929	0.782313
Pagr1b	0.533886	0.569231
Gm13034	0.533828	0.753248
Memo1	0.533811	0.888221
Tespa1	0.533461	0.930646
Gm38043	0.53334	0.500249
Nckipsd	0.533285	0.853623
Gm38034	0.532156	0.287109
Osgin2	0.531361	0.83251
Slc8b1	0.530024	0.31055
Pan2	0.53002	0.818638
Iqgap2	0.529999	0.813218
Frmd4b	0.52935	0.37152
Endog	0.529231	0.490456
Gm42372	0.529216	0.342048
1810043G02Rik	0.529173	0.393878
Gm15696	0.528842	0.471065
Gramd1a	0.528733	0.940641
Setmar	0.528649	0.558356
Zzef1	0.528248	0.935
Agbl1	0.527	0.468676
Gpx4-ps2	0.52611	0.597528
Dpy19l4	0.525595	0.892841
Arhgef10	0.525545	0.749701
Gorab	0.524836	0.760027
Mdm4	0.524789	0.618472
AC144772.2	0.52478	0.749161
Cenpu	0.523879	0.322761
9430060I03Rik	0.523697	0.606789
Sfmbt2	0.523201	0.511633
Zbtb11os1	0.522844	0.586523
Zfp202	0.52277	0.593914
Gm28177	0.522514	0.879289
Tspyl2	0.521915	0.687508
Zfp935	0.521907	0.758291
Gm43484	0.521228	0.850517
Gm37183	0.521123	0.840364
Scp2	0.520844	0.940755
Macf1	0.520532	0.828569
4833439L19Rik	0.520386	0.718633
	0.520168	0.554356
Gm29094	0.520161	0.687784
Lzts1	0.520113	0.372669
Ptprv	0.519559	0.354973
Plekha8	0.519508	0.544337
Slc5a3	0.519441	0.828797
Epm2aip1	0.519335	0.832232
	0.519332	0.766244
Kptn	0.519198	0.583614
Fam13b	0.519092	0.89332
Gm42690	0.518769	0.353256
Lmntd2	0.518258	0.389048
Hsf2	0.517669	0.637942
Hmmr	0.517575	0.810259
Gm45746	0.517291	0.587511
Ptges2	0.517264	0.772982
Lime1	0.516685	0.895745
Spopl	0.516423	0.897339
Snord83b	0.515958	0.440256
Bora	0.515784	0.804331
Gm47483	0.515472	0.89077
Arhgap33	0.515393	0.376731
Gm45286	0.514015	0.718723
Morc4	0.513313	0.435366
Tm2d1	0.512979	0.816468
Tubgcp2	0.512673	0.802975
Trpm7	0.512404	0.908363
Tbkbp1	0.51172	0.482497
Ptprs	0.51164	0.619476
Lipt2	0.511551	0.734272
Gm11830	0.51141	0.34475
Mir7654	0.511405	0.760186
Nme4	0.510782	0.416712
Nt5m	0.510397	0.751136
Pop7	0.509993	0.794122
Gm10388	0.509624	0.645419
Zfp61	0.509194	0.712643
Dmtf1	0.50907	0.831816
Elovl7	0.508691	0.424045
Pdk1	0.508611	0.940865
9330159M07Rik	0.508525	0.483966
Nit2	0.508348	0.749685
Mau2	0.508299	0.935745
Gm47232	0.508268	0.396219
Gm37423	0.507919	0.91011
Ap5m1	0.507691	0.910449
Gm38190	0.507502	0.51364
Cx3cr1	0.50715	0.291317
Gm26447	0.507097	0.442111
Spop	0.505383	0.912802
Gm7730	0.505251	0.400723
Gm5120	0.504751	0.786758
Gm37080	0.504478	0.747051
Gm43075	0.504224	0.505778
Aen	0.504027	0.720763
Dock10	0.503823	0.944336
St7	0.50368	0.424274
Nmnat3	0.503334	0.673376
Mysm1	0.503147	0.81899
Mir7067	0.502977	0.458495
AC144772.3	0.502809	0.643558
Gm47324	0.502479	0.423775
Toe1	0.501972	0.827842
Gm37105	0.501739	0.849568
Gm25091	0.501697	0.52289
Gm10120	0.501318	0.473177
Cldn10	0.501292	0.339049
Cxcr3	0.501172	0.505684
Gng3	0.501061	0.65039
Ptprc	0.500892	0.825302
Slc25a13	0.500337	0.68071
Camk2b	0.500195	0.621202
1110025M09Rik	0.500032	0.713535
Gm37860	0.499409	0.317553
Mir8097	0.499142	0.73379
Cep85	0.499118	0.753488
Gm4997	0.498994	0.454656
BC025920	0.49899	0.752643
Ccnb2	0.498714	0.496625
Gm37522	0.498691	0.389807
Plcb3	0.498655	0.511958
Gm8251	0.498629	0.71397
Usp50	0.497935	0.671259
2010309G21Rik	0.497857	0.714362
Gm44550	0.497763	0.441372
Lrrc57	0.497505	0.359539
R3hcc1	0.497269	0.621451
	0.497131	0.328006
Gm16540	0.49697	0.748459
Slc25a16	0.49684	0.547609
Fam35a	0.496168	0.701797
Zfp712	0.49597	0.444507
Cnbd2	0.495651	0.635515
Gm47588	0.495607	0.336434
Usp9y	0.495607	0.336434
Cd28	0.495452	0.850323
B230216N24Rik	0.494796	0.303824
Dlg4	0.494629	0.756147
Mttp	0.494344	0.76595
Ifit3b	0.494248	0.305279
Gm16157	0.493152	0.511475
Ubxn2a	0.492503	0.830321
Adam10	0.492122	0.900234
Zfp623	0.491724	0.770133
Snhg5	0.491487	0.908608
Ints14	0.491263	0.77627
Mov10	0.491031	0.66782
Gm12216	0.490816	0.74018
Rngtt	0.49067	0.940128
Sgcb	0.490104	0.433395
Vamp7	0.490047	0.854491
A130048G24Rik	0.489191	0.891637
Gpn3	0.488954	0.729393
Lrpap1	0.488868	0.787631
Socs4	0.488737	0.901741
2610301B20Rik	0.488715	0.533872
Angptl2	0.488545	0.273511
AC159193.1	0.488443	0.516119
4932438A13Rik	0.48811	0.936782
Sdccag3	0.488039	0.844171
Nek8	0.487621	0.576447
Gm42748	0.487442	0.779432
Rars2	0.487025	0.852619
Rnpep	0.486703	0.841459
Nefm	0.486362	0.406701
Gm5526	0.485815	0.393171
Gm47234	0.485764	0.885826
Hoxa9	0.48514	0.533155
Mib2	0.485072	0.558462
Gm25896	0.48493	0.398954
Mmachc	0.484122	0.552131
Svbp	0.484083	0.746979
Scrn2	0.483977	0.407952
	0.483709	0.400444
Brwd1	0.483256	0.894364
Gm17971	0.482922	0.590663
Gcdh	0.48272	0.531039
Ppp4r1l-ps	0.48262	0.938588
Cald1	0.482599	0.579703
Zufsp	0.482027	0.830791
Casp1	0.481998	0.878317
Gm47087	0.48152	0.798562
Zfp105	0.481083	0.594112
Exoc6b	0.480913	0.85565
Clk4	0.480631	0.927943
Herc6	0.48047	0.871075
Mphosph9	0.480164	0.790229
	0.479972	0.521106
Gps1	0.479876	0.519174
Gm38115	0.479562	0.735953
Slc41a2	0.479343	0.499252
Gm45762	0.47863	0.573191
Pcmtd2	0.477531	0.887787
Parp6	0.477122	0.819604
Zswim7	0.476791	0.393859
Khk	0.476663	0.576429
Gm27694	0.476334	0.898952
Zfp619	0.475821	0.388557
Hoxb9	0.475436	0.240844
AI463229	0.475056	0.590382
Gm15411	0.474867	0.628846
D3Ertd751e	0.474755	0.802893
Hist1h2be	0.474539	0.535947
Cd40lg	0.474397	0.733508
Adam15	0.47435	0.629852
Bard1	0.47335	0.716676
Tdrd3	0.473199	0.87226
Gm35339	0.473057	0.344001
Guf1	0.472317	0.875831
Hmgxb4	0.471706	0.865197
Cd3g	0.471395	0.778491
4933406P04Rik	0.471368	0.344212
Clasp2	0.471309	0.918441
Rnf170	0.470701	0.814086
Tns4	0.470236	0.443849
Jcad	0.469755	0.431121
Xlr4b	0.469665	0.832316
4930522L14Rik	0.469328	0.556169
Gm24920	0.469136	0.421512
Ccdc50-ps	0.46903	0.375026
Gk5	0.468379	0.396892
1700056E22Rik	0.468253	0.532694
Dtx3	0.468121	0.597488
Gm38220	0.46763	0.616465
Igha	0.467392	0.831979
Gm43481	0.467337	0.52953
Nrip1	0.467054	0.887877
Gba2	0.466968	0.643668
4632404H12Rik	0.466355	0.828278
Fyb	0.465488	0.841574
Mob1b	0.465039	0.888673
Braf	0.46489	0.898512
Rbak	0.464687	0.812042
Ankrd39	0.464413	0.799451
2610507I01Rik	0.464393	0.545361
Rttn	0.464105	0.800559
Haus2	0.463741	0.770332
Kifc2	0.463673	0.324315
Fkbp11	0.463518	0.313271
AI846148	0.463219	0.519303
Phf20l1	0.463211	0.896282
D930030I03Rik	0.463206	0.28612
Gm4540	0.46307	0.698087
Ifnar2	0.463067	0.933891
Atp9b	0.462806	0.906653
Dnaaf5	0.462747	0.583525
Gan	0.4619	0.829375
Smpd2	0.461839	0.700393
Camk2g	0.461404	0.800767
Gm19325	0.46131	0.548788
Igsf3	0.459767	0.295341
Utrn	0.4592	0.894767
Zfp873	0.459061	0.770013
1110032F04Rik	0.458221	0.305897
Vps13c	0.457627	0.904252
Pigh	0.457171	0.786429
Fam208b	0.456605	0.912086
Gm42819	0.456539	0.708362
Clcf1	0.456138	0.765318
Kifc1	0.455812	0.281026
Gm42933	0.455723	0.318074
Vps13a	0.455708	0.918315
Gm9118	0.455702	0.28488
Cnot7	0.454751	0.919683
Zfp326	0.454599	0.825145
Wdr38	0.45424	0.378917
Fam120c	0.453973	0.564097
Pole2	0.453247	0.582155
Traf4	0.453058	0.577377
Gm45220	0.45251	0.844426
Hnrnph3	0.452369	0.823517
Pitpnm1	0.452255	0.578127
Gm11532	0.451592	0.525196
Ccdc130	0.4512	0.756912
Lmbr1l	0.451181	0.857953
Fam118b	0.450574	0.608436
Gm29055	0.449961	0.50651
Dok4	0.449703	0.425438
Rps11-ps1	0.4495	0.805871
AC165274.1	0.448394	0.719488
Mospd2	0.448219	0.611066
Gm48673	0.448091	0.235474
Rasip1	0.448047	0.356199
Gm30025	0.448047	0.356199
Pctp	0.447822	0.615932
5930430L01Rik	0.447671	0.339723
E4f1	0.447528	0.747858
Abcg3	0.447469	0.758241
Rcan3	0.447464	0.574099
Gphn	0.447227	0.807479
AC163040.1	0.447014	0.512368
Gm43413	0.446954	0.423786
Ptprj	0.446278	0.449379
	0.4455	0.610409
Phka2	0.444734	0.661715
Gm8107	0.444173	0.69061
Marveld1	0.443812	0.581351
Arrdc2	0.443737	0.569469
Tcea1-ps1	0.443703	0.486151
Cd27	0.443438	0.813912
Adprm	0.443436	0.852814
n-R5-8s1	0.443216	0.850953
Atp13a3	0.442996	0.893128
Atp5g2	0.442991	0.75918
Rnu3b3	0.442958	0.366871
Rnu3b3	0.442958	0.366871
Pex26	0.442848	0.644515
Kat2b	0.442028	0.771971
Gm11221	0.442005	0.523267
Trp53bp2	0.442003	0.775524
Nanp	0.441647	0.741915
Ano10	0.441453	0.825468
Uty	0.440859	0.710095
Senp7	0.440547	0.911027
Zfp444	0.440462	0.772946
Gm28309	0.440278	0.330789
Klf4	0.440127	0.835402
Tmem184c	0.439957	0.870818
Gm36445	0.439694	0.377131
	0.439101	0.824653
Trps1	0.439063	0.716099
Letm2	0.438597	0.867131
Scarna17	0.438385	0.633957
Gm10250	0.438288	0.535593
Clk1	0.437983	0.761294
Gbp4	0.437835	0.8928
Gm27010	0.437441	0.505527
Gins3	0.437228	0.636353
Gm42890	0.43694	0.582594
Zfp277	0.436778	0.7709
Tex2	0.436772	0.588459
Gm44093	0.436466	0.501343
Fam193b	0.435735	0.799816
Gm37642	0.435727	0.674529
Trat1	0.435337	0.71484
Daam1	0.435001	0.825149
Ipcef1	0.434913	0.788901
Birc2	0.434866	0.935922
Gpatch1	0.434547	0.723808
Aoc2	0.434518	0.438718
3110056K07Rik	0.434167	0.73632
Thra	0.434163	0.751146
Gm5564	0.434148	0.497208
Kri1	0.434003	0.895551
Gm45120	0.433556	0.636116
4632418H02Rik	0.433302	0.401256
Slc9a9	0.433163	0.533927
Ccdc82	0.433083	0.915513
Ocel1	0.432808	0.644766
	0.432466	0.302858
Gm6545	0.432386	0.939953
Ercc6	0.432324	0.880309
Nemp2	0.431533	0.618086
Snx13	0.431315	0.820395
A230072E10Rik	0.430948	0.458252
Gm8186	0.430919	0.432374
Gmip	0.430771	0.913422
Dgka	0.430652	0.910398
Slc9a7	0.430334	0.650221
Apol10b	0.43008	0.455707
Cntrl	0.430004	0.851592
Map2k6	0.429979	0.256744
Fgfr1op	0.429898	0.8134
Gm43430	0.429355	0.728221
H2-Q4	0.428867	0.890455
2310001H17Rik	0.428282	0.90962
Zfp408	0.428245	0.588464
Mfsd6	0.428241	0.755184
Eno4	0.428146	0.210933
Gab3	0.428051	0.764792
Gsr	0.427941	0.53976
Dlgap5	0.42716	0.409391
Gm37132	0.426904	0.324569
Nbeal1	0.426805	0.932125
Ugcg	0.426698	0.913489
Ppp1r35	0.426427	0.383534
Kremen1	0.425803	0.497003
2900076A07Rik	0.425657	0.737411
Mir6948	0.425405	0.198744
Zfp961	0.425041	0.700268
Dopey1	0.424868	0.931613
Pcgf5	0.424753	0.70778
Naa16	0.424545	0.90543
Nup43	0.42417	0.565745
Gm26583	0.424152	0.202073
Pcm1	0.423975	0.892374
Carf	0.423897	0.831196
Cdkn2aip	0.423857	0.912138
Golm1	0.423666	0.580606
D3Ertd254e	0.423479	0.769423
Adamts6	0.423351	0.472619
Gm43667	0.422713	0.564964
Zfp36l2	0.422229	0.600324
Rnf19a	0.422076	0.818833
Sytl2	0.421666	0.617423
Snhg6	0.421297	0.294593
Fdxr	0.420589	0.745312
Nadsyn1	0.420423	0.565077
Plcb4	0.420422	0.368843
Adam9	0.420142	0.225546
Get4	0.419722	0.355634
Traf3ip3	0.419509	0.828974
2700097O09Rik	0.418932	0.827939
Zdhhc15	0.418818	0.399596
Gm12174	0.418603	0.694155
Fbxl20	0.418515	0.871209
Ddb2	0.418444	0.616633
AC130671.2	0.418441	0.185726
Gm42611	0.418326	0.547148
2700099C18Rik	0.417975	0.602529
Dvl1	0.417952	0.940805
Gpr132	0.417578	0.828543
Asb2	0.417529	0.369818
Gm7331	0.417496	0.507465
Mrps18b	0.417496	0.507465
Lmo7	0.41735	0.751688
	0.416709	0.415231
Uimc1	0.41554	0.911319
Tab1	0.415388	0.391308
Rif1	0.41481	0.895476
Gm3793	0.414696	0.542179
Gm15896	0.414659	0.700225
Gm37914	0.414207	0.566715
Tmub2	0.414144	0.73329
Zkscan8	0.413877	0.887832
Gm15720	0.413654	0.469872
Runx2	0.413391	0.38226
Chac2	0.412667	0.399255
Fam206a	0.41265	0.847048
Zgpat	0.412448	0.851257
Gpr137c	0.412241	0.509661
E330037G11Rik	0.412034	0.744546
Arhgap5	0.412034	0.937943
Snhg12	0.412032	0.905154
Kntc1	0.411913	0.358874
Gm38253	0.411845	0.825363
Gm15760	0.411397	0.374349
4933439C10Rik	0.411131	0.552617
Ankrd44	0.410838	0.752433
Lrrcc1	0.41081	0.900474
Wdr91	0.41064	0.556451
Bbs9	0.410629	0.620967
Robo1	0.410552	0.599523
Srpr	0.41052	0.747129
Gm15506	0.410346	0.427989
Acyp1	0.410221	0.725118
Ndufaf7	0.409935	0.71613
Ndrg3	0.409814	0.808405
Evc	0.409812	0.263633
Gm42549	0.409665	0.661675
Kdm4c	0.409506	0.700561
Skp2	0.409414	0.495895
Ccdc77	0.409219	0.791222
Mbd5	0.409136	0.735018
Gm12940	0.40908	0.89876
Rbm4b	0.408757	0.797766
Wdr59	0.408462	0.716217
Gm38075	0.408172	0.299864
Tbcel	0.408017	0.807626
Atg4c	0.407919	0.229565
Gm43457	0.407518	0.486126
Gm37639	0.407232	0.581637
Gm45289	0.406977	0.530397
	0.40674	0.449693
Rita1	0.406258	0.332275
Sp3os	0.406022	0.578224
Zfp580	0.406006	0.506845
Gm37893	0.406001	0.298985
Oxr1	0.405985	0.901171
Herc1	0.405596	0.929153
Lamc1	0.405475	0.490268
Sh3bp1	0.404966	0.622625
Cdk5rap2	0.404831	0.704677
Brca2	0.404693	0.67258
Gna11	0.404689	0.779892
Gm8288	0.404592	0.328164
Gtdc1	0.404227	0.77673
Camsap2	0.40392	0.781338
Uckl1	0.40367	0.63956
Galm	0.403446	0.256977
Smg6	0.402901	0.835802
Gpr89	0.402755	0.774548
F9	0.402748	0.443165
Gm42798	0.402433	0.464551
Bloc1s6	0.402389	0.830878
Mrpl9	0.40236	0.780918
1500015A07Rik	0.402174	0.381485
Cd96	0.40201	0.546178
Clec2d	0.401769	0.651098
Bsn	0.401763	0.304771
Ralgapa2	0.401589	0.72467
Mex3b	0.401522	0.397971
Gm45807	0.40151	0.603174
Bicra	0.401423	0.671568
Gabra3	0.400966	0.415076
C130051F05Rik	0.40096	0.750959
Gm13091	0.400959	0.456406
Cops3	0.400876	0.78292
Bbs4	0.400599	0.58465
Mrpl27	0.400525	0.705162
Zfp280d	0.400452	0.940909
Ccr2	0.400442	0.687734
Itga3	0.400272	0.226844
Cel	0.400078	0.446494
Gm21985	0.40005	0.501556
Lrch3	0.399957	0.93987
Abcb4	0.399294	0.462307
Tfpi	0.399159	0.313499
Hook1	0.399095	0.537324
Rap1gap2	0.398988	0.796266
Acer3	0.398525	0.25892
Klhl20	0.398439	0.83436
Ccdc88b	0.398421	0.783591
Prnp	0.397909	0.602067
Arhgap39	0.397532	0.338739
Gm47438	0.397329	0.320637
Hist1h4b	0.397315	0.328916
Cep350	0.39716	0.936283
Alg13	0.396983	0.550352
Hip1	0.39652	0.457071
Tnrc18	0.396364	0.74644
Gm13194	0.396263	0.286116
	0.396	0.527536
P3h1	0.395874	0.495038
A430072P03Rik	0.395557	0.335629
Dis3l2	0.395199	0.694625
Coro2b	0.394749	0.240859
Haus1	0.394416	0.752233
Gm36933	0.394333	0.26513
Ikbke	0.394204	0.612089
Lurap1	0.393192	0.315389
Gm14049	0.392758	0.246212
Usp28	0.392701	0.653866
Nudcd1	0.392676	0.809179
Chfr	0.392291	0.928246
Akap8l	0.391802	0.93117
Gm28052	0.391535	0.483321
Foxp2	0.391268	0.312088
Foxred1	0.391011	0.685874
Atrx	0.390865	0.906994
Gm38082	0.390805	0.42219
Peli1	0.390805	0.893598
Timd2	0.390757	0.368985
Hmgb1-ps5	0.390612	0.47037
AI597479	0.390587	0.55075
Gm22264	0.390581	0.23506
Nrp1	0.390316	0.676323
Rce1	0.390315	0.539046
Aebp2	0.390256	0.927287
Gimap8	0.390142	0.919274
5830432E09Rik	0.389841	0.385446
Tspan17	0.389672	0.672621
Erh	0.389627	0.548549
Hdac6	0.389248	0.458913
Gpsm2	0.389128	0.306005
Arrb2	0.389112	0.901307
Gpr174	0.388844	0.770303
Zmym6	0.388834	0.803246
Krit1	0.388776	0.826591
Gm43696	0.388639	0.792491
Gm37474	0.388524	0.834401
Esr1	0.38849	0.556466
Cep164	0.38772	0.422099
Fpgs	0.387637	0.673342
Trappc11	0.387386	0.833589
Gm48611	0.38722	0.520371
Ints13	0.386657	0.906259
Gm38355	0.386633	0.302132
Trim39	0.386371	0.838253
Mmaa	0.386077	0.404871
Setx	0.385426	0.926421
Parvb	0.385271	0.385178
Smc6	0.38514	0.913301
Snx15	0.384935	0.520025
D930016D06Rik	0.384615	0.920118
1700066M21Rik	0.38434	0.352466
Snord21	0.38377	0.289669
Phxr4	0.383409	0.35055
Eml6	0.382908	0.372872
Gm44567	0.382885	0.607568
1700086O06Rik	0.382812	0.375671
Isca1	0.382566	0.935244
Zfp688	0.382342	0.485442
0610040B10Rik	0.382236	0.660208
Gm39288	0.382233	0.413293
Gm45894	0.381844	0.437186
Rasa2	0.381804	0.919288
Xpo6	0.381645	0.873885
Lca5	0.381442	0.677354
Scarna2	0.380669	0.432309
Tpr	0.380406	0.819579
Lclat1	0.380303	0.661666
Dcp1b	0.380157	0.686994
Srcap	0.379778	0.793173
Nfkbiz	0.379509	0.863059
Tomm5	0.379438	0.572982
Tex9	0.379325	0.766505
Pdcd5-ps	0.379053	0.309456
Fyn	0.379046	0.750449
Ap3m2	0.378984	0.797946
H2-K2	0.378967	0.825883
Papd4	0.378749	0.50552
Wapl	0.378564	0.88931
Lst1	0.378558	0.51107
Ppp1r16a	0.378111	0.401075
Rasa1	0.377396	0.907629
Cry2	0.377344	0.583382
Gm42869	0.377013	0.36207
Gm35755	0.37701	0.473888
Yeats2	0.376954	0.708503
Plk3	0.376928	0.442036
Itch	0.376858	0.909845
Sntb1	0.376725	0.38623
Rab37	0.376436	0.449988
AL732309.1	0.375989	0.78567
Fam208a	0.375669	0.906429
Nudt19	0.375658	0.895695
Edem2	0.375594	0.773419
Malat1	0.375513	0.431836
Gm15859	0.375451	0.349641
Coq10b	0.375442	0.54158
Dym	0.375354	0.757471
Agap2	0.375071	0.632334
Zfp28	0.374909	0.290685
Cep95	0.374694	0.767357
Dand5	0.374673	0.291953
Gtpbp2	0.374626	0.757609
Wsb1	0.374544	0.833869
Spats2l	0.374379	0.502012
Gm16565	0.374114	0.188144
Stx12	0.374106	0.872948
1110012L19Rik	0.373936	0.531519
Snora57	0.373825	0.470155
Rassf6	0.373809	0.450036
Gm43329	0.373585	0.572604
Arhgap9	0.373574	0.938393
Mns1	0.373495	0.421933
Bicdl1	0.373465	0.507839
Osm	0.372836	0.382157
Slco3a1	0.372694	0.628844
Gin1	0.372655	0.841077
Gm21974	0.372174	0.302334
Snord45c	0.372046	0.365411
Akap9	0.371733	0.89533
Acvr2a	0.371535	0.448198
Nlrc5	0.371243	0.891785
Itga4	0.371159	0.939106
C330011M18Rik	0.370982	0.435444
Amz2	0.370796	0.830335
Cyp2d22	0.370632	0.354802
Scoc	0.369908	0.846686
Zfc3h1	0.369874	0.828962
Dennd1c	0.369842	0.917271
Prpf38a	0.369556	0.78766
Dennd4c	0.369403	0.304786
Abcc10	0.369068	0.370611
Nktr	0.369062	0.84673
Ticam2	0.36903	0.544513
Zbtb17	0.368992	0.560947
Gm16201	0.368984	0.202584
Rock1	0.368713	0.936809
Upf2	0.368684	0.903975
Tbc1d8b	0.368599	0.253966
Vamp5	0.368408	0.811619
Pfkl	0.368281	0.695934
Gm37954	0.367714	0.452698
Mir7116	0.367599	0.24807
Rab39b	0.36728	0.420226
	0.367225	0.506578
Gm15344	0.367136	0.612634
Btrc	0.367087	0.545885
Hltf	0.366852	0.90431
Nrde2	0.366379	0.756088
Tbc1d16	0.366245	0.26736
Gm7285	0.36613	0.409874
Gm43466	0.365991	0.461096
Btbd7	0.365709	0.859749
Gss	0.36537	0.42885
Gm47594	0.365138	0.312027
Traf1	0.365124	0.827342
Phf11d	0.365078	0.263912
Gm37632	0.365071	0.291474
Cep57l1	0.364528	0.748092
Kyat3	0.363969	0.43446
Rictor	0.363942	0.938242
Bcl9	0.363849	0.763623
Zfp369	0.363771	0.829713
Coq5	0.363064	0.857931
6430511E19Rik	0.362905	0.539879
Zfp945	0.362704	0.835166
Prps1l3	0.362696	0.49685
Per3	0.362345	0.624083
Syap1	0.361793	0.494337
Slfn3	0.361719	0.236087
	0.361651	0.554335
AC126804.1	0.361546	0.505794
Lpin1	0.361085	0.742023
Prdm9	0.361029	0.401797
Tiam1	0.360908	0.46867
A930033H14Rik	0.36074	0.390843
Trmt11	0.360695	0.826545
Acaca	0.360482	0.727316
Arid4a	0.360261	0.864242
Aurkb	0.360105	0.497772
Brip1	0.360021	0.623871
Gm43811	0.359758	0.202205
Itih5	0.359706	0.344102
Stx18	0.359552	0.623334
Zfp653	0.359501	0.355358
Rbm41	0.359215	0.4912
	0.359193	0.239421
Tsacc	0.359184	0.38317
Atg16l1	0.358918	0.831898
Asah2	0.358902	0.434269
Ube2i	0.358869	0.637061
Spata2l	0.358867	0.24831
Gm20045	0.358863	0.64043
Soat2	0.358615	0.388659
Fastkd1	0.358567	0.407936
Piezo1	0.358566	0.79214
Ppox	0.358238	0.581815
Gm6451	0.358216	0.465522
Spink10	0.358186	0.689946
Rabl3	0.358127	0.63791
Tmem64	0.358062	0.518638
Rnaseh1	0.357993	0.144418
Accs	0.357971	0.450976
Thumpd3	0.357871	0.927284
Gm12258	0.357713	0.569988
Gm5514	0.357619	0.315038
Ss18l2	0.357503	0.539581
Cacnb1	0.357378	0.449357
Slc35b3	0.357339	0.744656
Kctd18	0.357274	0.610071
6720475M21Rik	0.35721	0.406896
Lig3	0.357082	0.80923
Rbm26	0.356582	0.858478
Tnrc6a	0.35658	0.961075
A630052C17Rik	0.356512	0.178954
Gna12	0.356509	0.335597
Taf6	0.356504	0.782982
Xlr4c	0.356486	0.856649
Usp53	0.356401	0.54091
Gm43578	0.356187	0.17963
Usp18	0.356176	0.613195
Orc5	0.356011	0.743977
Trit1	0.356006	0.630144
Ddx42	0.355941	0.890448
Bnip3	0.355879	0.376361
Eef1akmt2	0.355835	0.32328
Nudcd2	0.355771	0.862341
Slc14a1	0.355463	0.363526
Rbm4	0.355367	0.940796
Tmem185a	0.355315	0.607583
Ranbp10	0.35517	0.817065
Nisch	0.355088	0.892487
Pitx1	0.355015	0.300913
Hnrnph1	0.354925	0.905154
Lrrc1	0.354859	0.441278
Zfp938	0.354698	0.644484
Ppip5k1	0.354659	0.60583
Srgap2	0.354624	0.761782
Gm20300	0.354267	0.709915
	0.35423	0.419941
Mybl1	0.354135	0.443786
Klhdc1	0.354118	0.506504
Plcg1	0.35409	0.716838
Atxn7	0.353938	0.826624
Ube2m	0.353373	0.603105
Gm15725	0.353231	0.54841
Lpar6	0.353066	0.730306
Plpp2	0.352667	0.528583
Ehbp1	0.35211	0.464536
Dbndd2	0.352066	0.308388
Bckdk	0.351862	0.690555
Ankrd28	0.351847	0.746495
Serpinb9	0.351594	0.627855
5031434O11Rik	0.351559	0.564756
Snord92	0.351556	0.390076
2010111I01Rik	0.351345	0.646264
Zkscan1	0.350866	0.70895
Tk2	0.350726	0.835925
Gm10548	0.350714	0.199827
Ppp2r3c	0.350665	0.803954
2310035C23Rik	0.350386	0.936155
Cd5	0.35037	0.76656
Sqor	0.35033	0.208471
Xkr8	0.350306	0.339497
Slc25a15	0.350297	0.522385
Mtg2	0.350067	0.568275
Orc4	0.35002	0.823249
Tet3	0.349923	0.869856
Atp2c1	0.349915	0.829037
Ppp2r3d	0.349909	0.611296
AC113595.1	0.349576	0.270756
Mgea5	0.349528	0.829009
Ugp2	0.349398	0.838631
Retsat	0.349207	0.14073
Scai	0.349117	0.852395
Gm26740	0.348794	0.848136
Atr	0.34876	0.903401
Cd3e	0.348684	0.678672
Gm37589	0.348629	0.199354
Nudt15	0.348562	0.397943
D430013B06Rik	0.348547	0.480338
Gtpbp6	0.348539	0.790684
Hmbox1	0.348501	0.592796
Exosc7	0.34825	0.835804
Map4k4	0.348229	0.845864
Pnn	0.348118	0.429648
Gm32856	0.347482	0.699927
Pde3b	0.347114	0.829759
Ddx50	0.347095	0.908279
Klrd1	0.346587	0.250779
Insl3	0.346571	0.61599
Gm13498	0.346312	0.323176
Cdon	0.346167	0.425313
Icos	0.34603	0.51205
Ctsw	0.345916	0.349276
Hmgn5	0.345724	0.922537
Gm15232	0.345554	0.621856
Gm13653	0.345437	0.222624
Zfand2b	0.34537	0.59499
Pced1a	0.345364	0.626398
Gm42986	0.34521	0.376903
Wdr41	0.345046	0.490852
Zfp329	0.344942	0.899795
Tpp2	0.344881	0.828486
C730045M19Rik	0.344618	0.259215
Rapgef6	0.344333	0.838759
Gm24265	0.344278	0.682791
Rab33b	0.34402	0.57197
Nbeal2	0.343808	0.49976
Ube2v2	0.343232	0.612659
Ubxn2b	0.342698	0.778185
Gm37490	0.342694	0.418827
Cep162	0.342212	0.707588
Usp37	0.342192	0.711519
Gpcpd1	0.342006	0.82049
Cdh17	0.341963	0.311522
Dglucy	0.341748	0.410624
Ssbp2	0.341654	0.437281
Xrcc2	0.341652	0.420449
Them4	0.341321	0.564762
Kidins220	0.341067	0.907238
Htatsf1	0.340973	0.831335
Neurl1b	0.340646	0.184691
Dnal4	0.340596	0.576603
Cep97	0.340562	0.576136
Gm44116	0.340394	0.237017
A430018G15Rik	0.340282	0.170446
Nbr1	0.340169	0.915268
Paqr4	0.340167	0.405406
Rufy2	0.340097	0.785199
Stag1	0.339894	0.881209
Urb2	0.339821	0.379024
Atm	0.339628	0.819384
Rybp	0.339537	0.376809
Gm12481	0.339399	0.547753
Gm45223	0.339363	0.805677
5830444B04Rik	0.339333	0.226605
Tmem241	0.339177	0.552178
Ddx46	0.338872	0.916763
Serf1	0.338831	0.448811
Sh2d2a	0.338647	0.514283
Erp27	0.338629	0.376091
Dph1	0.338407	0.42963
Plscr3	0.338405	0.586839
Grhpr	0.338014	0.670716
2900089D17Rik	0.337996	0.316717
Mettl17	0.337942	0.557155
Eif2a	0.337887	0.936601
8430429K09Rik	0.337811	0.57016
Zdhhc16	0.337759	0.566338
Srp9	0.337725	0.789391
Mitd1	0.337708	0.824566
AC137513.1	0.337599	0.606615
Tmem165	0.337404	0.781281
Dyrk2	0.336898	0.778229
Cryzl2	0.336739	0.301922
Lnpk	0.336493	0.744282
Dgke	0.336439	0.534332
Rnf215	0.336215	0.720069
Usp15	0.335958	0.940893
Adam1a	0.335906	0.821406
Ctnnal1	0.335644	0.427978
Uba3	0.335644	0.794219
Nebl	0.335407	0.455201
Gm47283	0.335275	0.714498
Pds5a	0.335246	0.895582
Zfp512b	0.335204	0.467416
Rspry1	0.335119	0.805796
Cep290	0.335107	0.5736
Mzt1	0.335013	0.494897
Atcayos	0.334955	0.474653
Suz12	0.334851	0.940673
Znrf3	0.33447	0.232025
5730405O15Rik	0.334256	0.310907
Gm42547	0.334125	0.496028
Mon1b	0.333999	0.696076
Chd2	0.333889	0.829611
Gm9701	0.333729	0.436302
5330438D12Rik	0.33371	0.500126
1700021F05Rik	0.333485	0.573074
Lats2	0.333481	0.647347
Ms4a6c	0.333474	0.670677
Abhd5	0.333326	0.56577
Chtf18	0.333305	0.181796
Ankrd12	0.333207	0.899388
Mirt1	0.33311	0.934117
Usp16	0.332905	0.934281
Gm18913	0.332747	0.326113
Polr3e	0.332681	0.829697
Tnrc6c	0.332612	0.935736
Atg2b	0.332512	0.543815
Cdk10	0.332363	0.71657
Fxn	0.332134	0.486894
Elmsan1	0.331982	0.756397
Pfkp	0.33191	0.89749
Gm43133	0.331823	0.583152
AA465934	0.3317	0.507169
Gm36995	0.331668	0.448175
1700037C18Rik	0.33145	0.399105
Pigp	0.331377	0.645563
Zfp939	0.331331	0.251563
Fbxo8	0.330918	0.693974
Nudt6	0.33089	0.695562
Vopp1	0.330691	0.331705
Fanca	0.33033	0.55015
Synj1	0.330029	0.795927
Pcdh7	0.329968	0.251812
Fkbp3	0.329906	0.938998
Gm23650	0.329802	0.159391
Isg20l2	0.329801	0.44369
Scmh1	0.329773	0.618275
Gm24596	0.329763	0.194533
Gm43360	0.329481	0.19924
Cask	0.329406	0.407802
Amz1	0.329366	0.425921
Ifngr1	0.329234	0.938539
Gm13862	0.329164	0.256353
Ago3	0.328982	0.85708
Ccar2	0.328854	0.332186
Tnfrsf25	0.328801	0.345393
Ccndbp1	0.328742	0.828126
Krt18	0.328611	0.440812
Pik3cb	0.32856	0.407416
Ccdc15	0.328423	0.558844
Rtl5	0.328386	0.61306
Zfp708	0.328384	0.300556
Bcdin3d	0.328184	0.797454
Mink1	0.328168	0.590451
Gm43628	0.327764	0.294894
Gm44694	0.327583	0.944606
Abcf2	0.327491	0.497945
Il7r	0.327406	0.703908
Cdk8	0.327262	0.554771
Klhl15	0.327018	0.421515
Pwwp2a	0.326993	0.909942
Prr11	0.32696	0.18383
1700010I14Rik	0.326658	0.168593
Gm31410	0.326613	0.158835
[truncated: 10,908 more rows]

## Sheet: FigS3.CD19+sEV_invivo
GnSymbol	log2FC	-log10(FDR)
Crtc2	2.70831	1.13837
1700073E17Rik	2.55605	1.13852
Ifi44	2.55376	1.12783
Ftl1	2.1037	1.29353
Gm19810	2.07038	1.12793
Gm22063	2.00412	0.902549
Gm24968	1.98526	1.13723
Gm22044	1.93136	0.88168
Xlr	1.80788	0.686578
0610039K10Rik	1.79019	1.24573
Gm24616	1.7568	0.937959
mt-Nd3	1.74576	0.879569
Snhg6	1.73105	1.04404
Smim26	1.72381	1.3133
Gm24494	1.66636	0.846495
Gm25328	1.65337	0.693538
Snord37	1.63791	0.908497
Gm24412	1.63227	0.85356
Vat1	1.61911	1.35018
4933406P04Rik	1.61206	0.72333
Gm22748	1.61161	0.895219
Fitm2	1.5973	1.00457
C920021L13Rik	1.58972	0.886154
Gm26435	1.55878	0.794607
Lipt2	1.55621	0.908542
Mrps28	1.51446	1.17673
Hmga1	1.48609	0.897607
Spc24	1.48393	0.788174
5730409E04Rik	1.44764	0.637439
Gm48655	1.4427	0.843345
Rap2a	1.44239	0.907824
Myo1d	1.44123	0.881599
Rab11fip5	1.42572	0.904439
Lrrc17	1.40698	0.889872
Iglv1	1.40656	1.10465
Lxn	1.39494	1.11546
Gm22442	1.39078	0.769729
Gm22264	1.37844	0.883127
Xlr3b	1.37812	0.711231
Pabpn1	1.36921	0.908437
Rpl3-ps1	1.35508	0.860577
Gm4017	1.35501	0.865328
Adam28	1.34605	0.884763
Gm10073	1.34346	0.888998
Spint2	1.33224	0.938347
Gm3362	1.32059	0.901101
C630004M23Rik	1.30325	0.878535
Snrpf	1.25835	1.86004
Bloc1s3	1.24132	0.8878
1700016K19Rik	1.2269	0.452701
Gm24448	1.21892	0.339692
Rps27rt	1.20727	0.88805
Gm26631	1.2046	0.69125
Matk	1.20053	0.886098
Ost4	1.1963	1.21805
Gm44086	1.19278	0.881347
Fam213b	1.1884	0.507378
Gnb1l	1.17898	0.886901
	1.17285	0.679893
Rpl9-ps6	1.17085	0.695367
Gm23849	1.15667	0.902719
Gstk1	1.15099	0.766615
Cd27	1.14514	0.897023
Gm23143	1.14386	0.626458
Cmtm3	1.14276	0.690924
A430073D23Rik	1.13722	0.751827
Gm24095	1.13716	0.887125
Hist1h3i	1.13195	0.579359
Kpna2	1.13078	0.673449
Rps6	1.12608	0.938523
Ptrh1	1.12242	0.907778
Gorasp1	1.12219	0.763917
Gm47512	1.11459	0.84944
Paqr7	1.10213	0.731953
Gm7879	1.1004	0.649982
Hdc	1.09347	0.43849
Taf9b	1.09016	0.880624
1700030C10Rik	1.0858	0.551039
Gm45203	1.08185	0.907341
Sdhd	1.07852	0.861373
Snord118	1.07819	0.944767
Gm10275	1.07243	0.834651
Bloc1s6os	1.06835	0.841451
n-R5-8s1	1.068	4.67349
Gm23969	1.06345	0.597679
AC164433.2	1.06237	0.524783
Abhd4	1.05924	0.850897
Gm11688	1.05541	0.611234
AC122291.1	1.05326	0.762193
Zkscan5	1.04952	0.683832
Gm45669	1.04632	0.578605
A330035P11Rik	1.04615	0.613267
Gramd4	1.04454	1.34207
Slc19a2	1.04366	0.50791
Cep55	1.03901	0.422879
Commd1	1.03755	1.19561
Wdr62	1.03228	0.900324
Zfp335os	1.03181	0.908493
Mir6236	1.02928	0.885675
Gm26339	1.02877	0.64109
Fbxl14	1.02667	1.38795
Tkfc	1.02554	0.808298
Pfn1	1.02352	1.51574
Ighg1	1.01816	0.900301
Gm14455	1.01672	0.857959
H2-T23	1.01642	0.806355
Fgfbp3	1.01595	0.64746
Gm11539	1.01067	0.505446
Hnrnpf	1.01017	1.32992
Tap2	1.00714	1.25307
Rpl15	1.00702	1.24823
Atp5g2	1.00276	0.890562
Gm10522	1.00072	0.717602
Nat2	0.998435	0.88937
A230059L01Rik	0.99736	0.60077
Mir1195	0.992976	0.631877
2810468N07Rik	0.992043	0.527544
Gm9385	0.990343	0.537849
Mreg	0.986718	0.479056
Zbtb8a	0.986309	0.90646
1700055D18Rik	0.985818	0.479234
Rrm2	0.983386	0.896095
Gm10269	0.980266	0.843931
Nek2	0.979574	0.578945
Gm4890	0.977886	0.650238
Homez	0.976869	0.879736
Pank4	0.976502	0.742287
Gm45407	0.97467	0.470798
Ficd	0.974038	0.879635
Gm29257	0.965324	0.861558
Gm6807	0.963533	0.686399
	0.95855	0.894602
Lrrc41	0.954569	1.06317
Galc	0.947512	0.635809
Nat8f4	0.942048	0.645696
Gm10177	0.937957	0.518858
Sergef	0.935533	0.895546
Gm6598	0.935369	0.382339
Emc4	0.933856	0.524413
Snora30	0.933851	0.879644
Pafah2	0.933422	0.411195
Nenf	0.933353	0.762897
Rpl39l	0.931164	0.370509
Tmem128	0.929666	1.13841
Gm43081	0.928587	0.467448
Gm23935	0.927737	0.848111
Gm9828	0.927637	0.906485
Gm12229	0.926154	0.68997
Entpd7	0.915806	0.962559
Cox16	0.914404	0.314154
Prdm16	0.913725	0.640062
Slc25a29	0.911778	0.863359
Fancd2	0.91063	0.51262
Gm44951	0.909389	0.701718
Fam212a	0.908642	0.673375
Srf	0.907792	0.473825
Grb7	0.904086	0.86769
Zfp759	0.903236	0.699495
Adrb2	0.903102	0.898113
Gm25541	0.901395	0.738155
Gm9967	0.899961	0.616118
Csf1	0.899283	0.895181
Sox12	0.886855	0.72308
	0.88621	0.483235
Gm37174	0.88403	0.70888
Gm10288	0.883898	0.820654
Vps26b	0.883322	0.496837
A930037H05Rik	0.882533	0.752741
Nupl2	0.880638	0.907964
Sirpa	0.873862	0.680571
Med30	0.873335	0.88631
Cyp4f17	0.872983	0.546098
Rpl10	0.872938	1.31192
Sap30	0.872722	0.572428
4930481A15Rik	0.869741	0.533158
Hacd2	0.868743	0.879962
Gm45606	0.860478	0.661264
Gm26533	0.860178	0.66319
Iscu	0.858937	0.707085
9230111E07Rik	0.856283	0.329951
Smg8	0.854986	0.710016
Gm45053	0.854064	0.50988
Gm24876	0.852702	0.590276
Gnb2	0.85017	1.3542
Rnaseh1	0.848335	0.879708
Art4	0.847373	0.728678
Gm44664	0.846721	0.560718
Tanc1	0.844263	0.551303
Zfp747	0.84283	1.09758
Sft2d1	0.842542	1.1386
Gm42725	0.841622	0.403029
Ddx28	0.841569	0.883626
BC043934	0.838527	0.665785
Smyd2	0.836803	0.583751
Gm47594	0.836555	0.739468
Gm22798	0.832906	0.303487
Fancf	0.830514	0.71221
Itpripl2	0.830296	0.59626
Sgo1	0.830231	0.333133
Gm13408	0.829883	0.474929
Slc25a35	0.8287	0.662098
Tnfrsf19	0.828063	0.278566
Rab20	0.826756	0.482456
Borcs5	0.826668	0.905392
Rps10-ps1	0.826584	0.895904
Eri3	0.822791	0.71747
Arl6	0.821585	0.588635
Hrh2	0.819958	0.725914
Cep131	0.818263	0.544579
Chac2	0.816484	0.589888
Cryz	0.814742	0.3994
Gm11808	0.813391	0.743748
Bbs12	0.810409	0.372291
Car7	0.805823	0.688342
Snora20	0.805373	0.356203
Gm25896	0.805001	0.731989
Tnfaip3	0.802147	0.906775
Rps12-ps4	0.801068	0.674484
Gapdh	0.800462	0.937657
Cfap20	0.797467	0.855433
Gm16580	0.795695	0.528188
Gm16576	0.79233	0.381262
Ggh	0.791446	0.873469
Slc20a2	0.790935	0.855926
Tpt1-ps3	0.789536	0.894305
Ybey	0.786345	0.671388
Mthfs	0.783239	0.938628
Galns	0.781924	0.902271
Tspyl4	0.781547	0.480355
Zfp383	0.781457	0.899547
Gm6225	0.779459	0.464189
Pctp	0.773774	0.761708
Nr4a3	0.773715	0.317828
Slc25a14	0.772773	0.5642
9530018F02Rik	0.770517	0.392924
Gm13205	0.769671	0.29312
Ppia	0.769497	1.39281
Zfp442	0.769178	0.394091
Flt3	0.768589	0.546968
Syvn1	0.766252	1.2898
Zfp418	0.764707	0.429694
Rps19-ps3	0.76293	0.479329
Tasp1	0.762676	0.524275
Hist1h3e	0.761401	0.391021
Gm37123	0.761012	0.302157
Gm5244	0.760675	0.34536
Gm17160	0.759494	0.523378
Rpusd2	0.759436	0.366902
Rab11fip3	0.758684	0.685795
Gm37072	0.758385	0.504948
Diras2	0.758066	0.702877
Kcnk6	0.757738	0.447139
Mrps18b	0.756405	0.626626
Fam60a	0.754943	0.263392
Bach2it1	0.754379	0.63731
40057	0.754222	0.87125
Heatr3	0.753961	0.890375
Ndufs5	0.748668	0.37217
Dnajb5	0.747435	0.741305
Slc14a1	0.747222	0.903777
Snx33	0.746221	0.742161
Slc43a1	0.746072	0.388804
Klhl36	0.74203	0.901198
Hlx	0.739927	0.457544
Gm43598	0.736068	0.381057
Dimt1	0.734715	0.692738
Ttl	0.733738	0.579634
Mmachc	0.733395	0.586163
Cbx2	0.730024	0.261931
Gm42830	0.72965	0.608903
Rgs3	0.728834	0.545482
Nr6a1	0.725672	0.631892
Acvr2a	0.72409	0.406111
Isg20l2	0.72401	1.07355
Lrrc57	0.723831	0.5159
Snord17	0.723496	0.506777
Neto2	0.721144	0.304864
Rpusd4	0.720042	0.911913
Ccdc51	0.719708	0.715116
Uck2	0.719477	0.70575
Magee1	0.718932	0.508485
Slc2a8	0.71441	0.603033
Gm42717	0.714388	0.543048
Gm5781	0.714357	0.383938
Hist1h2bg	0.71317	0.422454
Gm9958	0.713025	0.443446
Ttbk1	0.712878	0.395977
Hmgb3	0.712843	0.678726
Ighg2c	0.711407	0.307939
Rcor2	0.711348	0.324763
Mrps21	0.710874	0.707337
Klhl15	0.710187	0.774477
Khk	0.709828	0.791667
Gm6988	0.709778	0.392937
Glrx	0.707828	0.897521
Gm20186	0.705026	0.438757
Gm48771	0.703458	0.834327
Ppp2cb	0.701707	0.600046
Fgf13	0.700117	0.515781
Gm22009	0.698911	0.596398
Ppie	0.695841	0.81152
Selenof	0.694993	1.35429
Rtl8b	0.694502	0.343414
Amd2	0.692139	0.791818
Lrrc56	0.691394	0.352782
Brms1l	0.69004	0.453071
Slc25a33	0.689222	0.40623
9130019O22Rik	0.688146	0.689976
Lysmd2	0.687508	0.720121
Arhgap31	0.686173	0.445695
Cd79a	0.685161	1.28169
Slc9a9	0.684745	0.384483
Tdrd7	0.683282	0.574588
Gm23444	0.682265	0.496553
Gm15903	0.682176	0.846521
Polr2h	0.682056	0.823869
Coa5	0.681662	1.13373
Dusp19	0.681322	0.568417
Gm22980	0.680328	0.309846
Nupr1l	0.677868	0.388346
Hykk	0.677023	0.328427
Ccr5	0.673832	0.454178
0610009B22Rik	0.670745	0.375357
Gpx4	0.670213	0.713846
Tjp3	0.664326	0.656407
Spryd4	0.662919	0.66441
1810034E14Rik	0.661757	0.463982
Klra1	0.660935	0.182782
Fgl2	0.660264	0.514272
Tm7sf3	0.659209	0.877158
Ipp	0.659078	0.511056
Cdca8	0.658476	0.529439
Klf11	0.658327	0.443804
E2f6	0.656671	0.722765
Gm43004	0.655316	0.312321
Tmem17	0.65449	0.498221
Stxbp1	0.652506	0.383784
Gm42890	0.652433	0.274961
Gm10676	0.651765	0.448385
Wdr89	0.650959	0.623334
Gm17690	0.650221	0.576804
mt-Tq	0.649128	0.879569
Rab19	0.647262	0.659678
Rpl10-ps3	0.646704	0.508014
Rpl10a-ps1	0.646531	0.654739
Sertad1	0.646479	0.728559
Gm37124	0.646443	0.475687
Ryk	0.646409	0.199145
Mblac1	0.646104	0.36052
Gm10863	0.645944	0.240566
CT010467.1	0.645854	1.12477
Slc36a4	0.644898	0.621671
Mea1	0.644079	0.807678
C030006K11Rik	0.643307	0.552881
Cltb	0.642358	0.648457
Muc3a	0.641886	0.298015
Rpl34-ps1	0.639969	0.525466
Slc33a1	0.639587	0.733137
Cdc26	0.638906	0.908555
3830403N18Rik	0.63881	0.214084
Dynlt1f	0.636607	0.264649
Fam103a1	0.636137	0.880321
AI427809	0.6349	0.40075
Ccdc73	0.634374	0.302051
Rpl19	0.633552	1.66017
Trove2	0.633469	0.639045
Cox19	0.63254	0.85942
Zpbp	0.631897	0.393197
Stx11	0.631096	0.723701
Tha1	0.630677	0.295864
Psme2b	0.630099	0.821898
mt-Ti	0.629976	0.837665
AA474408	0.62995	0.592014
Hist1h4n	0.629785	0.285928
Asb2	0.628871	0.476168
Fam214b	0.628674	0.897626
Orai3	0.627193	0.88816
Hs1bp3	0.625183	0.727851
Plekha7	0.624633	0.242781
Fen1	0.619541	0.805141
Chchd6	0.619246	0.370785
Serpinb9	0.618808	0.572354
Cbwd1	0.617931	0.713681
Dock6	0.617896	0.473886
Zkscan7	0.617743	0.421911
Aldh9a1	0.617317	0.921131
3110082I17Rik	0.617034	0.703936
Pars2	0.616902	0.602906
Map2k6	0.614805	0.410993
4930589O11Rik	0.614356	0.507697
Gpr156	0.614187	0.297379
Ccr1	0.613121	0.557935
Abcg2	0.612412	0.453942
Gmds	0.611457	0.444084
Gm15672	0.610594	0.279539
Zfp775	0.606591	0.430294
Arrdc3	0.606048	0.760837
Snhg10	0.605922	0.236533
Nit2	0.605882	0.467461
Rbks	0.605533	0.362638
Map9	0.605156	0.342938
Gm17251	0.604845	0.313169
Ccdc85b	0.602504	0.451843
Gm11361	0.602366	0.549837
Tldc1	0.601049	0.509754
Hspb11	0.600016	0.744518
Rfc4	0.599868	0.67507
Prnp	0.599384	0.333781
Gng5	0.598969	0.728397
	0.598657	0.304043
Aldh18a1	0.597883	0.570396
St6gal1	0.597745	1.34805
Agbl1	0.597356	0.233352
9530068E07Rik	0.597123	0.87957
Bcas2	0.595474	1.34634
Gm45873	0.594878	0.309079
Rab28	0.593721	0.80145
Retsat	0.593572	0.337959
Hist1h2ae	0.593286	0.293725
Irgm2	0.590874	0.905143
Taf4	0.590611	0.725682
Mxra8	0.590468	0.375635
Spcs3	0.589214	0.942993
Havcr1	0.589087	0.358885
Sdf2l1	0.58891	0.907432
Gm8451	0.588595	0.38154
Crb3	0.588535	0.435258
Ctu1	0.587919	0.508945
Shpk	0.587347	0.323478
5830454E08Rik	0.587056	0.337438
Sephs2	0.586963	0.906714
Gm44292	0.586391	0.641052
Pmpcb	0.584945	0.908551
Snhg8	0.58473	1.3154
Ppp1r14b	0.584419	0.741614
Wdr90	0.584292	0.156235
Zfp128	0.58422	0.505367
Flot2	0.582346	0.686717
Cyb5r3	0.582292	0.894057
Lamb3	0.581911	0.600953
Gm5905	0.581713	0.279452
Llgl1	0.581127	0.891266
Cbx3-ps7	0.580706	0.257698
Scn4a	0.5806	0.459299
Gm42727	0.579135	0.260934
Nup107	0.579076	0.747285
Morf4l2	0.579017	0.668418
Gm14049	0.576984	0.370098
Gm6451	0.576675	0.440385
Gm17971	0.576491	0.277835
Insl6	0.575965	0.457334
Gm37023	0.574993	0.267261
Rps23	0.574164	1.46143
Gm9843	0.574107	0.673514
Hspa12a	0.57398	0.38088
Mir142	0.57386	0.589984
Gm12159	0.57305	0.240647
Camk2a	0.572038	0.585665
Ddias	0.571022	0.420938
Rab27a	0.57077	0.666177
B3gnt7	0.57071	0.402973
Ext2	0.570702	0.795284
Hist2h2be	0.570427	0.548752
Ube2t	0.570316	0.3544
Pgpep1	0.570226	0.754675
Gm37954	0.569739	0.367541
Tmub1	0.5689	0.888862
Trmo	0.568669	0.555266
Pde4d	0.567727	0.360279
Dusp6	0.567102	0.938628
Usp49	0.56654	0.278464
Srebf1	0.56618	0.690886
Sptssa	0.566059	0.90847
Abt1	0.565265	0.689222
Cstf2t	0.565156	1.02094
Gm39321	0.564612	0.640609
Sema5a	0.563959	0.402272
Mob3b	0.563833	0.562371
M6pr	0.563279	1.22556
Dtx3	0.563267	0.254901
Pik3r2	0.562997	0.607394
Pnrc1	0.562547	1.31805
Zfp607a	0.561354	0.462401
Rps11-ps3	0.560931	0.431462
Mrm2	0.560438	0.481944
Ighg2b	0.559489	0.774129
Rcan3	0.559191	0.392987
Gemin8	0.558965	0.31823
Tomm5	0.557698	0.452181
1700052K11Rik	0.557631	0.760516
Noxo1	0.557567	0.357582
Rfc5	0.557117	0.809306
Tnfrsf1b	0.55517	0.670828
Pdcd2l	0.554534	0.893916
Tnfsf10	0.553204	0.292778
Lysmd4	0.553153	0.515736
Pop7	0.553153	0.675048
Gm37632	0.552828	0.503747
Decr2	0.552638	0.447054
9430060I03Rik	0.552583	0.232437
Rpl17	0.551132	1.52979
Ldb1	0.551132	0.905949
Myl12b	0.550895	0.928942
Gm24596	0.550417	0.272208
Adcy9	0.550349	0.245542
Rasgrp4	0.549641	0.392613
Eif6	0.547333	0.884322
Tspan17	0.547124	0.29312
F730311O21Rik	0.547067	0.114192
Fbxo10	0.546778	0.308992
Pde6d	0.546685	0.710385
6030468B19Rik	0.545695	0.214384
BC048403	0.545466	0.444854
Dnaaf5	0.543346	0.48778
Socs1	0.542091	0.598785
Xbp1	0.542017	0.879593
C130026I21Rik	0.541376	0.495283
Rpl29	0.540005	1.34675
Cks2	0.539245	0.444017
Rpl7a	0.539158	1.18838
Gm10031	0.538995	0.452943
Plxnd1	0.538408	0.454086
Glul	0.538046	1.34118
Cgrrf1	0.537843	0.637547
Fndc10	0.537612	0.22076
Tm7sf2	0.536849	0.284082
Ap2m1	0.536744	0.902537
Dtnbp1	0.536464	0.740119
Tmed7	0.536209	0.907843
Zswim1	0.535363	0.365951
Gm47503	0.535271	0.187866
Zfp69	0.535157	0.224055
Sumf2	0.535109	0.69824
Prkcz	0.534705	0.220921
Pex5	0.533577	0.386678
Pard6g	0.533061	0.381129
Pigg	0.532602	0.267536
Gatd1	0.532139	0.680784
Cst3	0.532134	1.33127
H2-T22	0.532085	1.2556
Chpf	0.531304	0.46192
Tmem177	0.530757	0.583881
Gm11478	0.528204	0.473221
Slc10a3	0.527685	0.731833
3110056K07Rik	0.527466	0.691947
Slc16a13	0.527359	0.257201
Gon7	0.527138	0.724429
Tmem86a	0.526424	0.355835
1700008J07Rik	0.526246	0.43376
Actn4	0.525531	1.38056
Tmem62	0.525392	0.616036
Sh3rf1	0.524677	0.539614
Sgpp1	0.523768	1.29075
Ptms	0.52367	0.70764
Gm24233	0.522799	0.496216
Zhx3	0.522796	0.451963
Pcyox1	0.522002	0.791982
Phgdh	0.521852	0.425994
A430005L14Rik	0.521444	0.778608
Gm12346	0.520571	0.361964
Rnf5	0.518476	0.547547
Ackr2	0.518426	0.319054
Uqcc3	0.51758	0.908685
Rps24	0.517555	15.5376
Dhcr7	0.517513	0.4793
2810001G20Rik	0.517493	0.305536
Pdcd1lg2	0.517306	0.579205
Tomm20	0.516934	0.557266
Antxr2	0.516367	0.527984
Siah1a	0.515934	0.625018
Hist1h2ai	0.515904	0.297573
Ubiad1	0.514406	0.672861
Get4	0.514121	0.374087
Rhog	0.514002	0.919477
Sec61b	0.513773	0.914841
Mrps11	0.512731	0.47409
H3f3aos	0.512722	0.234183
AC153911.1	0.512463	0.328163
Aptx	0.512036	0.772217
Hs3st3b1	0.511925	0.32376
Wdr45	0.511916	0.588435
	0.511204	0.283695
Abca5	0.510842	0.241709
Amfr	0.510504	1.15099
Slc7a5	0.509246	0.347766
Nkiras2	0.508529	0.759155
9930012K11Rik	0.508341	0.325251
Exosc3	0.507885	0.605784
Cdh17	0.507494	0.515217
Pxdc1	0.507282	1.12009
Padi2	0.507084	0.508972
Bfsp2	0.506737	0.891934
Gm10076	0.506544	0.42569
B230317F23Rik	0.506467	0.361179
mt-Nd6	0.505955	0.592183
Ksr1	0.505384	0.494555
Cnr2	0.505323	1.11965
	0.504527	0.266813
Harbi1	0.50439	0.494222
Epcam	0.503951	0.394584
Yipf2	0.503822	0.604907
Cdk9	0.501927	0.940303
Pla2g15	0.501874	0.581837
Igha	0.50165	0.606737
Trim32	0.501648	0.349511
Eid3	0.501549	0.239592
Zxdb	0.501407	0.712446
Mir703	0.501114	0.832443
Rps13-ps1	0.50099	0.354592
Hscb	0.500988	0.907775
Sdf2	0.50095	0.781655
Eefsec	0.500523	0.583858
Gm10110	0.500236	0.205772
Gins4	0.500007	0.855915
Gm14966	0.499757	0.281674
Gstm1	0.499631	0.243882
Rps19	0.498702	15.6778
Ifit3b	0.498023	0.130177
Ankrd9	0.497896	0.440755
Tmem115	0.497452	0.677508
Rrad	0.497001	0.569901
Slc25a5	0.496708	1.2949
Gm47920	0.496562	0.294163
Map1lc3a	0.496171	0.304654
Gm6563	0.495318	0.290813
Scarna2	0.495128	0.22353
Tgfbr2	0.494398	1.17889
Rps11	0.493481	1.49195
Srgap3	0.493156	0.285199
Gng12	0.492978	0.450289
Cbr4	0.492562	0.27956
Prex1	0.491527	0.897863
Tarbp2	0.491526	0.220847
Derl3	0.489534	0.340273
Rgmb	0.489236	0.479136
Bod1	0.488113	0.634675
3222401L13Rik	0.486831	0.15997
Ada	0.48618	0.302953
Gm38227	0.485919	0.189243
Txnl4b	0.485772	0.266296
Vamp5	0.485719	0.605375
Dgcr6	0.484825	0.215062
Myc	0.484753	0.713709
Ndufa1	0.484622	0.934321
Mrpl39	0.483488	0.76225
Chst11	0.483036	0.252458
Zbtb24	0.48302	0.693053
Gm45548	0.483001	0.595134
Cfl1	0.482488	1.30015
Gm44836	0.482379	0.470717
Pmm1	0.482336	0.294926
Gm5617	0.482017	0.383993
Eif2s3x	0.481842	0.65301
Xylt2	0.481724	0.282787
Rcan1	0.481533	0.636737
AC139671.1	0.481531	0.733078
Rps27a-ps2	0.481511	0.365274
Tanc2	0.481419	0.229239
Cs	0.481382	1.25435
9130401M01Rik	0.481381	0.766082
Evi5l	0.481248	0.374572
Gm42967	0.480044	0.290599
Pold2	0.47965	0.482374
Serpina3f	0.479147	0.600335
	0.478192	0.207288
Pcid2	0.47807	0.789072
Ell3	0.478033	0.345262
Osm	0.477055	0.437899
Haspin	0.476943	0.391879
1700007L15Rik	0.476432	0.294641
Gapt	0.476094	0.829236
Map2	0.474963	0.173526
Itga3	0.474798	0.158343
Lsm8	0.474447	0.887641
Grpel1	0.473853	0.853797
Dnajc11	0.473847	0.5617
AC113595.1	0.473619	0.6215
Adssl1	0.473505	0.120652
Megf9	0.473312	0.255032
Gm44045	0.472883	0.235424
Zbtb3	0.472189	0.163399
Gm10086	0.472008	0.204595
Mex3b	0.471074	0.373799
Ppp4c	0.470884	0.743356
Mrpl2	0.470768	0.733882
Gm24539	0.469751	0.2047
Ttc30a1	0.469685	0.237638
Tor4a	0.469479	0.517222
Cox8a	0.468467	1.13782
Kdelr2	0.468343	0.89871
Dok4	0.46824	0.177742
Smco4	0.467455	0.25503
Ciao1	0.46679	0.830208
Mxi1	0.466486	0.647837
Mtfr1	0.46644	0.544653
Atxn1l	0.466215	0.836692
Zfr2	0.466179	0.432827
Papss1	0.46608	0.598187
Gm8730	0.465961	0.248285
Gm23318	0.465903	0.314232
Gm10571	0.465891	0.444872
Psmb5	0.465221	0.747315
Lmln	0.464674	0.204992
37500	0.464242	0.228812
Gm38345	0.463149	0.241927
Btf3	0.463121	1.12148
Setdb1	0.463111	0.872482
Ccnyl1	0.462989	0.122618
Tctex1d2	0.462965	0.297806
Rida	0.462658	0.525812
Uqcc2	0.462293	0.64651
Tmbim1	0.462217	0.224896
Gm48334	0.462061	0.221993
AC121965.1	0.461898	1.38379
Pde4a	0.461789	0.681818
Rnu12	0.459591	0.335109
Ppp2r5d	0.459199	0.409847
Zswim4	0.458923	0.306526
Tmem8	0.4587	0.69983
Zfp456	0.458593	0.530521
Phtf1os	0.458356	0.141059
Gm13012	0.457988	0.171686
Umps	0.457837	0.562712
Tmem185b	0.457726	0.880499
Gemin6	0.457607	0.313224
Arhgap11a	0.457598	0.639053
Rpl27	0.45747	3.24458
Gdpgp1	0.456692	0.733385
Wsb2	0.456513	0.849687
Rpl35a	0.456366	1.32742
Iigp1	0.456012	0.0821139
Eif5a2	0.455766	0.266431
Usp5	0.455759	0.514189
Cdkn2d	0.455751	0.886342
Apba3	0.454711	0.377711
Armc7	0.454525	0.254417
Gpkow	0.454209	0.873959
Ovca2	0.454156	0.725039
Pgam5	0.453797	0.756823
Rps2	0.453667	1.70105
Tgtp2	0.453541	0.257596
Ick	0.452988	0.306747
Txnip	0.452088	1.3675
Amacr	0.450811	0.259026
Uba2	0.450735	0.875746
Mrpl44	0.450702	0.896938
Rps4x	0.450695	1.36848
4633401B06Rik	0.450451	0.101928
Zfp629	0.450307	0.261211
Nudt22	0.450292	0.315896
2310009B15Rik	0.449935	0.48102
Hopx	0.449741	0.621933
4930513N10Rik	0.449678	0.191327
Rpl14-ps1	0.449662	0.184553
Acyp1	0.449497	0.543009
Deaf1	0.44912	0.490514
Map3k10	0.448549	0.402379
Gm10767	0.448449	0.163566
Ffar2	0.448279	0.799606
Neurl2	0.447569	0.22917
Rpl11	0.447554	16
Unc50	0.446858	0.543486
Cdc42ep3	0.446127	0.67081
Haus7	0.446071	0.182781
Anxa2	0.446059	0.254081
Snx3	0.445809	1.07232
Rps3a1	0.445412	1.40311
Ubqln2	0.445277	0.865595
Dnaaf2	0.44478	0.28096
Ap5b1	0.444657	0.240478
Acad12	0.444499	0.357852
Gm12846	0.444454	0.20897
Rinl	0.443897	0.518776
Gm48887	0.443866	0.0775775
Lins1	0.443707	0.432202
Appl2	0.443084	0.376596
Gm5857	0.443084	0.280135
Gm45767	0.442962	0.229857
Ccnf	0.442765	0.239627
Mgst2	0.442652	0.284312
Fam109a	0.442555	0.113681
Snord55	0.442382	0.374643
Gm26935	0.442073	0.206203
Zbtb49	0.441416	0.307446
Mylip	0.441265	1.88083
Mterf3	0.44115	0.269791
Homer3	0.441093	0.291594
Tmc8	0.439887	0.37521
Tab1	0.439252	0.306486
Cad	0.438994	0.814333
Cuedc2	0.438712	0.684656
Colq	0.438327	0.190268
Plscr3	0.438225	0.350434
Ssu72	0.437941	0.895806
Gm12987	0.437893	0.150073
Bckdk	0.437893	0.675455
Hgh1	0.437691	0.490957
Gm25939	0.437647	0.210657
Lysmd1	0.437515	0.365879
Gm4076	0.435694	0.255479
Tm2d2	0.435689	0.521962
Kcnj1	0.435653	0.280133
B230303O12Rik	0.435537	0.189881
Coa6	0.434943	0.61488
Rpl35	0.434817	0.966267
Tnni2	0.4348	0.185046
Tollip	0.434753	0.635443
Cc2d1a	0.43462	0.348397
Paip2	0.434251	1.28431
Gm47583	0.433775	0.253467
Pxmp4	0.433536	0.636712
Rtl5	0.433516	0.309514
Slc43a3	0.433441	0.360579
Ss18l2	0.433426	0.391847
Rap1gap2	0.433254	0.268593
Gm45266	0.433132	0.175362
Txn1	0.432882	0.938752
Ccdc90b	0.432728	0.433941
Alas1	0.432538	0.606129
Rer1	0.432343	0.919398
Trim3	0.432194	0.234898
2900093K20Rik	0.431929	0.289926
Wdr83os	0.431759	0.593713
Rps16	0.431538	1.37761
Abcg1	0.431328	0.87971
Gm4610	0.430017	0.434325
Tmem70	0.42846	0.556095
Rpl36al	0.428308	0.903532
Hint2	0.427921	0.688374
Gbp2	0.42749	0.656913
Tbc1d9	0.427125	0.273933
Gosr1	0.427026	0.29654
As3mt	0.426797	0.399218
Gm10689	0.426728	0.207221
Gm15760	0.426646	0.292954
Cenpb	0.426597	0.55165
Tbcc	0.42612	0.901196
Gm43254	0.426084	0.223518
Prdx5	0.426006	0.906394
Mpv17l2	0.425961	0.467847
Angel1	0.425923	0.247876
Rpl28	0.423935	1.34574
Tpi1	0.423885	0.674098
A530017D24Rik	0.423876	0.18696
Tspan14	0.423142	0.884431
Sem1	0.42311	1.19845
Ndufs6	0.423106	0.912602
Mex3d	0.422751	0.301284
Kcna3	0.422722	0.238185
H3f3b	0.422649	1.06818
Ppp1r35	0.422566	0.259369
Rragd	0.422506	0.246067
Klhdc3	0.422112	0.414451
Gm4707	0.421686	0.35064
Efhd2	0.421435	0.729763
Emb	0.421176	0.243955
Uxt	0.420922	0.369099
Mrpl23	0.420847	0.344746
Ift27	0.420631	0.44134
Gm47493	0.420431	0.207333
Pmpca	0.420412	0.734797
Vkorc1l1	0.42038	0.457078
Tlr6	0.420342	0.332049
Rps13-ps2	0.420339	0.637991
Tfb2m	0.420292	0.368179
Rpl39-ps	0.420243	0.234268
C430039J01Rik	0.420041	0.376148
Rps6-ps1	0.419727	0.286933
Cxxc5	0.419652	1.1413
Rpl13a	0.418793	0.887944
Net1	0.418721	0.35923
Washc3	0.418596	0.66758
Zfp606	0.418332	0.505286
Rassf3	0.418319	1.24552
Zfp939	0.417668	0.223114
Fbxw5	0.417632	0.606197
Ifit2	0.417322	0.222587
Ier2	0.417114	0.805778
Chst3	0.417055	1.08335
Susd6	0.417016	0.804213
Sap30bp	0.416884	0.693707
Gm31597	0.416536	0.227158
Eid2b	0.416494	0.256413
Mitf	0.416465	0.254211
Napepld	0.41638	0.271765
Dtd2	0.415915	0.225407
Rnf130	0.415199	0.651689
Apbb2	0.414876	0.141602
Carnmt1	0.414869	0.487229
Tmem43	0.414663	0.551505
Rrs1	0.413352	0.854827
Tspan3	0.413162	0.310955
Clp1	0.413071	0.636892
Sac3d1	0.413067	0.390346
S1pr1	0.412889	1.24575
Gm5586	0.412668	0.221055
Vamp8	0.412459	1.03019
Capn2	0.412453	0.588823
Gltp	0.412413	0.894552
Nup188	0.412329	0.589806
Slc36a3os	0.412308	0.213908
Lgmn	0.412015	0.897322
mt-Tl2	0.41156	0.294283
Tm2d3	0.411549	0.893292
Fahd1	0.411502	0.271534
	0.411465	0.147998
Apex1	0.411348	0.658135
Tpt1	0.410867	1.61939
Cyth1	0.410594	0.907918
Aco1	0.409238	0.39297
Fbxo22	0.409236	0.780911
Nprl3	0.409037	0.337495
Rab26os	0.40879	0.339134
Smg9	0.408502	0.519909
Gm43811	0.408299	0.272452
Cdkn2c	0.407875	0.26913
Gm15500	0.407831	0.627566
Gm11531	0.407758	0.199237
Vps8	0.407421	0.324782
Ubox5	0.407354	0.279578
Gstp1	0.40686	0.132246
Dirc2	0.40672	0.327299
Serf1	0.406653	0.209906
Timmdc1	0.406449	0.552544
Gm25313	0.405852	0.223808
Actr3b	0.405739	0.294437
Aarsd1	0.404311	0.120618
Odc1	0.404243	0.313006
Cramp1l	0.403217	0.708906
Erbb3	0.403123	0.0915172
Gm42671	0.403061	0.221422
Znrd1	0.40242	0.857532
Slc39a1	0.401891	0.859598
Plpp6	0.401793	0.426306
Haus2	0.401751	0.644557
Fam26f	0.401726	0.34622
Atg7	0.401661	0.449811
Thumpd1	0.401609	0.716578
Rplp1	0.401225	14.0461
Fth1	0.401221	1.45291
Mrpl27	0.401174	0.297818
1600014C10Rik	0.40106	0.641348
Gm10736	0.400938	0.715872
Cinp	0.400803	0.402164
Tmem164	0.400644	0.534837
Zfp146	0.400467	0.347367
Gm11425	0.400413	0.205799
Rpl3	0.399216	1.37487
Arhgef3	0.398931	1.24675
Rbmxl1	0.398709	0.697057
Rnf121	0.397969	0.394395
Jchain	0.397936	0.271513
Tubg2	0.397901	0.174727
Abcb1a	0.397808	0.24199
4930515G01Rik	0.397711	0.107044
Akr1e1	0.397588	0.192723
AC144772.2	0.397524	0.18459
Gm5547	0.396182	0.159836
Ppp1r2	0.395688	0.907987
Osbp	0.395472	0.699148
Ndufb7	0.394755	0.902972
S100a1	0.394306	0.0687082
Slc25a12	0.394033	0.676243
Capzb	0.393979	1.07422
Txndc5	0.393916	0.717029
Dck	0.39363	0.66263
Galnt6	0.39337	0.613024
Gm22513	0.393213	0.2483
Pacs2	0.392752	0.365188
Htra2	0.3926	0.487359
Casp6	0.392498	0.724652
Stk19	0.392157	0.579996
Med22	0.391987	0.281082
Msra	0.391967	0.342521
9430038I01Rik	0.391777	0.577382
Nebl	0.391699	0.342779
Mmab	0.391183	0.231867
Gm42798	0.391061	0.236241
Prag1	0.390676	0.530272
Nhej1	0.390274	0.170662
Rnh1	0.389854	0.901032
Rps27a	0.38985	0.946608
Erlin1	0.389692	0.468965
Slc15a3	0.389571	0.268292
Sorcs2	0.389564	0.179375
Kctd10	0.38945	0.555325
Tbx21	0.389444	0.249799
Irgc1	0.389372	0.1274
Nadk	0.389198	0.891279
Pla2g16	0.388533	0.842474
Drg1	0.388444	0.845857
Thg1l	0.388303	0.272496
Fkbp11	0.388148	0.156237
Mrpl54	0.388146	0.472732
Cmtm6	0.387837	1.09446
Rab31	0.387753	0.271277
Srgn	0.38775	1.62583
Exo1	0.387604	0.283217
Zhx2	0.387515	0.498485
AC132412.1	0.387178	0.465688
Eif3f	0.387117	1.34064
Ints10	0.386764	0.519615
Tubgcp2	0.386753	0.37795
Agbl5	0.386657	0.301348
Park7	0.38644	0.864213
Btbd8	0.386422	0.258754
Usb1	0.386255	0.512838
Tuba1b	0.386223	1.29595
Gm48551	0.385783	0.143035
Rrp15	0.385636	0.563691
Slc31a2	0.385591	0.212621
Gm45715	0.385479	0.223609
Renbp	0.385447	0.296533
Rps18	0.385427	1.40075
Sars2	0.385387	0.258104
Fcgrt	0.385218	0.64417
Gm38301	0.384979	0.151752
Gm26944	0.384842	0.255109
Creg1	0.384768	0.424971
Qrfp	0.383384	0.380736
Adcy3	0.383285	0.259816
Slc35e2	0.383032	0.385293
Tmsb4x	0.382969	13.8864
C030015A19Rik	0.382904	0.205804
Nsa2	0.382738	0.922544
Pebp1	0.382271	0.882212
1190007I07Rik	0.382074	0.400644
Rgs19	0.381685	0.88053
Rapgef2	0.381489	0.363871
Brca1	0.38147	0.294395
Lap3	0.381339	0.436242
Bloc1s4	0.381157	0.635648
Acer3	0.38107	0.218345
Bax	0.379968	0.228917
Slfn9	0.379836	0.289502
Coq7	0.379796	0.553891
Atp6v1g1	0.379326	0.848267
Usp46	0.37931	0.352373
Afdn	0.379145	0.128555
Glb1	0.378765	0.442804
Alox5ap	0.378678	0.206883
Bcl2a1d	0.37861	0.27469
Slc37a4	0.378328	0.494839
Fam161a	0.377975	0.23918
Fhl3	0.377973	0.326165
Asna1	0.377885	0.507211
Tyw3	0.377519	0.280727
Irgq	0.377316	0.664701
6230400D17Rik	0.377057	0.098363
Gm6611	0.376458	0.0746018
H2-D1	0.376377	15.4437
Tmsb10	0.375855	0.91816
Gfm1	0.375528	0.435033
Etfdh	0.37549	0.422398
Grk5	0.375076	0.220397
Ncaph	0.374774	0.136694
Strap	0.374371	0.937286
Arl15	0.374093	0.279039
Comt	0.373646	0.416766
Asb6	0.373561	0.349264
Zbtb14	0.372426	0.25219
Gm45148	0.372387	0.213344
Gm40466	0.372201	0.0958584
Cisd1	0.371272	0.618437
BC024978	0.371099	0.278113
Sirt4	0.371031	0.151796
Il9r	0.370949	0.440643
Tmem189	0.370915	0.603874
Gsto1	0.370592	0.23281
4930577N17Rik	0.370592	0.0907409
Magi1	0.370465	0.250458
Nras	0.369998	1.13772
Csrnp2	0.36998	0.100881
Rplp0	0.369934	1.33057
Gm13771	0.369887	0.096967
mt-Nd4	0.369884	15.1938
Bola1	0.369336	0.378752
Hibadh	0.369124	0.874106
Mmadhc	0.369048	0.840423
Gid8	0.368975	0.803262
Fstl3	0.368797	0.111565
Papd4	0.368709	0.215697
Rps24-ps3	0.368676	0.312008
Psmb8	0.368583	1.15514
Amn	0.36857	0.0773367
Smim14	0.368518	1.36905
Pgrmc1	0.368384	0.452847
6030460B20Rik	0.36838	0.153501
Rpl38-ps2	0.367899	0.446182
Mfge8	0.367849	0.269361
AC107711.1	0.367593	0.201981
	0.367422	0.0924157
Gtf2h3	0.36736	0.316188
Gm43702	0.367297	0.0863845
Esd	0.366231	0.906347
Zbtb5	0.366209	0.754289
Rpl17-ps10	0.366181	0.256082
Hdgf	0.366124	1.04253
Tgfb3	0.36611	0.0661637
Mthfd1	0.366003	0.532996
Gm27010	0.365974	0.253014
Gfod1	0.365848	0.310849
Gm45250	0.365764	0.228667
Ago1	0.365673	0.898464
Ltk	0.36531	0.263667
Rpl4	0.365302	13.569
Gm47092	0.36524	0.218495
Atp5e	0.365043	0.933073
Usf1	0.36498	0.180741
Lair1	0.364859	0.199689
Rps9	0.364331	2.04592
Gm45286	0.364308	0.312481
Usmg5	0.364253	0.878282
Rgs13	0.363784	0.182369
Rps3	0.362764	1.34384
mt-Tp	0.362383	0.351141
Rnu5g	0.362366	0.134388
Rffl	0.361792	0.304159
Smpd1	0.361555	0.587493
Rps12	0.361232	1.33798
Tomm22	0.361082	0.704519
Ndufb3	0.361039	0.890807
Zkscan14	0.360992	0.272253
Hyal1	0.360704	0.166337
	0.360689	0.250874
Rnaseh2a	0.360288	0.29337
5430434F05Rik	0.360271	0.138678
Aurkb	0.360168	0.15236
Armc10	0.359837	0.892179
Phf11a	0.359621	0.132865
Cxcr5	0.359511	1.13644
Tm2d1	0.359421	0.494997
Zfp780b	0.359402	0.482433
Polr3e	0.358822	0.475069
Nr4a1	0.358816	0.302624
mt-Nd5	0.358764	13.7216
H3f3a	0.358747	1.11093
Trib1	0.358268	0.344034
Itm2a	0.358062	0.164051
Abhd2	0.357787	0.90734
Cib1	0.357695	0.449685
Zfp94	0.357641	0.226981
Abcb4	0.357625	0.267143
Irak3	0.357548	0.755141
Nmnat3	0.357376	0.224175
Med9	0.35732	0.288777
Gm6341	0.357308	0.230768
Stau2	0.3568	0.254743
Mblac2	0.356605	0.520799
Lipa	0.356417	0.706628
St6galnac3	0.356263	0.268889
Zfp868	0.356217	0.269626
Gm22265	0.356115	0.0994378
Plin2	0.356097	0.229798
Pank2	0.355622	0.872185
Rpl18	0.355366	1.24841
Slc35a2	0.35529	0.38365
Tsnax	0.355236	0.780024
Gm43712	0.35498	0.278794
Rps7	0.354963	11.803
2810006K23Rik	0.354917	0.410654
Hadh	0.354855	0.347146
Tspan15	0.354826	0.135874
Mrnip	0.354822	0.19683
Fam107b	0.354467	1.08393
Atp5j	0.354366	0.872744
Tmem168	0.354319	0.784732
Ggcx	0.354156	0.143181
Sgpl1	0.354024	0.954541
Glipr2	0.353864	0.373812
Hist1h4m	0.353469	0.284701
Acat1	0.353427	0.748888
Zdhhc8	0.353311	0.490504
Got2	0.3531	0.908663
2610001J05Rik	0.353089	0.680078
Fbl	0.35301	0.697323
Cnep1r1	0.352946	0.652489
Flywch1	0.352898	0.507436
Eif4e3	0.352668	0.588006
Siva1	0.352211	0.271917
Polr2f	0.351359	0.462067
Gpr180	0.351239	0.148606
Slc30a1	0.35098	0.537814
Bivm	0.350902	0.339852
Gm43340	0.350793	0.187565
Psenen	0.350721	0.567522
Ap1m2	0.35067	0.208459
Gm44616	0.35052	0.116651
4930578M01Rik	0.350407	0.102667
Trmt10c	0.350232	0.397868
Mocs3	0.350073	0.313281
Bcl7c	0.35001	0.226428
Hsd17b10	0.349662	0.693562
Kctd1	0.349414	0.401164
Zfp422	0.349225	0.330713
Znhit3	0.348832	0.337036
Ssh3	0.348215	0.200395
Slc19a1	0.348168	0.316487
Tmem9b	0.348155	0.466615
AC157566.3	0.347996	0.0688495
Csrnp1	0.347993	0.87755
Foxk1	0.347815	1.1656
Zbtb22	0.347801	0.653729
Cib2	0.347645	0.155947
Ggact	0.34733	0.231549
Ipmk	0.347286	0.299995
Usp38	0.347185	0.714544
Bak1	0.347015	0.470698
Zfp961	0.346972	0.323396
	0.346842	0.148271
Riox1	0.34678	0.698323
Ecsit	0.346731	0.269825
Zfp710	0.34659	0.651201
Rpl39	0.346482	1.25042
Eif5a	0.346428	0.856906
Ccr7	0.346305	0.940608
Ddx25	0.346301	0.278129
Cyp27a1	0.346183	0.428818
Mrpl40	0.346037	0.573323
Sptlc2	0.345393	0.816288
Phb	0.345215	0.354898
BC051537	0.344874	0.158371
Mtf1	0.344773	0.577911
Plbd2	0.344634	0.327171
Tor2a	0.344601	0.33625
Fam168b	0.344194	0.881509
Rara	0.344112	0.617408
Hps6	0.344059	0.253817
Eif3i	0.344028	0.898808
Zfp428	0.343789	0.0886622
Rbm47	0.343601	0.145295
Nudt19	0.34346	0.412608
Zdhhc13	0.343125	0.340891
Tmem170	0.343034	0.239591
Egfl6	0.34292	0.10711
5930430L01Rik	0.34289	0.203501
Zfp646	0.34281	0.729101
Gm45495	0.342744	0.27329
Panx1	0.342695	0.580987
Nmnat1	0.342528	0.177559
Gm37914	0.342449	0.209918
Rfxank	0.342341	0.298403
Zfp458	0.34207	0.269815
Rad51	0.341738	0.180023
Inpp5e	0.341615	0.415705
Noxred1	0.341368	0.244761
Pfn2	0.341149	0.254265
H2-T-ps	0.341025	0.199251
Mtmr2	0.340877	0.594306
Zfp239	0.340641	0.240071
Hnrnph2	0.340579	0.372724
Pcnx4	0.340186	0.181772
Arhgdia	0.340141	0.881449
Kynu	0.33996	0.516637
Zkscan17	0.339927	0.274936
Gm37465	0.339835	0.18078
Ccnk	0.339834	0.893502
Spcs2	0.339741	0.915434
Ankrd54	0.33956	0.527576
Rpl37a	0.339556	0.946468
Pla2g12a	0.339548	0.235498
Tubb2a	0.339501	0.146868
Zfp689	0.339471	0.223485
Lockd	0.339101	0.304581
Nrm	0.339086	0.904118
Gosr2	0.338687	0.455989
Gnai3	0.338625	0.900989
Btbd10	0.338401	0.503631
Pcbp3	0.338323	0.14771
Aaed1	0.338091	0.905641
E130311K13Rik	0.33802	0.201204
Abhd8	0.337858	0.280797
Tor1aip1	0.336973	1.12421
Hhat	0.336821	0.185317
Myl4	0.336506	0.328588
Rpl30	0.336483	1.37623
Usp30	0.335826	0.386278
2610005L07Rik	0.335774	0.0727945
Cpox	0.335765	0.672933
Phldb3	0.335731	0.313921
Lig4	0.335628	0.324605
Mfsd3	0.335384	0.219142
Ece1	0.335342	0.251122
Dcakd	0.335123	0.282509
Zfhx3	0.335058	0.100757
Gm16638	0.334574	0.243587
Fadd	0.334565	0.256296
Psph	0.334447	0.431204
Sdr39u1	0.334428	0.380191
Phb2	0.334103	1.1353
Rpsa	0.333857	1.17836
Nob1	0.333831	0.311018
Mid1ip1	0.333674	0.607781
Gstm4	0.333386	0.167709
Rplp2	0.333202	1.37921
Lmf2	0.333088	0.299657
Cox7c	0.332677	1.11514
Snx9	0.332582	0.683804
Zcwpw1	0.332503	0.505923
Fdx1	0.332296	0.352477
Efcab9	0.332222	0.229927
Ubfd1	0.33213	0.518507
Scd2	0.331891	0.83421
Snx17	0.331769	0.591756
Rgs14	0.33173	0.909303
Mcm5	0.331511	0.617433
Chst12	0.331442	0.35652
Fahd2a	0.331366	0.148647
Calr	0.331276	0.919567
Acly	0.330936	0.790702
Relb	0.330776	0.729233
Gm36371	0.330593	0.167387
Atcayos	0.33046	0.0496953
Adora2a	0.33045	0.175643
Mrpl30	0.330429	0.738026
1110032A03Rik	0.330422	0.289389
Emd	0.330184	0.885827
Cox15	0.330009	0.564037
Poc5	0.329305	0.357366
Dnmbp	0.329267	0.247656
	0.328713	0.223067
Gm17655	0.328283	0.0988846
	0.328232	0.089768
Eef1d	0.328201	0.881428
Abracl	0.327721	0.444778
Zfp850	0.327573	0.184869
Lars2	0.327222	0.301525
Ndufaf8	0.327151	0.686194
Ppdpf	0.327115	0.543278
Stard8	0.326956	0.0737509
Rpl36a	0.326569	1.22078
Rpap3	0.326474	0.31237
Adh5	0.32634	0.703559
Urb2	0.326145	0.263397
A130012E19Rik	0.325983	0.272331
Tmem67	0.325976	0.120607
Pltp	0.325916	0.314094
Chst10	0.325794	0.352086
Gm43984	0.325663	0.0928351
Cptp	0.325641	0.130165
Coro1a	0.325389	1.38886
Eef1b2	0.325304	1.18632
Saysd1	0.32517	0.198453
Mob1a	0.324729	1.96743
Rps5	0.324532	1.25668
Celf4	0.324351	0.10095
Tapbpl	0.324179	0.537486
Acot2	0.324169	0.670961
Fignl1	0.324158	0.142752
Yipf3	0.323813	0.533588
Amdhd2	0.323802	0.308348
Qsox2	0.323775	0.16071
A130010J15Rik	0.323696	0.399345
Nxpe3	0.323439	0.907684
Mrpl9	0.323373	0.316839
Suclg2	0.322989	0.265229
Klhdc10	0.322399	0.342538
Sbk1	0.322375	1.15151
Parn	0.322118	0.579274
Mrpl10	0.321787	0.497526
Anxa1	0.321783	0.24279
Fau	0.321654	1.12151
Gm20219	0.321613	0.165991
Kif3a	0.321568	0.155412
Zfp709	0.321185	0.331412
Rps27	0.321158	1.3472
Uqcrfs1	0.321099	0.879614
Cstb	0.3205	0.455957
Tpgs1	0.320405	0.314261
BC052040	0.320381	0.2791
Dmrta2	0.320197	0.0932154
Ppp1r15a	0.320179	0.344404
Ube2g2	0.320163	0.48047
Zfp2	0.319938	0.0877838
Tesk1	0.3199	0.709664
Sap18	0.319892	0.485083
G3bp1	0.319856	1.33134
Rnf146	0.319827	0.746642
Gm44699	0.31971	0.132502
Gypc	0.319356	0.2929
Prr5	0.318527	0.493269
Fh1	0.318371	0.880111
Mpc2	0.318256	0.504452
Maf1	0.317811	0.90238
Cpsf4	0.317759	0.341523
Rabac1	0.317633	0.847173
Tesk2	0.317455	0.143354
Rpl13	0.317427	1.35553
Plekhg3	0.31723	0.287698
Dnajb9	0.317195	0.29126
Arfgap2	0.317007	0.348341
Otud1	0.316951	0.667973
Gm42559	0.316645	0.160603
Dap	0.316472	0.424477
Eif3h	0.316337	1.14258
Plin3	0.316199	0.40692
Rpl34	0.315872	1.37279
Gm15708	0.315856	0.0466941
Wfdc21	0.31557	0.107507
1700123O20Rik	0.315556	0.534929
Kdm6b	0.315431	0.231196
Trim59	0.315424	1.35075
Psap	0.315111	1.16247
mt-Nd2	0.314874	1.37758
Olfr166	0.314863	0.0953745
Cox6b1	0.314752	0.894163
Ppm1f	0.314696	0.2335
Map2k3	0.314683	0.502451
Hmgn2	0.314629	0.217033
Ggnbp1	0.314498	0.16439
Prkaa1	0.314419	0.427051
Mapkapk3	0.314271	0.355715
Hus1	0.314075	0.366585
Pex12	0.314024	0.34522
Cnn3	0.31399	1.23801
Gm7160	0.31391	0.0989879
Ucp2	0.31352	0.708176
Aicda	0.313467	0.0937387
Gm26520	0.313445	0.0841698
Samm50	0.313173	0.717516
Slc35a1	0.313132	0.324039
Dbt	0.313106	0.474237
Ndufb6	0.312674	0.510557
Ndufb4	0.312614	0.657446
Cntrob	0.312583	0.20721
Bhlhb9	0.312508	0.208471
Hilpda	0.312342	0.381877
Gnb1	0.312064	0.904682
Med16	0.312058	0.429124
Dusp10	0.311847	0.210051
Gm43088	0.311664	0.139486
Ctu2	0.311595	0.302192
Ccng2	0.311476	0.806926
Col23a1	0.311388	0.146646
Zfp867	0.311372	0.249397
Polr1d	0.31115	0.880422
Amer1	0.311017	0.559592
Rftn2	0.310946	0.346846
Stx18	0.310918	0.233166
Ggt5	0.310874	0.0858496
Mr1	0.310488	0.178228
Gm48706	0.310361	0.154581
Eaf1	0.31023	0.353503
Prpf19	0.310204	0.728272
Dusp5	0.310008	0.25508
Rpl14	0.30963	1.24795
Gadd45gip1	0.309127	0.417984
Nop16	0.309091	0.411962
Ifit1bl1	0.308741	0.284851
Apmap	0.308649	0.357918
Mtx2	0.308147	0.414754
Zfp382	0.308136	0.0535649
Spin1	0.308093	0.529277
Gm26175	0.308007	0.12133
Cks1b	0.308002	0.237999
Gmeb2	0.307927	0.466206
Phf2	0.307699	0.875676
Map3k11	0.307562	0.488181
Hvcn1	0.306967	1.32905
Ppp6r2	0.306483	0.222029
Slc25a30	0.306347	0.496401
2010008C14Rik	0.306288	0.0912423
Psmb7	0.306056	0.571865
Ubxn8	0.305947	0.218467
2310010J17Rik	0.305879	0.323969
Nagpa	0.305627	0.586031
Igf2r	0.30559	0.374377
Cpd	0.305573	0.0777077
Nrde2	0.305464	0.646587
Zfp41	0.305353	0.204459
Ipo4	0.305127	0.312859
Gm26670	0.30493	0.131378
Elof1	0.304839	0.583466
Tctn1	0.3046	0.204096
Fam241a	0.30458	0.223167
Bri3	0.304577	0.216924
Kcnn4	0.304415	0.194774
Msantd4	0.304403	0.36967
Plac8	0.304265	1.32053
Suox	0.303801	0.0899581
Zfp712	0.303433	0.18577
Ell	0.303397	0.36899
Leng8	0.303346	0.178135
Maml1	0.303276	0.37009
Cacna2d2	0.303151	0.0703792
Prim1	0.302854	0.172655
Terb1	0.302665	0.16704
Rpn1	0.302652	0.908506
Nsmce2	0.301969	0.293856
Dffa	0.301751	0.572362
Rpl7-ps7	0.301574	0.112206
Sgol2a	0.301505	0.133013
Twnk	0.301485	0.0821561
Tbc1d12	0.301408	0.204278
Pdk2	0.301349	0.144313
Arfgap3	0.301183	0.248489
Hist1h2bj	0.301144	0.121857
Gm15834	0.300773	0.218591
Arf2	0.300704	0.30359
Elob	0.300622	0.650624
Cep76	0.300576	0.141924
Pcbp1	0.300487	1.18977
Rpl37rt	0.300458	0.28651
Dtx1	0.300325	0.902923
Alg14	0.300201	0.327719
Alg1	0.300129	0.381233
Rpl9	0.299952	1.34099
Slc35c2	0.299716	0.462455
Nectin1	0.299631	0.0699291
Ogfrl1	0.299589	0.56292
Sit1	0.299339	0.0962954
Vcpkmt	0.299103	0.138403
Gm20324	0.299097	0.156928
Flnb	0.298868	0.26043
Taf12	0.298846	0.450885
Mrpl41	0.298352	0.33007
Rbms2	0.298314	0.207138
Sfn	0.298256	0.344941
Pdk1	0.298138	0.517477
Atp5h	0.297719	0.860803
Vma21	0.297559	0.481614
Ttc33	0.297462	0.679057
Snf8	0.297455	0.409736
Rpl8	0.297132	1.24634
Klf12	0.296943	0.238253
Nqo2	0.296749	0.145591
Dynll2	0.296564	0.50262
Ubl7	0.296456	0.195715
Mrpl21	0.296447	0.475575
Ythdf2	0.296396	0.891742
Arap1	0.296377	0.896829
Ebpl	0.296359	0.474677
Sdhaf1	0.295894	0.375399
Zfp316	0.295854	0.272392
Trappc2	0.295852	0.337864
Ggta1	0.295719	0.678838
Dctn1	0.295575	0.253441
Suclg1	0.295349	0.768958
Pex10	0.29525	0.140919
Atp5g3	0.295032	1.14332
Kctd5	0.295003	0.308299
Ispd	0.294948	0.12127
Gid4	0.294834	0.325781
Gsn	0.294793	0.773688
Kiz	0.294275	0.276301
Palb2	0.294232	0.141624
H2-Ab1	0.294231	4.51795
E230032D23Rik	0.294213	0.182001
Polk	0.294186	0.284972
Tmem242	0.294096	0.387416
Calm3	0.294026	0.906732
Cbx8	0.29402	0.20161
	0.293996	0.222569
Coa3	0.293576	0.470694
Eif1	0.293406	0.938627
Gm44571	0.293199	0.235585
Tada2b	0.293032	0.74562
Psma5	0.292956	0.668217
Rab3d	0.292836	0.120687
Isg20	0.292827	0.187547
Gm43379	0.292824	0.203184
Elmod2	0.292785	0.369893
H2afx	0.292763	0.658644
Ppil1	0.292747	0.380057
Lcp1	0.292616	1.58252
Tnik	0.292476	0.423287
Slx1b	0.292424	0.230074
Mcm2	0.292394	0.392054
Cd81	0.292171	0.847213
Pum2	0.292079	1.05375
Sdhb	0.291954	0.703914
Rpl26	0.291937	1.14376
Tbl1xr1	0.291692	0.981936
Rpl18a	0.291634	0.938535
Sesn2	0.291622	0.0951532
Gm16740	0.290792	0.0966493
Arl4c	0.29067	0.0837843
Zfp975	0.290634	0.0563942
Tspo	0.290546	0.664757
Myl6	0.290222	0.428363
Josd1	0.290093	0.251303
St6galnac4	0.290082	0.33454
Arl14ep	0.289883	0.413382
H2-M3	0.289813	0.419337
Pfdn5	0.289769	0.888164
Pou2af1	0.289427	1.28823
Asb7	0.289341	0.461448
Sdc4	0.289287	0.740978
Zfp870	0.289138	0.349251
Stat5a	0.288878	0.302821
Bphl	0.288835	0.127233
Ttyh3	0.288393	0.882007
Pink1	0.288182	0.338097
Casp8	0.288137	0.907854
Gm2a	0.287874	0.719027
Psmg3	0.287656	0.348915
Rpl21	0.287309	1.02143
Psmb2	0.287256	0.328471
Gm11956	0.287159	0.159841
Car2	0.286986	0.233529
Gm12493	0.286826	0.090619
Ccnd3	0.286528	0.877598
Pla2g7	0.286422	0.0891335
Zfp14	0.286236	0.0907531
Gemin2	0.286227	0.193066
Cdyl	0.286217	0.516982
Nepro	0.28616	0.219068
Yif1a	0.286088	0.502649
Fkbp2	0.286063	0.294763
Nipsnap2	0.285943	0.359316
Prdm10	0.285825	0.308024
Pdcl3	0.285707	0.308995
Ifi30	0.285673	0.936461
Adnp2	0.28563	0.233148
Wrap73	0.285551	0.383691
Rbfa	0.28516	0.255633
Slc23a1	0.285084	0.0564858
Coq10b	0.285004	0.286221
Dnajb4	0.284904	0.304567
Mettl9	0.284827	0.240795
	0.284784	0.133934
Sema4d	0.28445	0.873677
2610020C07Rik	0.284251	0.116978
Ccni	0.284097	1.47359
Tmem173	0.284086	0.938503
Rpl32	0.283937	0.918406
Trpm4	0.283861	0.0751439
Reep5	0.283776	0.676808
Ctbp1	0.28373	0.705937
Banf1	0.283557	0.864272
Rccd1	0.283302	0.252037
Mpc1	0.283189	0.277291
Rpl5	0.283033	0.905213
Cradd	0.282762	0.111793
Bcl7b	0.282596	0.626797
Ccdc107	0.282417	0.263288
Gm13341	0.28228	0.0977165
Fam98a	0.282055	0.243749
Iglv3	0.282019	0.159985
Eif3e	0.281984	0.950925
Lrrc73	0.281954	0.0486873
Rps21	0.281908	1.68257
Eif4a2	0.281615	0.511657
AC123724.2	0.28147	0.0835406
Polr2d	0.281376	0.209796
Tspan5	0.28132	0.279344
AI467606	0.281273	0.879706
Coro2a	0.28112	0.596989
Dtx2	0.281057	0.281219
Plp2	0.280989	0.209294
Naa40	0.280986	0.425917
Naip2	0.280877	0.110586
Yif1b	0.280799	0.179927
Gm43753	0.280633	0.157231
Sf3b5	0.280423	0.39183
Gm8430	0.280174	0.0841493
Zbtb39	0.280116	0.241899
Prkci	0.280106	0.303904
Txndc17	0.279841	0.381092
H2-Aa	0.279796	1.3438
Hk1	0.279658	0.360588
Cd9	0.279635	0.203328
Rnf187	0.279368	0.815465
Il2rg	0.279332	1.30562
Rpl30-ps10	0.279211	0.0684125
Nabp1	0.279066	0.58879
B2m	0.279026	13.6993
Ccdc124	0.278938	0.233217
Ralb	0.278865	0.243225
A430110C17Rik	0.278754	0.222885
Tmem109	0.278747	0.561743
H2-Eb2	0.278678	0.904855
Ppib	0.278635	0.640238
Ackr3	0.278321	0.0880185
Elk4	0.27817	1.15418
Rpl22l1	0.277725	0.882351
Gas2	0.277674	0.0427782
Gm8817	0.277503	0.0749146
Zfp59	0.277499	0.0782337
Tmem18	0.277244	0.242052
Rps15a-ps6	0.27721	0.186068
Eef2	0.277082	1.32577
Extl2	0.276683	0.0943702
Sec13	0.276571	0.445551
Cul7	0.27627	0.0910831
Snord35a	0.276245	0.0733677
Arhgap6	0.276132	0.28502
Slc25a38	0.276026	0.25037
Psmb9	0.276011	0.908628
Pcbp2	0.275783	1.00111
Stn1	0.275626	0.201381
Idh1	0.27562	0.211657
Cox7a2l	0.275495	0.880492
Hdac3	0.27526	0.259934
Dnase1l1	0.275248	0.214481
Tmem222	0.275119	0.337341
Wfs1	0.274968	0.10672
Map2k1	0.27482	0.904368
Adam9	0.274699	0.12942
Rnf185	0.274529	0.233095
Eef2k	0.274455	0.147865
Dgat1	0.274158	0.226742
Tnfaip8l2	0.273975	0.421141
mt-Co1	0.27379	0.905485
Mospd1	0.273625	0.161637
Aacs	0.273366	0.378818
Zdhhc24	0.273036	0.116745
Rfesd	0.272678	0.32058
Smim12	0.272571	0.242394
Det1	0.272405	0.274102
Crisp3	0.2724	0.19372
Rbm17	0.272343	0.879829
Vmn2r96	0.272248	0.0413817
Rrp36	0.27219	0.182027
Calm2	0.272158	1.24669
Marcks	0.272121	0.939619
Hexb	0.271882	0.723055
Gm11427	0.271793	0.0522812
Lgals3	0.271715	0.213667
Tmem251	0.271596	0.282454
Gm17229	0.271586	0.0630134
Aplf	0.271535	0.150623
Tysnd1	0.271383	0.350758
Krtcap2	0.271282	0.719521
Ndufs3	0.271157	0.401147
Uhmk1	0.271148	0.931453
Rnf41	0.270908	0.3034
Frmd6	0.270862	0.166072
Ccdc115	0.27077	0.555664
Trappc6a	0.270636	0.244769
Tmbim6	0.270478	0.914981
Atp5b	0.270442	0.938168
Smim19	0.270355	0.287154
Zfp931	0.270351	0.186793
Sertad3	0.270307	0.265797
Nubpl	0.270296	0.120629
mt-Cytb	0.270111	15.0915
Gadd45a	0.270037	0.188849
Prpsap2	0.270016	0.561946
Oat	0.269649	0.582429
Gtpbp8	0.269317	0.278009
Dnajc24	0.269155	0.114159
Csgalnact2	0.268885	0.252613
Ccnc	0.268656	0.322436
Cep19	0.26863	0.153838
Golm1	0.26857	0.212527
Pex2	0.268408	0.277036
Map1lc3b	0.26832	0.767875
Stau1	0.268253	0.594958
Gm42979	0.268124	0.322434
Uros	0.268101	0.149795
Chmp6	0.267354	0.162762
Vps51	0.267342	0.220107
Fmo5	0.267325	0.134083
Slc7a7	0.267275	0.0738411
4833439L19Rik	0.267182	0.258921
Exoc2	0.267147	0.326051
Ung	0.267143	0.252101
Snord49b	0.266749	0.233016
Spa17	0.266736	0.0624376
Paox	0.26669	0.0930736
Asnsd1	0.266638	0.769045
Pigs	0.266526	0.843885
Fam20b	0.266473	0.445033
Stard5	0.266351	0.340452
Tbc1d25	0.266299	0.233413
St14	0.266269	0.109038
Nfya	0.266259	0.299567
Elmo3	0.266073	0.208447
Eif3m	0.26593	0.6553
8030462N17Rik	0.265834	0.312758
Higd2a	0.26578	0.67418
Nt5m	0.265685	0.126247
Nosip	0.265651	0.291651
Atg2b	0.265623	0.285516
Alkbh5	0.265568	0.908612
Icmt	0.265528	0.264913
Dpysl2	0.265431	0.486413
2510017J16Rik	0.265415	0.311723
Zfp367	0.265335	0.306073
Sag	0.265123	0.161378
Rpl36	0.265055	0.937406
Man2b2	0.264964	0.120346
4933421O10Rik	0.264909	0.0908898
Arl6ip1	0.264739	1.32425
Sun2	0.264709	0.836171
Wbp2	0.264691	0.513019
Zfp974	0.26453	0.159459
Dnajb11	0.264437	0.6613
Zscan12	0.264264	0.178547
Tnfrsf21	0.264201	0.0988377
Hs3st1	0.263981	0.238764
Virma	0.263947	0.842782
	0.263901	0.128739
Slc31a1	0.26388	0.259205
Copb2	0.263867	0.74336
Bpnt1	0.263776	0.269813
Il15ra	0.263766	0.0853184
Tmem176a	0.263728	0.0562393
Trio	0.263706	0.294785
1600012H06Rik	0.263249	0.272516
Ak3	0.263175	0.353125
Crim1	0.263003	0.205344
Hist1h2bc	0.262851	0.296028
Mrpl55	0.262773	0.249458
Emg1	0.262738	0.745091
Igkc	0.262737	1.38336
Pes1	0.262591	0.63884
Gm42737	0.262276	0.0984587
Stx1a	0.261667	0.0448101
Rps23-ps2	0.261662	0.0475866
H2-Eb1	0.261645	1.51732
Cox10	0.261534	0.414891
Ydjc	0.261451	0.14945
Ap3s2	0.261403	0.279153
Fcrla	0.260781	0.909906
Gm43773	0.260524	0.0769337
6430590A07Rik	0.2605	0.333612
Bcl2l12	0.260201	0.134273
Cep78	0.260186	0.117253
Uckl1	0.260049	0.27456
Vasp	0.259685	0.906019
2300009A05Rik	0.259631	0.347091
Sdcbp	0.2595	0.787797
Pnp	0.259333	0.405305
Sf3b4	0.259322	0.647767
Slain1	0.259275	0.350384
Tmem59	0.259198	0.879994
Cnn2	0.258928	0.878972
Msto1	0.258768	0.10695
E230029C05Rik	0.258607	0.0795585
Degs1	0.2586	0.842443
Adgre1	0.258579	0.0871531
Ptpdc1	0.25852	0.0480413
Acad8	0.258487	0.0524839
Gar1	0.258476	0.291931
Dhx32	0.25842	0.124949
Prkar1a	0.258413	0.881811
Lrrc61	0.258312	0.243845
2310039H08Rik	0.258258	0.171653
Gtf2e1	0.258174	0.373048
mt-Nd1	0.258166	13.3771
Inafm2	0.258013	0.291712
Slirp	0.257804	0.277201
Tmed5	0.257798	0.687408
Jagn1	0.257773	0.273873
Polr3gl	0.257403	0.315966
Mgst1	0.257317	0.087345
Gm29358	0.256825	0.0990325
Smim4	0.256744	0.250737
Tufm	0.256719	0.132423
Lztr1	0.256533	0.479121
Nop9	0.25634	0.311807
Naca	0.256207	0.89008
Gm26531	0.256174	0.0477267
Egln1	0.256102	0.310022
Calhm2	0.256049	0.899337
9430015G10Rik	0.256011	0.200272
Nol6	0.255989	0.244959
Gm31718	0.255777	0.0710108
Fam78a	0.255659	0.247624
Gm15445	0.25561	0.108649
Gm5292	0.255594	0.0436751
Sumf1	0.255516	0.331447
Hnrnpab	0.255365	0.889149
Dhdh	0.25531	0.154171
AW112010	0.255222	0.374155
Ift122	0.255061	0.0452341
App	0.255021	0.0591164
Slc25a4	0.255012	0.705584
Adsl	0.255006	0.249951
Pmaip1	0.254958	0.16382
Ago4	0.254904	0.244808
Rps26	0.254826	1.3215
Dpm3	0.254803	0.868949
Psmb10	0.254793	0.763966
Gm44835	0.254694	0.11138
Gm42874	0.254628	0.0623217
Rps25	0.254586	0.938543
Gm25099	0.254489	0.0927873
Zfp703	0.254311	0.276433
Prps2	0.254278	0.591555
Rubcnl	0.254226	0.535045
Parp16	0.254114	0.136081
Calu	0.253857	0.473925
Sla	0.253764	0.904203
Ndufab1	0.253742	0.71192
Rbm38	0.253702	0.652025
Ctsc	0.253696	1.02926
Nadk2	0.253573	0.0901782
Selenop	0.253566	0.397789
Cct2	0.253267	0.904049
Gm43420	0.253248	0.0719385
Per1	0.253133	0.263825
Ldlrad3	0.253058	0.103455
Ywhah	0.253032	0.7682
Surf4	0.252906	0.675401
Flad1	0.252759	0.135669
Gm8274	0.252703	0.10857
Ebp	0.252659	0.348745
Atp5a1	0.252558	1.24842
Cds2	0.252464	0.474282
Lax1	0.252438	0.632225
Polr2m	0.252423	0.896492
Fam58b	0.252351	0.246364
Rab1b	0.25235	0.302506
Foxk2	0.25234	0.248911
Ethe1	0.252096	0.288035
Zfp553	0.251997	0.473632
Gm42895	0.251857	0.155613
Dnajc14	0.251779	0.535567
Sox4	0.251674	0.500376
I830077J02Rik	0.251594	0.185944
Capn1	0.251498	0.394191
Ero1lb	0.251202	0.693291
Zpr1	0.25119	0.469907
Gyg	0.251082	0.208614
Abcb7	0.251081	0.27414
Sco2	0.25093	0.208569
Tceanc	0.250922	0.232517
Zfp810	0.250907	0.194092
Serpina3g	0.250681	0.309618
Rps8	0.250663	1.04315
Manf	0.250629	0.472485
S100a13	0.250305	0.213663
Ptprj	0.250266	0.345093
	0.250203	0.0581897
Bsg	0.250108	0.331926
Ptpn7	0.250101	0.908685
Ndufa4	0.250092	0.47047
Polr1e	0.249901	0.159788
Ube2l6	0.24983	0.182257
Zfp60	0.249729	0.255326
Pias1	0.249664	0.890172
Psmb1	0.249658	1.13223
Rbbp9	0.249512	0.0693804
Mrps34	0.249426	0.316234
Urod	0.249279	0.216076
Ckap4	0.249214	0.387812
Rbbp4	0.249137	1.13798
Nudt21	0.249127	0.334767
Mettl13	0.249022	0.181923
Psmb6	0.248978	0.745991
Edf1	0.248432	0.686365
Armc5	0.248177	0.282201
Adipor1	0.247978	0.471186
Fam98b	0.247879	0.828834
2610002M06Rik	0.24768	0.259904
Ndufv3	0.247439	0.408868
Cenpm	0.24742	0.0631924
Thada	0.247404	0.406348
Pglyrp1	0.247347	0.196028
Cap1	0.247046	0.855353
Nt5dc1	0.246982	0.35743
Sgsh	0.246965	0.213101
Rps15	0.24692	0.904265
Sec61g	0.246846	0.250149
Naa38	0.246792	0.330821
Itgb3	0.246784	0.240982
Dubr	0.246679	0.249209
1700020D05Rik	0.246649	0.0837198
Gm26384	0.246641	0.109785
Adck2	0.24632	0.288154
Qdpr	0.246319	0.377723
Krt10	0.246161	0.0895884
2410131K14Rik	0.246146	0.174309
Poldip2	0.246106	0.28565
Mad2l1bp	0.246027	0.250645
Zfp605	0.245985	0.20462
Cops7a	0.245822	0.208428
Focad	0.245682	0.0691344
Snn	0.245589	0.884493
Pja1	0.245567	0.317945
Mapk12	0.245368	0.0962833
Gm24492	0.24528	0.044027
Manba	0.245125	0.103106
Gm32856	0.244958	0.229683
Brd2	0.244813	1.776
Galk1	0.244624	0.172997
Bahd1	0.24461	0.295388
Sar1b	0.244455	0.351978
Serp1	0.244426	1.14941
Kti12	0.244354	0.255642
Fastkd5	0.244351	0.199906
Gart	0.244333	0.535284
Ttc21b	0.244307	0.0963679
Cdk2ap1	0.244052	0.346696
Psmd5	0.243759	0.29825
Tcea3	0.243754	0.0800471
Gm16286	0.243582	0.496509
Ulk1	0.243578	0.201969
Med11	0.24356	0.313403
Tfpt	0.243502	0.122559
mt-Ts2	0.243367	0.059076
Med28	0.243257	0.751296
Brk1	0.243246	0.806504
Acadvl	0.243175	0.161015
Mfn2	0.242914	0.371938
Pqbp1	0.242912	0.907601
[truncated: 9,466 more rows]

## Sheet: Fig4.CD8+sEV_in vitro_48h
GnSymbol	log2FC	-log10(FDR)
Prg2	3.89763	1.4888
Tifa	3.34289	2.05953
Lcn6	3.2473	2.30246
Gm15327	2.9322	2.28123
Cpne5	2.82285	1.82982
Hist1h2af	2.82066	1.77384
Il1r2	2.64303	2.25317
Bst1	2.62477	2.23793
Tmod2	2.54783	1.85113
Il9r	2.53566	2.32277
Tceal3	2.52537	2.46023
Nudt8	2.50976	1.78416
Lcn10	2.48759	2.3487
Gsta4	2.46869	1.66681
Peli2	2.46299	1.73105
Mrgpre	2.45193	1.77286
Bace2	2.40734	1.86944
Hamp2	2.37731	1.69861
Tff1	2.2428	2.49623
Cldn10	2.15692	2.37158
Ermn	2.14347	1.6682
Cym	2.12162	2.04131
Vpreb3	2.1179	1.64905
Alox5	2.10677	1.92396
Gcnt3	2.08962	1.89252
Kcnab1	2.06322	2.01021
Pls1	2.0363	1.93848
Clip3	2.00369	1.66713
Taco1os	1.97532	2.24996
Ctnnd1	1.96035	2.25207
Nebl	1.92125	1.8889
Gm47802	1.89411	1.5287
Igha	1.89196	2.00983
AC105358.1	1.83001	1.92623
Arl4d	1.81852	1.62246
Ndrg4	1.81359	1.96446
Gm1123	1.80117	1.70011
Grb7	1.73807	2.08353
Gipc2	1.73765	1.85379
Nectin2	1.73271	1.60061
Prss34	1.70483	2.24015
Gm44751	1.67828	1.93919
Gzmk	1.67595	2.08975
Ccl6	1.67138	2.13823
Tyrobp	1.66962	1.30765
Plcxd1	1.66681	1.83892
Pianp	1.65187	1.32599
9230111E07Rik	1.64734	1.7816
Serpinb1b	1.62019	1.52768
Tnfsf13b	1.60065	2.11826
Olfr1281	1.57881	1.40923
Prph	1.57196	1.39817
Gm37101	1.56397	1.46026
Lsr	1.56352	6.18797
Gucy2e	1.55618	7.66487
A430035B10Rik	1.55584	1.87187
Nbl1	1.5541	1.50263
Bmf	1.53635	2.14556
Fmo5	1.50876	1.66911
Tbc1d4	1.50724	14.8861
Gm26583	1.50648	1.5217
Pls3	1.49937	1.38444
Acot11	1.48381	2.03686
Gm15675	1.47771	1.77799
Themis2	1.46864	1.4561
Rftn2	1.46503	2.25393
Spock2	1.46104	1.40831
38231	1.45945	1.3267
Atcayos	1.45658	1.31841
Sox2ot	1.45351	1.56551
Gng11	1.44934	1.69757
Flywch2	1.4473	1.52084
Zfp467	1.44102	1.51307
Mirt1	1.43751	2.30039
Eml1	1.43227	1.32488
Mcpt8	1.42098	1.69798
Slc22a17	1.41606	1.91998
Iffo1	1.41438	1.75301
Pdia5	1.40918	1.78687
	1.40485	1.32461
Ripor3	1.38491	1.32355
Alox5ap	1.37864	1.94363
1110019D14Rik	1.37295	1.51839
Gpr162	1.37116	1.69335
Pdk2	1.36767	2.00235
Trp53cor1	1.36189	1.85333
Gm45191	1.35913	1.75082
Tspoap1	1.32962	1.97376
Rab11fip5	1.32116	1.51497
Lmtk3	1.31706	1.45063
Six5	1.31668	1.43939
Wnt3	1.31578	1.82518
Slc16a5	1.31393	1.32351
Ino80dos	1.31266	1.34419
Gm45292	1.3075	1.51929
Plxnd1	1.30591	2.18843
Chrnb1	1.30296	1.53316
Trpm1	1.29927	1.78058
Prrt1	1.2969	1.84532
1700028K03Rik	1.29288	1.29571
Gm4673	1.27906	1.51281
Vmn2r-ps130	1.26985	1.3813
Ston2	1.26723	1.72013
D130040H23Rik	1.26348	1.38495
Gm43004	1.26214	1.57997
Gm37529	1.25928	1.75987
Nap1l3	1.2577	1.48374
Ehbp1	1.25559	1.32728
Kcnip2	1.25406	1.44783
Gm12184	1.25343	1.32211
Tspan2	1.24852	1.88634
Gm37954	1.24301	1.52761
Gm22910	1.23127	1.23344
Gm45501	1.22675	1.52363
Gsdma	1.22384	1.3188
Gata2	1.22021	1.14232
Hck	1.2185	1.51105
Cxcr4	1.21757	2.26777
Gm26129	1.21342	1.21029
Zfp931	1.21236	1.51089
Gm43071	1.2107	1.3254
Adgrg1	1.2106	1.55819
Bcl6	1.20999	2.5268
Gm37642	1.20362	1.94833
Gm42648	1.20277	1.45962
Gm37718	1.19881	1.32109
Gm20275	1.19651	1.56788
Gm37004	1.19554	1.51073
Tert	1.18712	1.52766
Cacnb3	1.18538	1.85501
Pla2g2d	1.18144	1.32609
4931440P22Rik	1.17799	1.32599
Gm31718	1.17598	1.77577
Igsf3	1.17199	2.48161
Gpr160	1.17033	1.78675
Serpinc1	1.16779	1.74243
Ccl27a	1.16227	1.5128
Zpbp2	1.16082	1.31512
Yap1	1.16008	1.78478
Kndc1	1.15981	1.61595
Renbp	1.15796	1.51892
C130083A15Rik	1.15776	1.34605
Gm46404	1.15269	1.32702
Igsf23	1.15232	1.42963
	1.14744	1.48839
Gm43788	1.14549	1.32557
Slc16a11	1.14005	1.32742
Fkbp1b	1.13613	1.51624
Slc15a2	1.13313	1.38878
	1.13212	1.5942
Abcb4	1.13183	1.31989
Aldoc	1.13158	2.18025
Phtf1os	1.12367	1.48436
Zfp974	1.12157	1.50966
Jup	1.11826	1.52373
Tg	1.11581	1.74096
Gm43652	1.11482	1.52654
Map3k13	1.11405	1.40631
Camk2n1	1.11286	1.78278
Mapt	1.10883	1.1018
Gm48541	1.10619	1.01411
Zfp382	1.10608	1.97487
As3mt	1.10563	1.51224
Gm47345	1.10442	1.32481
Ptgr1	1.09904	1.72884
C230035I16Rik	1.09686	1.33735
Clu	1.09664	1.4643
C230066G23Rik	1.09365	1.31957
Gm42449	1.09303	1.66773
Igkc	1.08772	1.73088
Sort1	1.08404	1.17436
Zbtb3	1.08107	1.42156
Dgkg	1.08074	1.43635
	1.07979	1.3117
Gm10657	1.07717	1.30943
Ifngas1	1.07699	2.09708
Gm19196	1.07555	1.13581
Ica1l	1.07177	1.32735
Gm14044	1.07177	1.32163
Gm48138	1.07044	1.1785
Gatsl2	1.07007	2.17766
Gm47111	1.06536	1.44313
Ikzf2	1.06477	13.4689
Fam171b	1.06443	1.4176
Zfp939	1.06296	1.32348
Wdsub1	1.06216	1.57434
Gm8013	1.06161	1.32679
Mxd4	1.06058	1.92933
C430002N11Rik	1.05673	1.15866
Trim3	1.05606	1.06762
Lgr4	1.05382	1.32575
2210011C24Rik	1.04543	1.28586
Prr5	1.04259	1.86421
Vmn2r100	1.04187	1.29697
Cd59a	1.04136	1.2874
	1.04132	1.51222
Rgs8	1.03859	1.44557
Manba	1.03743	1.74129
Pygl	1.0365	1.31107
Gm43413	1.03355	1.27948
B130046B21Rik	1.03256	1.32441
Tm4sf5	1.03113	1.73733
Cryzl2	1.02374	1.23469
Gm37176	1.02012	1.74672
Mylk	1.01841	1.32416
Rora	1.01661	2.60989
Efemp2	1.01556	1.14381
Eya1	1.01518	1.32747
Gm11878	1.01485	1.0465
Zfp93	1.01473	1.18901
Mir99ahg	1.01338	1.26649
Gm15421	1.01042	1.19436
Dnajc28	1.01007	0.998955
Stab2	1.00384	1.04949
Lsmem1	1.00015	1.17215
Gm21596	0.998558	0.826928
Gm26740	0.998546	2.05542
5330438D12Rik	0.998475	1.34411
Mrvi1	0.995445	1.31807
2010109A12Rik	0.994242	1.3626
Alox12	0.992662	1.43907
AI480526	0.989938	1.88442
Colq	0.989376	1.11201
Gm42690	0.986249	1.29118
Mansc1	0.984559	1.24447
Ncf2	0.983796	1.27332
Fbxo2	0.981691	1.13719
	0.980968	1.52867
Mturn	0.980387	1.32393
Gm19261	0.979282	1.32557
Slc6a19	0.978069	1.74401
Gsn	0.978016	1.46398
Gm8899	0.976452	1.22043
Zfyve28	0.97515	1.30033
Gm15520	0.97443	1.1636
Plscr2	0.974162	1.32372
Ninj2	0.97277	1.32411
Kit	0.971718	1.94514
Map2k6	0.969918	1.51121
Gm11579	0.969641	1.31782
Cd68	0.967596	1.3272
Ccdc136	0.967311	1.42382
Tmc1	0.967255	1.17112
Gprasp2	0.966242	1.10309
Abhd14b	0.966192	1.28724
4930551O13Rik	0.965036	1.18777
Tmem221	0.962505	1.25488
Gm15937	0.957951	1.15598
Sox4	0.956977	1.76673
Filip1	0.953715	1.5286
Etaa1os	0.951483	1.33494
Rhod	0.950701	1.38385
Tmem171	0.94954	1.36982
Lpar4	0.944664	1.23903
Gm48335	0.944583	0.911498
1700055D18Rik	0.942661	1.04064
Zfp712	0.942237	1.54039
Gm8649	0.941836	1.12521
Crtc2	0.936348	0.739517
Tha1	0.936154	1.11404
Ebi3	0.935435	1.88655
Car5b	0.935108	1.13523
Gm19891	0.934359	1.2934
Grik1	0.928831	1.06393
Smim24	0.928621	1.32359
F11r	0.927478	1.32723
Gm45828	0.924927	1.41096
Stau2	0.924324	1.69432
4930481A15Rik	0.922728	1.17037
Otud1	0.921685	1.49345
Prdm1	0.920894	2.19381
Ackr3	0.919972	1.13736
Gm11737	0.918022	1.32699
Cd72	0.916877	1.73401
Gm5134	0.91655	1.3874
Mertk	0.91526	1.29863
Hba-a1	0.914162	1.67569
Gm28151	0.912847	1.52371
Gm24492	0.912229	1.00107
Nfam1	0.909889	1.31426
St6galnac3	0.908431	1.32725
Zc3h6	0.907196	2.08376
Tal1	0.906688	1.32513
Homez	0.905494	1.46172
Il10ra	0.904989	2.07113
H2-Q10	0.903125	1.44107
Mettl21b	0.902343	1.32618
Pax3	0.900445	1.30616
Gm48375	0.899842	1.1977
Cd38	0.899183	1.74732
Blvrb	0.898276	1.70272
Gm39041	0.894754	1.30495
Pak1	0.894399	1.3264
Wnt10a	0.893975	1.48976
Csrnp2	0.893793	1.48031
Gm38365	0.892796	1.16172
	0.892312	1.32348
Olfr54	0.892032	1.0218
Gm43582	0.891758	1.31185
Hspa2	0.890856	1.34261
Gm4707	0.89004	1.17418
Prss2	0.88952	1.31189
C130051F05Rik	0.889106	1.18866
Hpgds	0.88816	1.36305
Megf9	0.886898	1.45786
Cmtm8	0.885626	1.22074
Bcas1	0.885064	1.36002
Ppbp	0.884609	1.77012
Trat1	0.884532	2.06952
Kalrn	0.882825	1.09095
Gm44209	0.881896	1.21871
Adap2os	0.878773	1.28904
Gm37612	0.878135	1.32627
Snx32	0.876878	1.24437
Ildr1	0.876774	1.10457
Gm11636	0.876105	1.48306
Map1lc3a	0.874932	1.52762
Gm43598	0.873745	1.11934
Lysmd2	0.873651	1.77626
Ap1m2	0.869801	1.16307
Gm10101	0.869705	1.31371
1600020E01Rik	0.8694	1.48755
	0.869141	1.06308
Gm48585	0.867241	1.07518
Bex1	0.86633	1.24401
Cyp4f13	0.866193	1.30037
Pbx4	0.864758	1.32752
Gm15718	0.863576	1.14211
Klhl24	0.862901	2.63185
Zbtb7b	0.861503	1.51488
Gm47664	0.860026	1.66224
Kcnc1	0.859864	1.13742
Gm26930	0.859859	0.944518
Rnf152	0.855565	1.30375
Oas1c	0.852521	1.3275
Elmod2	0.851511	1.41228
Slc25a35	0.851511	1.32388
Gm2415	0.84944	1.03156
Dapk2	0.848925	1.51994
Tctn1	0.848626	1.13635
Gm45250	0.84843	1.29448
Stard10	0.844578	2.05053
Neil1	0.843883	1.77473
Mfsd9	0.84341	1.35827
Muc13	0.842629	1.06482
Eno2	0.841638	1.09513
Dirc2	0.841028	1.78465
Mtmr7	0.84007	1.29619
Pisd-ps1	0.838222	1.23443
Cxcr5	0.837962	1.52205
Dtx3	0.837198	1.52872
Epas1	0.836094	1.31096
Serpinb9b	0.834807	1.26392
A430027C01Rik	0.834353	1.18638
Fam83g	0.834312	1.32378
AC163354.1	0.833626	1.36362
Wdr19	0.833292	1.10651
Alpk2	0.833099	1.31359
Gm25337	0.831867	1.32681
Gm44663	0.831347	1.12905
Gm4366	0.830131	1.14148
Gm47652	0.8293	0.880154
9530077C05Rik	0.829145	1.02311
Pacsin3	0.829095	1.29985
Efnb1	0.828112	1.21672
Rasgef1a	0.828006	1.78097
Hmgb1-ps8	0.826941	1.43739
Ptgir	0.823827	1.33126
Platr17	0.823639	1.22641
Irak2	0.823486	1.47657
Ypel2	0.823273	1.33157
Arhgef9	0.823151	1.47948
Tjp3	0.822366	1.26146
Bmyc	0.821073	2.54052
Zfp773	0.819811	1.32422
Fam213a	0.819349	1.812
1700012D14Rik	0.818663	1.30612
Rfxank	0.818033	1.42206
2310001H17Rik	0.817536	2.31065
Ighd	0.814135	1.32541
Gm16233	0.813274	1.08859
Idua	0.811125	1.51373
Hacl1	0.810557	1.32284
H2-Eb1	0.809666	1.32737
Kyat1	0.808467	1.59564
Bhlhe41	0.808453	1.31078
2010016I18Rik	0.80836	1.32347
Pf4	0.805811	1.92727
Gm47246	0.804816	1.30739
C430042M11Rik	0.804322	1.26148
Vmac	0.803236	1.43976
Gm2800	0.801536	1.09472
Pld4	0.801363	1.32499
Gm43965	0.800254	1.01677
BC055402	0.800014	1.37088
1700084J12Rik	0.799945	1.30669
Ropn1l	0.799447	1.1576
Syngr1	0.798129	1.77952
Sord	0.79732	1.612
AL590144.2	0.796149	1.30055
Gm42685	0.795591	1.11369
Gm10642	0.795383	1.14098
Stk32c	0.795147	1.34351
Psme2b	0.794322	1.32649
Ypel3	0.793912	2.04679
Lrsam1	0.793203	1.14668
Il23a	0.792602	1.43981
Gm10160	0.791303	1.0919
Kcna2	0.79085	1.68519
Olfr432	0.78986	1.38423
Mocs1	0.78852	1.42528
Tmem198b	0.788114	1.19908
Zfp971	0.787799	1.26908
Sema4f	0.786538	1.41761
Gm45746	0.786412	0.869463
Tmem91	0.785951	1.31239
A930041C12Rik	0.785405	1.04271
Nat8f1	0.784349	1.41793
Gm11532	0.783397	1.19823
Cox6b2	0.783394	1.4364
Trip6	0.782658	1.2662
	0.782607	1.15414
Gm11998	0.781824	1.28638
Gm44093	0.780516	1.23198
Gm47508	0.780066	0.834886
Fbxl5	0.779747	2.30254
Vldlr	0.777286	1.32573
Gm23722	0.775778	0.902018
Arntl	0.775313	1.69376
Ica1	0.774901	1.31597
Gm42910	0.774261	1.32385
4833407H14Rik	0.774155	1.12509
Atp10d	0.773802	1.3174
Gm32031	0.773624	1.32751
Ripply3	0.773465	1.2805
Pcyt1b	0.772608	1.32595
Akr1c18	0.772291	1.07238
Gm36933	0.771275	0.917223
Gm38152	0.769577	1.18971
A130014A01Rik	0.768675	1.32422
Gm7363	0.768469	1.13272
Tmco6	0.768418	1.32748
Scai	0.764768	1.83309
Tcp11l2	0.76444	1.36189
Gm9958	0.763783	1.12946
Pde11a	0.763695	1.36548
Rnd1	0.763386	0.963651
Vat1	0.763232	1.31493
Tet1	0.762748	1.52588
Kcnc3	0.762744	1.22337
Susd1	0.762133	1.30582
Gm47015	0.761371	2.08802
	0.761118	1.14883
Rgs11	0.75952	1.23482
Spint2	0.75795	1.12821
Gm28652	0.757587	0.893255
Rundc3a	0.756638	0.910014
Cacnb4	0.756506	1.01251
Cavin2	0.756456	1.28754
Sele	0.756372	1.1299
Gm37593	0.756132	1.5235
Ucp2	0.75534	2.09718
Gzmc	0.754687	2.85954
Gm14305	0.754682	0.838335
Myt1l	0.752402	1.109
D230022J07Rik	0.752153	0.951911
Tnip3	0.752093	2.30578
Syne1	0.75122	1.9125
Ltk	0.750088	1.19
Endou	0.749989	1.28984
Gm38125	0.749178	0.891859
Traj18	0.748243	1.91059
Pzp	0.7467	0.838234
Csf2rb2	0.745437	0.843685
Gm38082	0.745325	0.845014
Macrod1	0.744949	1.16859
Foxq1	0.744317	0.937057
Cystm1	0.744248	1.32557
Gm42508	0.744148	1.14676
Jdp2	0.742996	2.19733
Carf	0.742925	1.43418
Arfgef3	0.742823	1.83264
Cacna2d3	0.742796	0.964939
Otx1	0.742293	1.18039
Ly96	0.741598	1.0698
Acss1	0.740827	1.94549
Faim2	0.740484	0.838786
Insr	0.740335	1.52404
Evi5l	0.739071	1.09848
Gm43481	0.737639	1.04736
D930032P07Rik	0.737597	1.11472
Gm19325	0.737413	0.988377
Fbxo32	0.736165	1.91533
Frat2	0.735201	1.43138
Tmc4	0.734418	1.09298
Rdh12	0.734057	1.32412
n-R5-8s1	0.731625	1.87253
BC025920	0.731355	0.988286
Itpka	0.730691	1.12411
Zbtb8a	0.730153	1.0339
Garem1	0.729644	1.00355
1810034E14Rik	0.729442	1.23051
Gm36930	0.728497	1.14181
Calcoco1	0.728111	2.25306
Gm26520	0.727809	1.12409
Gm48720	0.727806	1.31462
Gm37289	0.727436	1.31262
Gda	0.727342	1.1143
Disc1	0.727218	0.987853
Arx	0.727	1.15744
Zfp647	0.72685	1.07547
Gm44902	0.72651	0.896521
Spo11	0.72563	1.12423
Gpm6b	0.725076	1.46849
Pik3ip1	0.723928	1.93225
Gm37906	0.723892	1.30745
	0.722159	1.52781
Slc35d3	0.72179	1.32749
Maats1	0.721316	1.04556
A130048G24Rik	0.721247	1.33448
	0.720072	0.839523
Slc46a3	0.718768	1.27849
AC163040.1	0.718374	0.779835
Gm43462	0.716562	1.13714
Gspt2	0.716397	1.14147
S100a11	0.715866	6.40495
Sft2d2	0.715097	2.29018
Lima1	0.714256	1.32637
Hrc	0.712972	0.960546
Tpmt	0.711939	1.31573
Gm14085	0.711781	1.43627
Mitf	0.711657	1.36285
Gm11110	0.711309	1.29745
Slc10a1	0.710894	0.890122
Creb5	0.710527	0.745259
Il17rd	0.710148	1.13135
1700123M08Rik	0.709378	0.868652
Lamb3	0.709169	1.19488
Gm15631	0.708949	0.809408
Gm37399	0.707996	0.735807
A930006K02Rik	0.707726	1.42039
Rapgef5	0.706956	0.991324
Slc17a5	0.706639	1.33914
Neil2	0.706474	0.928769
Nek3	0.705517	1.05094
Olfr1535	0.705192	0.960091
Intu	0.70362	1.23222
Zfp128	0.703523	1.11024
Armc3	0.703125	1.15135
Rcn3	0.702462	1.15261
Fry	0.701847	1.32314
Tmem86b	0.700796	1.18579
Gab2	0.700557	1.12514
Nrgn	0.700511	3.55812
Gm36262	0.700317	0.911372
Snai1	0.700161	1.12217
Sirt4	0.699225	0.920166
Gm9625	0.69909	1.00893
Nnt	0.698967	1.32349
Mpp2	0.698513	0.841731
Gm43420	0.698292	1.11354
Gm48899	0.697863	0.91226
Arl5c	0.696475	2.51659
Gm42447	0.695638	0.909145
Sv2a	0.694896	1.32618
Gm37084	0.694243	0.921506
Gm42949	0.693732	1.03335
Cbfa2t3	0.693554	1.52628
Gm42893	0.690459	1.31398
Tmem170	0.68978	1.11469
Gm5878	0.689544	0.814595
Gm27477	0.688535	1.00172
A530041M06Rik	0.68803	1.11317
Gm7967	0.687993	1.06626
Pycr1	0.687973	1.41811
Foxp2	0.687302	0.695738
H2-Oa	0.687169	1.3417
Thnsl2	0.686805	1.21986
Rogdi	0.686403	1.2313
Hhat	0.686109	1.03325
Tcta	0.686087	1.13421
Gm15417	0.685989	0.941134
Rapgef4	0.68554	1.25732
Gm42820	0.684998	1.00393
Timp3	0.684955	1.32834
C3ar1	0.684882	0.734611
Gatm	0.684863	1.32628
4930412F09Rik	0.684612	1.10441
Rilpl1	0.684445	1.27441
Gm43560	0.683663	0.755736
Kif5a	0.683101	0.920448
Matk	0.682198	0.757862
Tctn3	0.681231	1.04012
Slc39a13	0.679487	1.32349
Gm11425	0.679397	1.30916
Tsc22d1	0.67931	1.32723
Phf1	0.679281	1.13906
D530037P16Rik	0.678206	1.05489
Pdcd1	0.677761	1.87019
Pla1a	0.677424	1.62841
Nmral1	0.676644	1.72658
Srrm3	0.675807	0.98734
Zfp516	0.675543	1.27355
Pcdh15	0.675355	0.996383
Aktip	0.673386	1.43307
Sh3yl1	0.673173	0.821779
Zranb3	0.672909	1.44756
Il11	0.672655	1.04103
Gm28557	0.672039	1.02278
Kctd21	0.671541	0.829538
Syngr3	0.671237	1.09646
Asap1	0.671227	3.15935
Tsga10	0.670889	1.36398
Gm42885	0.670853	0.937924
Pvr	0.670498	2.17813
Sgsm2	0.670174	1.42342
Mnda	0.670071	2.04841
Lzts2	0.669924	1.09701
Gm43162	0.669908	1.3243
Gm37660	0.66849	1.07434
Gm20342	0.668377	1.23949
Pon3	0.66712	1.30045
Gm43274	0.666766	1.1247
Dnaaf3	0.666723	1.06844
Syt17	0.666715	0.974534
Gm37125	0.666248	1.3301
Rasgrp4	0.665405	1.12662
Gm13528	0.66378	0.892679
Ccl5	0.66341	2.53419
Slc26a11	0.663095	1.03895
Krba1	0.662996	1.13115
Gm44152	0.660825	1.11676
6430511E19Rik	0.660366	1.08413
Marcks	0.660357	1.70073
Csf2rb	0.660269	1.14448
Nmrk1	0.659953	2.26312
	0.659548	0.784987
Zfp354c	0.659519	1.01343
Wls	0.659481	1.90986
Myl4	0.659218	1.32365
Sapcd1	0.658117	0.900991
Usp35	0.657814	1.16047
AC154616.1	0.657728	0.909896
Fggy	0.657076	1.32614
Gm48194	0.656732	1.23389
Ccdc141	0.656376	1.41776
Gm17690	0.655981	0.869183
Anxa1	0.65562	1.11133
Myb	0.655496	2.21651
Slc2a8	0.655154	1.34959
Srr	0.654345	1.28512
Gm10248	0.654212	0.778267
Sp3os	0.65415	1.32181
Bank1	0.654049	1.31281
Selenop	0.653815	1.89345
Hdhd2	0.65357	0.802057
Eif2ak3	0.653133	1.76213
Arhgef5	0.65311	1.10664
Pou5f2	0.652136	0.727999
Mthfd2l	0.651936	1.32704
Tk2	0.651667	1.35288
Ccng2	0.651238	2.16119
Airn	0.650491	1.14095
Prss36	0.65038	1.09924
Zfp316	0.650007	0.938751
Pou6f1	0.649656	1.38366
Gm30790	0.649478	1.18347
Inf2	0.64924	1.99089
Itga2b	0.646871	1.30067
Zfp667	0.646864	1.32349
Rpl36-ps12	0.646477	0.817392
Rtl8a	0.646361	1.3121
Actn1	0.646159	1.88269
A130012E19Rik	0.645324	1.14485
Zfyve16	0.644208	1.51879
Procr	0.644058	1.06783
Tmem72	0.643997	0.739599
Slc25a27	0.643852	0.756177
Lrrc61	0.643636	1.44671
Ube2h	0.643281	1.77576
Ccdc78	0.64327	0.628597
Nudt18	0.642846	1.32398
Ypel5	0.642434	1.7075
Slc6a4	0.64048	0.809267
Gstp3	0.640462	1.26927
Gm26532	0.640226	1.22187
Arhgap23	0.639508	1.08254
Ntrk3	0.638262	1.96452
Gm44863	0.637947	0.766462
Tex50	0.637204	1.10191
Zfp446	0.63579	1.32347
AC166356.1	0.633714	0.574184
Tmem86a	0.633597	0.98176
6720464F23Rik	0.63315	1.12105
Gm47438	0.631935	1.11341
Pcolce2	0.631392	1.13333
Il18	0.631052	0.796486
Tcaim	0.63096	1.43975
Impdh2-ps	0.630912	0.976312
S1pr1	0.630347	1.69755
2610037D02Rik	0.629848	1.24005
Slco1a4	0.629539	0.828819
Kdm8	0.629399	0.732524
	0.629005	1.34686
Mgam	0.628393	0.837854
Pold4	0.627835	1.37467
Parvb	0.627572	0.845025
Gpc1	0.627418	1.69633
Hspb11	0.627414	1.65828
Dennd5b	0.627354	0.917456
Gm34121	0.627328	1.05462
C1galt1	0.626503	1.90135
Gm16536	0.625475	1.26433
Foxd2os	0.625214	1.33338
Ccr6	0.624718	1.02438
Atrnl1	0.623358	1.15601
Zfp821	0.622623	1.3179
Slc43a1	0.622595	0.959181
Fam46a	0.622428	13.8243
Ppp2r3a	0.62077	1.6864
Psd3	0.620623	0.98359
Tstd1	0.619798	1.0529
Slc12a8	0.619715	0.876583
Lypd6b	0.619647	1.14451
Slc20a2	0.619555	1.30967
Gm47479	0.619368	0.892685
Zfp810	0.619023	1.27724
Havcr2	0.617609	1.32245
Ankrd55	0.617198	0.789167
Prkdc	0.61657	1.70272
Fam219a	0.616296	1.02912
Cacnb1	0.616106	0.907506
Gm43061	0.615418	1.12058
Vmn2r4	0.615316	0.603486
Ap3b2	0.61516	0.829639
Chchd5	0.614743	1.4632
4930535E02Rik	0.61452	0.694452
Gm43544	0.614458	0.946151
Syde2	0.614182	1.04935
Gm38120	0.613746	1.13263
Kantr	0.613741	1.51069
Anxa3	0.613514	1.09706
Epn2	0.613033	1.31469
Gm42372	0.612808	1.26632
	0.612306	1.32752
Immp2l	0.612248	1.15623
Vps13c	0.612215	1.51604
AC157566.3	0.612036	0.675375
Fchsd1	0.611358	1.06674
Ttn	0.610608	1.18213
Fam110b	0.610371	0.933025
Dynlt1f	0.60972	0.874297
Gdpd1	0.609474	1.32701
H2-Q5	0.608856	1.30126
Cd70	0.60867	0.886032
Sntb1	0.608382	1.66036
Rhoc	0.608012	1.326
Slc38a6	0.607574	0.900552
D2hgdh	0.607175	1.32025
Olfml2a	0.606965	0.893881
Gm44775	0.606157	0.941925
Fam217b	0.605984	0.99279
Nphp3	0.605705	0.838734
Mroh1	0.605217	1.19915
Zkscan17	0.604741	2.10836
Dand5	0.604224	0.741722
4930515G01Rik	0.603488	1.08295
Ppp2r2b	0.601978	0.982994
Smpdl3a	0.601635	2.22127
Slc12a7	0.60145	1.41304
Gm20621	0.601246	1.03124
Nadsyn1	0.600994	1.144
Camk2b	0.600894	0.940078
0610009L18Rik	0.600199	0.821197
Pde1b	0.599947	0.761306
Mcoln3	0.599871	0.828746
Ift140	0.598185	1.29769
5830432E09Rik	0.598006	1.20187
Btg2	0.597659	2.11741
Acad10	0.597573	0.794811
Ccnd1	0.597479	1.12006
Itpr1	0.596861	1.99091
	0.59675	0.817828
Zfp41	0.5963	1.52556
Kif7	0.595384	1.2193
Ift80	0.595184	1.89195
Zbtb20	0.594694	1.61593
Kif9	0.593899	0.825949
Gm5475	0.593194	0.727562
Slc37a2	0.593	1.14331
Cd9	0.592858	2.0438
Cerk	0.591972	1.68918
Trim45	0.59142	1.02633
Gtf2ird1	0.591149	1.69984
Gm47050	0.590856	1.1214
Oxld1	0.590342	1.018
Tox	0.590241	1.79046
Nlgn2	0.590033	1.03349
Gm42748	0.589758	1.2307
5830408C22Rik	0.589508	1.48733
Art4	0.588039	1.35092
2310022B05Rik	0.588013	1.25819
Ptms	0.587766	2.00962
Tmem218	0.587173	1.04965
Fcgr3	0.587127	0.607288
Cd46	0.586899	0.776337
Gm38124	0.586649	0.74233
Olfr691	0.585826	1.22733
4933404O12Rik	0.585809	1.32332
Gm30025	0.585293	1.04969
Lum	0.58512	0.513252
Ppm1l	0.584301	1.52692
Ogg1	0.584213	1.32647
Xylt2	0.582958	1.52218
Gm26631	0.582863	0.692161
Lamc1	0.582833	1.32624
Gm14237	0.582258	0.679647
Nsg2	0.582145	2.1122
Gm15594	0.58204	0.766054
Ctla4	0.581847	1.88036
Cyp11a1	0.581846	0.920698
Pex10	0.581471	1.1364
Heca	0.581057	1.94263
Itm2a	0.58088	1.76028
Phyh	0.580855	1.67413
Khnyn	0.580785	1.52866
Rab6b	0.58071	1.32723
Rida	0.580689	1.69756
Zfp691	0.580276	1.10417
Sipa1l2	0.580246	1.11605
Wdr31	0.580228	0.913626
Pxmp4	0.579883	1.6308
Sema6d	0.579452	1.69914
Trp53inp2	0.579294	0.923952
Gm10353	0.578554	1.21366
Tmem191c	0.578497	1.15177
	0.578439	0.963827
Leng9	0.577406	0.703622
Gm4890	0.577256	1.03896
Abca7	0.57712	1.32552
Tspan32	0.57697	1.51431
AI847159	0.576148	1.30594
Tecpr1	0.576116	2.107
Smtn	0.57606	0.731415
Adgre5	0.575864	1.8803
Iqch	0.57453	0.772973
Gm43445	0.57439	0.904488
Arid5b	0.57435	1.70971
Afdn	0.574135	1.32374
AV099323	0.573744	0.883667
Traj12	0.573494	1.3325
2900076A07Rik	0.572467	1.21284
Gm44552	0.572262	1.1437
Per3	0.572203	1.12951
Dclk1	0.57179	1.49746
5031434O11Rik	0.571249	0.952658
Ptprs	0.570831	2.21572
Zbtb42	0.570804	1.151
4930568A12Rik	0.570348	0.852856
Me3	0.570226	1.02519
Gm7536	0.569591	0.875613
Nos1	0.56952	1.30965
Ryr3	0.569418	0.664665
AC122901.1	0.569315	1.11546
Gm36932	0.568959	0.862032
Gm43167	0.568549	0.91906
Fyco1	0.568003	1.51686
Gm9776	0.56759	1.17623
Gm44164	0.566455	1.0609
Lag3	0.564619	0.915867
Ier5l	0.564461	0.850238
Gm37045	0.564338	0.868533
4933421O10Rik	0.564172	0.757178
Spata6	0.563471	1.52571
Cd1d1	0.56306	1.12665
Izumo4	0.562807	1.12506
Mcub	0.562448	1.40095
Gm19327	0.562069	0.973788
Tsc22d3	0.562055	1.5088
A930002I21Rik	0.560215	1.41785
Cblb	0.560154	3.37128
Zpbp	0.560027	0.766535
Aph1b	0.559999	0.903215
Usp11	0.559919	1.36064
Slc35f5	0.55973	1.3251
Gm43048	0.559354	0.770611
Gstt1	0.559265	1.32479
Rian	0.559082	0.425002
Zer1	0.559056	1.31476
Gm26670	0.558792	0.805113
Zfp30	0.558015	0.760383
Gm16845	0.55724	1.05097
Exoc3l	0.556958	0.815013
	0.556818	0.736302
Abhd4	0.556376	1.31642
Scmh1	0.555969	1.13392
Platr23	0.555652	0.746158
9930024M15Rik	0.555179	0.760366
Dhcr7	0.554778	1.4614
Cmya5	0.554762	0.782722
Socs5	0.554465	1.30572
Slc12a6	0.554414	1.36508
2610008E11Rik	0.554193	1.15299
A430103D13Rik	0.553907	1.32682
Mxi1	0.553868	1.43396
Ctcflos	0.553856	0.595468
Naga	0.553043	1.04723
Bmp2	0.551525	0.808079
Thbs1	0.551309	0.767999
Slc25a42	0.551297	0.882275
Pde4d	0.550814	1.51324
Rps23-ps2	0.550189	0.945649
Map3k10	0.550156	1.32589
Mast2	0.550137	1.21376
Ndrg2	0.550111	1.44213
Trpc1	0.547852	0.894812
Dzip1	0.547807	1.22214
Armcx6	0.547291	0.842743
Neat1	0.547239	1.72641
Esr1	0.547174	0.865366
Gm15472	0.547134	1.28813
Dock6	0.54695	0.859967
Cd74	0.546769	1.32389
Klhl6	0.546494	2.02392
Pld2	0.545936	0.621372
Napb	0.545321	1.71029
Plcb3	0.54442	1.02588
Car3	0.543946	0.658987
Ick	0.543784	1.3245
Klrd1	0.543293	2.29396
Chp1	0.542943	14.6993
Gm6145	0.542122	1.24767
Sertad3	0.542055	1.19494
Hmbox1	0.542051	1.38794
Gm43009	0.54177	1.06553
Cacfd1	0.541666	1.4577
Tubb2b	0.541575	2.25968
Igip	0.54151	1.28319
Kansl1l	0.541129	0.880034
Ano10	0.540684	1.32708
Sdc4	0.5404	1.30027
Grina	0.540391	1.52362
1700058P15Rik	0.540169	0.830045
AC154649.2	0.540133	0.58671
Ccl9	0.540116	1.25092
Bend5	0.539924	1.12639
	0.539193	0.908255
Gm42576	0.538902	1.1046
Gm44758	0.537658	0.815287
Gm47644	0.537554	0.691523
Glis2	0.537504	0.754148
Dtna	0.537157	0.778177
Nol4l	0.536964	1.15074
9130017K11Rik	0.536773	0.878145
Lix1l	0.536492	0.722266
Pias3	0.535919	1.17102
Xndc1	0.535782	1.32939
4930539E08Rik	0.53568	1.11839
Amn1	0.535392	1.52538
Galm	0.535315	1.15699
Slamf6	0.535163	4.33531
Mthfsd	0.534952	1.2569
Rasl11b	0.534948	1.0608
Wwox	0.533421	1.23563
Apold1	0.533248	0.841959
4930471E19Rik	0.532995	0.502534
Gm3854	0.532742	0.726759
Hsdl2	0.532719	2.05259
Pfkm	0.532238	1.19787
Smim14	0.531977	2.18801
8430429K09Rik	0.531833	1.13326
Olfml3	0.531815	0.575898
Nipal3	0.531728	1.51892
4930466K18Rik	0.530527	0.625424
Bloc1s6os	0.530367	0.829053
Gm48566	0.530312	0.716315
Hlf	0.529972	0.775017
Dnajb4	0.529748	1.51129
Gnaz	0.528834	0.534884
Gas2	0.52829	1.30924
Trpc4ap	0.527371	1.94
Leng8	0.526787	0.885879
Hs1bp3	0.526506	1.08483
Zic5	0.526266	0.806563
Prkcb	0.526056	1.97555
Rps15-ps2	0.525625	0.69422
Olfr355	0.525569	0.854816
Rab37	0.525397	1.39267
Bckdhb	0.524337	1.32111
Gm42571	0.523912	0.643491
Tmem35b	0.523709	0.916721
Il7r	0.523595	2.40656
4930589O11Rik	0.523576	0.691472
Sugct	0.523431	0.814629
Klhl23	0.523206	0.981559
Bmt2	0.522414	1.73566
Mettl7a1	0.522212	1.15188
Galt	0.521992	1.30064
4932416K20Rik	0.521983	0.546381
Cttn	0.521931	0.788678
Utrn	0.521214	2.43526
Gm37010	0.521089	1.25239
Cdan1	0.520635	1.32472
Cd63	0.520517	1.3092
Gabbr1	0.520181	1.2849
Flnb	0.520098	1.76781
Gm11510	0.520024	0.697356
1110051M20Rik	0.520021	1.22005
Gm37639	0.519921	0.647627
Adam9	0.519719	0.596193
Ulk2	0.519287	1.51375
Gm47483	0.519074	1.26511
Acss2	0.518961	1.2742
Col13a1	0.518933	1.03222
Tmcc3	0.518863	1.14294
A930024E05Rik	0.517762	1.32419
Fkbp5	0.517333	2.04976
Cyp4v3	0.517246	1.09396
Acad11	0.517105	1.14647
Unc93b1	0.516784	1.77939
Accs	0.516657	1.06469
Acap1	0.516507	1.69832
Uckl1	0.51645	1.27867
Cerkl	0.516021	0.991897
Rnpepl1	0.515751	1.76492
Pard6a	0.51562	1.27677
Thra	0.515588	1.51344
Plod1	0.514994	0.998388
Chic1	0.514664	0.765821
Cadm1	0.514649	1.07407
Ly6k	0.514607	1.19629
Serpinb10	0.514352	0.726833
Ccser2	0.514218	1.90219
Msh5	0.513799	0.802729
Ctps2	0.513094	1.65068
2010110K18Rik	0.512584	0.775431
Etfdh	0.512046	1.52369
Adgrl1	0.51153	2.11326
Rab3c	0.510419	0.48732
Pcnx	0.509986	1.03467
Upp1	0.509237	1.14366
Idi2	0.508786	0.729155
Gm37215	0.508733	0.795452
Wdr90	0.50863	1.19609
Tspan13	0.50861	3.10413
Tmem129	0.508574	1.23776
Gm12258	0.508164	0.938237
Gm37494	0.508014	1.38521
Fam214a	0.50801	1.16998
1700028E10Rik	0.507956	0.860525
Abcg2	0.507514	1.52707
Fam109a	0.507298	0.810098
Tdrp	0.506105	1.08491
Pcdh17	0.505644	0.747105
Klrk1	0.505408	1.90172
Gm38192	0.505251	0.959385
Tcf7	0.504993	2.01997
Phka2	0.504221	1.30996
Gm45762	0.50393	0.905981
A430033K04Rik	0.503908	1.21898
Gm45738	0.503834	0.90439
Mmp11	0.502878	0.912642
Arhgap27os3	0.502564	0.959649
Dennd2a	0.502545	0.654713
Rabggta	0.502541	1.22371
Gmfg	0.502444	2.02531
Galnt9	0.502331	0.547989
Tcfl5	0.501328	0.922283
Lrrc8b	0.501257	1.33144
2810455O05Rik	0.500168	0.480884
Sall2	0.50004	1.06008
AC174678.1	0.49986	0.477776
Gm47817	0.499569	1.19146
H2afv	0.499411	13.7451
2310068J16Rik	0.499273	0.835127
Enpp5	0.499159	0.838394
Osr2	0.49912	0.92394
Nxnl1	0.498975	0.971678
Gm44115	0.498674	0.456973
D730003I15Rik	0.49838	1.00481
Itga4	0.497969	2.10407
Rps12-ps4	0.497963	1.14161
Nbeal1	0.497747	1.64192
Abcg3	0.497548	1.13917
Tm7sf2	0.496587	1.2591
Kdm5b	0.496193	1.85002
1700048O20Rik	0.495742	1.30908
Stat3	0.495354	15.4815
St8sia4	0.495353	1.86041
Fam102b	0.494676	1.77522
H2-T23	0.494432	0.669767
Atcay	0.493948	0.848063
Gm20300	0.493429	0.94719
Gm43060	0.493269	0.718303
	0.493249	0.857355
Gm45342	0.493103	1.0975
Tmem71	0.492873	1.61256
Chd6	0.492706	2.00505
Creb3l1	0.492205	0.889959
6720475M21Rik	0.491561	0.833666
Cd3g	0.491496	1.79293
Tmie	0.491371	1.54534
Mocos	0.491215	0.792891
Kdm4d	0.491013	1.03519
Arel1	0.490591	1.43295
Gnb5	0.490202	1.04771
Arl10	0.489876	1.12561
Zfp90	0.489308	1.09346
5730412P04Rik	0.489278	0.577095
Gm47572	0.488969	0.851652
Ralgapb	0.48882	1.96098
Tesc	0.488718	1.3726
AC191865.2	0.488698	0.828924
Grhl1	0.488244	1.04041
Arhgap35	0.487601	1.17231
Celf4	0.487461	0.745949
Firre	0.487018	1.25001
Ccdc28a	0.486746	1.32401
Faah	0.486435	1.6787
Iqcb1	0.486305	1.30336
Plekhm1	0.486294	1.23693
Gm42515	0.486186	0.9829
Crebl2	0.485961	0.856489
Zfp579	0.485693	0.910001
Emb	0.485522	14.6993
Sorbs1	0.484903	1.27732
Wbp1	0.48425	0.996213
2900041M22Rik	0.483608	0.526277
Zfp784	0.48333	0.688902
Zfp94	0.483297	0.721566
Zfp949	0.483191	1.10986
Atp8a1	0.483109	1.55519
Abcd1	0.482735	1.32967
Zfp941	0.48145	0.77765
Tmcc2	0.481436	0.745033
Fyb	0.480894	15.0362
9230116N13Rik	0.48045	0.85003
Rfx5	0.480446	1.64757
Dleu7	0.480019	0.732281
Ddb2	0.479654	1.32569
Gm12338	0.479029	0.587139
9130221H12Rik	0.478926	1.0491
Tmem51	0.478918	0.574314
Trim62	0.478535	0.649463
Mr1	0.478192	1.04397
Ankrd13d	0.476962	0.721661
Ptprj	0.475839	1.07585
Gm27803	0.475074	0.614752
Ncf1	0.474772	2.07906
Ripor1	0.474038	1.118
Svip	0.473615	0.710057
Pex5	0.473156	1.01209
Ccdc148	0.473149	0.969335
Snx21	0.472776	0.780545
Plxnb2	0.472364	0.837244
Gm43290	0.472228	0.442341
Plekhg2	0.472183	1.19033
Meis2	0.472018	0.560979
Gm38077	0.471579	0.844285
Bphl	0.471505	0.990768
E130307A14Rik	0.471463	1.10292
Rpl39-ps	0.470613	0.910191
Prlr	0.470329	0.732635
Aox4	0.470223	0.614286
Gm42466	0.470118	0.819442
Zfp975	0.469279	0.827674
Gm7993	0.468686	0.555174
Bmpr2	0.46846	1.31554
Stx3	0.468451	0.778263
Lrp1	0.46838	0.835942
A930029G22Rik	0.468372	0.842726
Dtx4	0.468325	0.618575
AC134329.1	0.468207	1.09817
Ccl25	0.468083	1.20113
Gm39469	0.467967	0.993012
Asah2	0.467668	1.08171
Cadps	0.467508	0.622205
Hibadh	0.46722	2.47296
Coq10a	0.467129	0.886611
Kiz	0.46712	1.12141
Alkbh6	0.467112	1.13929
9430031K09Rik	0.46693	0.756136
Gm21781	0.466717	0.970053
Agbl5	0.466198	1.09337
Naxe	0.465108	1.81542
Parp6	0.465102	1.07564
Laptm4b	0.464337	0.874906
Usp28	0.464191	1.18783
Fsbp	0.464045	1.20532
Usf1	0.46398	0.546462
Gm37274	0.4638	1.13686
Sox12	0.463772	0.986679
Trim5	0.463529	1.41429
Gm26632	0.463403	0.736495
Mkl1	0.463161	1.32669
Phc1	0.462854	1.24207
Lrrc1	0.462686	1.06882
Ppm1k	0.462633	1.42596
Pnkp	0.462253	1.30892
2810025M15Rik	0.461797	0.814726
Wisp1	0.461699	0.692939
Rbpjl	0.461518	0.492376
Cd200r3	0.460994	0.818304
Dnajb5	0.459945	1.0783
5430414B19Rik	0.459488	0.827531
Dapk1	0.459314	0.804885
Zfp831	0.458878	0.916395
Rps25-ps1	0.458625	1.17546
Gm30054	0.458485	0.999477
Ring1	0.458247	1.23637
Epb41l3	0.458075	0.742557
Dmrta2	0.457965	1.12664
Fam117b	0.457632	2.10132
	0.456857	0.766286
AC153911.1	0.456306	0.987345
Thada	0.456268	1.69641
Hba-a2	0.456021	0.823033
Hbb-bt	0.455904	1.21159
Capn5	0.455573	0.481818
Ins1	0.455541	0.548135
Slc27a1	0.455201	0.371235
Phf20	0.454978	1.51148
1810043G02Rik	0.454939	0.900533
Rnf130	0.454809	0.850348
Ptpn21	0.45463	0.644479
Fam78b	0.454568	0.837517
Serinc5	0.454522	1.21184
Sowahc	0.454162	1.15405
Lysmd4	0.454038	1.19837
5730409E04Rik	0.454035	0.759166
Gm45084	0.45402	0.551724
Man2b2	0.453754	1.01744
Galnt3	0.453482	1.52231
Plxnc1	0.453206	1.87812
Oraov1	0.453116	1.14152
Trappc1	0.452842	1.57507
Gtpbp2	0.452786	1.30659
Aasdh	0.452783	1.12893
Gm16523	0.452519	0.697639
Cpm	0.45235	0.95655
5033425B01Rik	0.451959	0.827831
Psenen	0.451922	1.32408
Gm37033	0.451881	1.3268
Zbtb46	0.451632	1.14251
Pink1	0.451406	1.3319
Mib2	0.4514	1.26627
Irf6	0.451231	0.845451
D830025C05Rik	0.450688	0.78631
Gm13483	0.450595	0.446641
Krtcap3	0.450203	1.23599
Pkd2l2	0.450152	0.662136
Pld1	0.450146	0.509317
Ercc4	0.450124	1.23698
Fam129a	0.449999	1.87676
Kif13b	0.449704	1.30888
H2-T-ps	0.449032	1.03003
Cd27	0.448924	1.90768
Zbtb38	0.448761	1.95694
Dennd1a	0.448717	1.30291
Fam234b	0.448662	0.735779
Gm14029	0.44838	1.07505
Gm26771	0.448317	0.947965
Rnf103	0.447984	1.11134
Rab11fip1	0.447833	1.32748
Pik3r4	0.447153	1.52465
AC123724.2	0.44712	0.537863
Gm42676	0.447107	0.503628
Itpr2	0.447028	1.98119
Tmc8	0.446713	0.656726
Gm45220	0.446679	1.07086
Crebrf	0.446317	1.68511
Gcdh	0.445876	1.30606
Gm37204	0.445699	0.726854
Hykk	0.445567	0.663075
Yipf2	0.445561	1.13068
Upb1	0.445415	0.820602
1700021G15Rik	0.445081	0.670262
Gm17249	0.444777	0.798863
Ssh1	0.444488	1.73251
Cryz	0.444483	1.23197
Hint3	0.444145	1.41171
4933439C10Rik	0.443933	0.950523
Ttc21b	0.443709	1.15261
Susd6	0.443572	1.32416
9130230N09Rik	0.443394	0.599878
Gm4924	0.443257	0.841119
Ddx43	0.44322	0.790342
Haghl	0.443029	1.06174
Mfge8	0.44296	1.32515
Coro7	0.442892	1.85223
Erp27	0.442683	0.749091
Ap2a1	0.442623	1.27044
Trim7	0.442552	0.531697
Gm6142	0.442528	0.746999
Tbc1d17	0.442427	1.11874
Zfp202	0.441411	0.69916
Dnajb14	0.441369	0.854062
Gm12090	0.441328	0.442409
Vmn2r56	0.440434	0.551334
Gm43859	0.440392	0.531721
Gm6085	0.440363	0.650039
Cep85l	0.440167	1.32656
Gm19688	0.44001	0.834936
Vcl	0.439589	1.242
Syce1	0.439218	0.660491
Nat2	0.439116	0.620149
Rpl3-ps1	0.438558	0.966119
Rwdd2a	0.43841	0.773413
Gm34006	0.438081	1.07372
Unc119	0.437178	1.35427
Xkr5	0.436723	0.946112
Harbi1	0.43667	0.92536
	0.43634	0.78504
Kctd1	0.436123	0.833773
Zc4h2	0.43578	0.953831
Gm37390	0.435738	0.673905
Eaf2	0.435529	0.618643
Ccni	0.434795	1.99987
Tln2	0.434588	0.592671
Asap2	0.433219	0.79542
Spryd4	0.432547	1.18139
Tbc1d32	0.431946	0.883395
Pnma2	0.431819	0.527121
Lipa	0.431748	1.49138
Aldh2	0.431724	1.32707
Hopxos	0.430292	0.748405
Mir142hg	0.429865	1.38459
Cep131	0.428871	0.711063
Mypopos	0.428705	0.86669
Nicn1	0.428622	1.08466
Klc4	0.427994	0.938837
B230217C12Rik	0.427892	0.729699
A630023P12Rik	0.427891	0.711062
Plaur	0.427588	1.15803
Map4k2	0.427286	1.60607
Npdc1	0.427245	0.672409
Trappc6a	0.427094	1.45082
Recql5	0.42669	1.08823
Ndrg3	0.426606	1.21873
Kcnmb4	0.42619	1.0814
Zfp629	0.426161	0.640651
Cpt2	0.425898	1.0908
Cacna1e	0.425732	0.722042
Jakmip1	0.425679	1.66207
Zfp976	0.425577	0.453264
Olfr920	0.425359	0.615008
Gm45640	0.425227	0.590692
Gm38329	0.42479	0.705623
Tmem106c	0.424501	1.11142
Frmpd3	0.424004	0.660514
Gm44175	0.423994	0.772805
4930577N17Rik	0.423641	0.638019
Dock4	0.423145	0.78019
Map4k5	0.423092	0.684478
Ccndbp1	0.42246	1.41909
F2rl2	0.422404	0.723445
Ppcdc	0.421367	1.31267
Klf11	0.421049	0.645628
Rcor3	0.420955	1.32297
Gpr15	0.420645	0.375562
Lysmd1	0.420165	1.13143
Hexim2	0.420033	0.792189
Gm14912	0.420009	0.406258
Lin37	0.419987	1.18088
Hyi	0.419896	1.18893
Dnase1l1	0.419851	0.92989
Tasp1	0.41965	1.31347
9330162012Rik	0.419614	0.527649
Hscb	0.419572	1.8955
Tbx3os1	0.419493	0.65401
Slc44a1	0.419186	1.13921
Pde1a	0.418971	0.791026
Fcer1g	0.418816	1.02327
Cox7a2l	0.418581	1.85834
Hist1h2ab	0.418532	1.01277
6330418K02Rik	0.418307	0.697913
Gzf1	0.418197	1.32358
Nmb	0.418088	1.28097
H2-Aa	0.417821	0.88592
Kifap3	0.416947	1.26303
Atg16l2	0.41694	2.25523
Nemp2	0.416887	0.891253
Gm30948	0.416768	0.425898
Bace1	0.416737	0.73003
Ets1	0.416543	2.29572
Swap70	0.416328	0.991822
Gm42659	0.415732	1.10515
2010300C02Rik	0.415404	0.95575
Plgrkt	0.414635	1.52321
Fndc3b	0.414524	1.17737
Rmnd5a	0.414494	1.87539
Id3	0.414262	1.5128
Cped1	0.414069	0.417873
Foxj2	0.414061	1.2683
Mpp1	0.413883	1.78311
Klhl28	0.413759	1.38459
Cep170b	0.413697	1.24828
Klri2	0.413544	0.713607
Rnf31	0.41354	1.02322
Cd200r4	0.413379	0.832123
Gm4045	0.413377	0.695977
Platr19	0.413316	0.516562
Pgap1	0.413127	0.955283
Frat1	0.413057	1.1002
AC149090.1	0.412598	1.76181
5830444B04Rik	0.412531	0.870754
Kif21b	0.412517	1.70111
Cdkn1b	0.41228	1.69967
Stxbp4	0.412178	0.821931
Dlg3	0.412031	1.27887
Vars2	0.412022	1.07277
Malat1	0.412013	2.07001
Klhl42	0.411989	0.978095
Mapk1ip1	0.411966	0.827831
Dnm3	0.411912	0.37061
Dclk2	0.411728	1.03376
Atp2b4	0.411695	2.03283
H2-T10	0.411184	1.09921
Wwc2	0.411109	0.750516
Slc43a3	0.411054	1.82325
Gm38227	0.410771	0.547594
Paqr8	0.410734	0.816598
Gm15427	0.410573	0.71726
Tmem63a	0.410419	1.32644
Gm43707	0.410221	0.522637
Plekhm3	0.410212	0.873229
1700008J07Rik	0.410203	0.557763
Gm11571	0.410161	0.573533
Lpin1	0.410108	1.43293
Itpr3	0.409972	1.18102
Cdc42ep4	0.409807	0.688714
Elp4	0.409612	1.04276
Capn3	0.409421	1.24138
Ctnnbip1	0.409146	1.5568
Dpp4	0.408958	1.81772
Emc9	0.408886	0.751497
Gm36298	0.408874	0.447123
Nhlrc3	0.408655	1.09215
Rps15a-ps5	0.408523	0.509003
Gtf2i	0.408201	14.2222
Optn	0.407421	0.71952
Serf1	0.407111	1.32367
Mut	0.406718	1.61564
Lrrc46	0.406669	0.584338
Cul9	0.406617	0.561419
Wdr5b	0.406607	0.892227
L3mbtl3	0.406561	1.52576
Fam129c	0.406545	0.59313
Rras	0.406404	1.32711
N4bp2l1	0.40594	1.96243
Pdcd7	0.405918	1.43775
Hip1r	0.405841	1.78477
Il6st	0.405701	1.3246
Lrrc57	0.405615	0.805448
Pde5a	0.405303	0.523342
Spag4	0.405151	0.435527
Pex11g	0.405037	0.849334
Mindy2	0.404888	2.14172
Pgpep1	0.404712	1.11827
Gm37474	0.404538	0.784565
Oxsm	0.404505	1.06376
Pi4k2b	0.404363	1.37398
Gca	0.404176	0.667141
Chl1	0.40416	0.743899
Gm42645	0.40412	0.473212
Acad9	0.404007	0.475237
Dmxl2	0.403929	0.749154
Bcat2	0.403669	1.14768
Rpl34-ps1	0.403641	0.762483
Cep350	0.403608	2.25418
Gm7123	0.403474	0.610464
Lrrc45	0.403328	0.992431
Gm12816	0.402414	0.551928
Ccpg1	0.40218	1.24768
Gm43667	0.402052	0.620676
Gm22060	0.401397	0.827955
Pcmtd2	0.401254	1.32374
Rpl7-ps7	0.401247	0.575262
Gm10209	0.40117	0.549847
Mdp1	0.401115	1.67365
Gm9844	0.401084	0.632727
Ncoa2	0.400993	1.7258
Palld	0.400611	0.83524
Gm43920	0.400516	0.639456
1700021A07Rik	0.400467	0.480186
Alms1	0.400438	1.0234
Zfp763	0.400384	0.989182
Cnot6l	0.400298	13.959
Rhoh	0.400162	1.79618
Gtdc1	0.400045	1.13828
Gm42548	0.399766	0.515405
Mylpf	0.399605	1.00294
Ascc1	0.399369	1.22449
Wdr13	0.399346	1.10271
Epg5	0.399267	1.09371
Gm11696	0.399237	0.69055
Dip2a	0.39919	0.807681
Bmp2k	0.398988	1.47077
Idh1	0.398791	1.24189
Bckdha	0.398589	0.823957
Gm5547	0.398553	1.3126
A130071D04Rik	0.398358	1.59156
4833412K13Rik	0.398077	0.810073
Gm43609	0.398057	0.758121
Abcd4	0.398048	0.795065
Cdk19	0.397923	2.13195
A930005H10Rik	0.397876	1.32639
Rps15a-ps7	0.397745	0.651047
Gm11539	0.397497	0.876551
4930417O13Rik	0.397486	0.805954
Myadm	0.39741	0.627453
Fbxl12	0.39736	1.27964
Cobll1	0.397169	1.12428
Adssl1	0.396573	0.568418
AB041806	0.396495	0.906164
Cbr1	0.396493	1.10543
P2rx4	0.396425	0.873657
Paqr7	0.396361	1.25183
Kmt2c	0.396323	1.78978
Gm12242	0.396177	0.50367
Amz2	0.395996	1.1788
Gm33104	0.395593	0.910554
Hsd17b11	0.395448	1.26761
Rbl2	0.395347	1.65035
Smim19	0.394942	1.31644
Maoa	0.39479	0.851343
Rasal2	0.394548	0.862011
Ckb	0.394435	0.85203
	0.394416	0.733055
Gm9115	0.394399	0.654709
3110045C21Rik	0.394332	0.411809
Tnrc18	0.39431	1.32521
Primpol	0.394254	1.16161
Serinc3	0.393852	7.71496
Csad	0.393816	1.15461
Plekha8	0.393657	1.05318
Sh2d1a	0.393619	1.30303
Igf2bp3	0.393544	1.21297
Nwd2	0.393107	0.712949
Spata1	0.392719	0.648844
Gatd1	0.392527	1.14254
Gzma	0.392509	1.12151
Zfp846	0.392297	1.19475
Trp53inp1	0.392182	2.28694
Col4a1	0.391952	0.328658
Gm12174	0.391898	1.26848
Foxred2	0.39182	1.17715
Mapk3	0.391604	1.49953
Ttll3	0.391555	0.81563
Gm38380	0.391232	0.977227
Zfp157	0.391126	0.899358
Zfp473	0.391101	0.634838
Dolpp1	0.391055	1.13136
Runx1	0.390963	1.07858
Serpinb6b	0.39088	2.33509
Churc1	0.390821	1.19271
Acsl3	0.390789	2.10232
Pdzk1ip1	0.3901	0.689484
Rdm1	0.390058	1.12186
Pbxip1	0.389672	1.8037
Tchp	0.389628	1.13073
P4htm	0.388928	0.583357
Arl15	0.388819	0.74953
Ctbp2	0.388606	0.584082
Vps37b	0.388328	2.22201
Rabgap1l	0.388317	1.87385
Plpp1	0.388253	1.03139
BE692007	0.388194	2.24368
Gabra1	0.388124	0.496772
Ttbk2	0.388037	0.81466
Dgkh	0.387964	1.51072
9330162G02Rik	0.387752	0.87601
Gucy1a1	0.387704	1.11025
Grik5	0.387589	0.509905
Fuk	0.387345	0.858512
Ighm	0.387067	1.77536
Hectd4	0.386888	1.22753
Traj49	0.38687	0.874013
Dlgap1	0.386806	0.534449
Gm2a	0.386536	1.808
Gm15261	0.386521	0.531066
Hdc	0.385898	0.778854
Zfp526	0.385754	0.477113
Hbp1	0.385614	1.32744
Hdac5	0.385537	0.909286
Ccdc112	0.385501	0.848656
Spp1	0.385381	1.32743
Arsa	0.385165	0.659845
Gm42633	0.385158	0.530907
Vps13d	0.385109	1.28941
Nudt16	0.385015	1.31691
1700019D03Rik	0.384689	0.448403
Naaa	0.384688	0.716377
Ptch1	0.384668	1.48001
Rpl28-ps1	0.384552	0.482476
Afap1	0.384278	0.367809
Arhgap6	0.384164	0.532399
Gm26810	0.384144	0.485296
5330431K02Rik	0.383979	0.784858
Abcg1	0.383818	1.12258
Pfkfb4	0.383812	0.563169
Ahr	0.383685	0.747212
Klhl15	0.383388	1.06806
Tnfaip3	0.383319	0.887435
Tmem185a	0.383259	1.04707
Rab4a	0.38323	0.550376
Tmem140	0.383051	1.03525
Lrch1	0.382989	1.29985
Ncf4	0.382721	1.44432
Rere	0.382418	1.4849
Lancl1	0.382307	1.38245
F5	0.382214	0.454951
Zfp61	0.382087	1.09571
Igf2r	0.382007	1.72877
2610507I01Rik	0.381975	0.742043
Ift122	0.381577	0.806897
AI504432	0.381479	1.77308
Oxr1	0.381398	1.58558
Gna15	0.381192	0.965915
Gm5050	0.380865	0.442039
Gm3234	0.380668	0.448687
Raf1	0.380528	1.24742
Aes	0.380202	1.92015
Glb1l	0.380065	0.809456
Pomk	0.379746	0.834034
Prkra	0.379677	0.828229
Stxbp1	0.379474	0.984369
AC117608.1	0.379472	0.713054
Rps6-ps1	0.379276	0.801809
Hcfc1r1	0.378924	1.16728
Bcas3	0.378873	0.855605
Ankrd39	0.378709	1.20384
Gm25896	0.378688	0.450139
Gm42678	0.37857	0.58015
Gpatch2	0.378366	1.32738
Zfp946	0.378228	0.817293
Exoc6b	0.378221	0.999159
Zswim9	0.378003	0.918406
Wnt10b	0.377944	1.12588
Tmem260	0.377939	1.20452
Tmem231	0.377873	0.782626
Polm	0.377807	0.86298
Dnajb13	0.377607	0.296688
Higd2a	0.377455	2.10785
Smox	0.377425	0.819008
Meis3	0.377244	0.612633
Top3a	0.377147	1.11228
Aspscr1	0.377107	0.907287
Nkd2	0.37709	0.687828
Gm43698	0.377026	0.970495
Map3k1	0.376869	2.06006
Slc9a5	0.376784	0.904285
Eci2	0.376514	1.27925
Pxmp2	0.376473	1.044
Cic	0.376467	1.32038
Zfp318	0.376355	1.51252
Bicral	0.376212	1.33509
Pigp	0.37616	1.33127
1700096K18Rik	0.376113	0.649953
Tesk1	0.376018	1.29932
Tm7sf3	0.375827	1.34489
Pts	0.375808	1.05629
Trim68	0.37553	0.513476
Tgfbr2	0.375336	1.32277
Thap3	0.375303	1.32615
Rpl28	0.375291	5.28253
Tkfc	0.375102	0.915882
Alcam	0.375078	1.99202
Asph	0.374524	0.929054
Traj27	0.374051	0.800571
Vrk3	0.373782	1.24941
Plekhn1	0.373775	0.887425
Sfxn3	0.373692	1.17542
Tcp11l1	0.373325	0.601135
Hk1os	0.373207	0.396707
Jak3	0.373015	1.23664
Pde6d	0.372633	0.996163
Zmym3	0.37256	1.32943
Armcx2	0.372395	1.15225
C920009B18Rik	0.37189	1.13472
Man2a1	0.371852	1.49376
Evl	0.371588	2.00909
Isoc2b	0.371488	0.816658
Bcr	0.371375	1.31971
Chst15	0.370887	0.800151
S100a10	0.370714	1.93533
Ptpn22	0.370597	2.03447
E230029C05Rik	0.37047	0.567954
Atg12	0.370333	1.52784
Igsf9b	0.370241	0.419556
Gm45222	0.370207	0.301048
Arl16	0.369809	0.991906
Parp8	0.369794	0.751938
Nckap5l	0.369384	0.611119
Gm6211	0.369254	0.500436
Haus5	0.368911	0.81369
Amacr	0.368888	0.603728
Tbc1d22a	0.368871	1.32562
Ramp1	0.368367	0.521472
AC126804.1	0.368227	1.00664
Aqp11	0.368175	0.422934
Rpl36a-ps1	0.368054	0.741781
Zc3h12a	0.368032	0.947695
Mctp2	0.36773	1.2264
Gm43323	0.36768	0.525517
Dgke	0.367482	1.14329
Fam3a	0.367217	0.620247
Chpt1	0.367005	1.19769
Zfp692	0.366847	0.930273
Cep164	0.366692	0.905233
Gm28183	0.366606	0.481643
Prr5l	0.366588	0.890409
Selenoo	0.366415	1.13334
Rabac1	0.366309	1.75989
Zfp524	0.366144	1.16829
AW549877	0.365858	1.12631
Gm42967	0.364991	0.621568
Impa2	0.364878	2.24313
Eya2	0.364757	0.810053
Natd1	0.364657	0.834147
Prrc2b	0.36462	1.69123
Chchd7	0.364444	1.46547
Cmah	0.3644	1.70279
Gm10744	0.364343	0.433627
Agl	0.364202	1.0054
Heatr5b	0.364033	1.3795
D3Ertd254e	0.364006	1.05474
Gpr141	0.363927	0.510386
Usp30	0.363875	1.03506
4930402H24Rik	0.363822	1.19112
E430014B02Rik	0.363793	0.888993
Ccpg1os	0.36361	0.594935
Zfp362	0.363555	1.11827
Gm10073	0.363535	0.873245
Foxn3	0.363457	1.93344
Slc25a28	0.363306	0.982703
Sdr42e1	0.36324	0.516361
Als2cl	0.362614	1.46303
Aaed1	0.362585	1.32329
Fam53b	0.36222	1.35328
Taf4	0.362163	0.996554
Zhx3	0.362036	0.913128
Zfp985	0.361652	0.602911
Eml5	0.361348	0.849516
Narf	0.361259	1.15853
Mmrn1	0.360766	0.346445
E430021H15Rik	0.360694	1.03036
Phkb	0.360386	1.28866
Hlcs	0.360187	1.28241
Nrip1	0.360161	2.44626
Gm43761	0.359932	0.461104
Cd3e	0.359781	1.80319
Gm37914	0.359654	0.441435
Cux1	0.359408	1.32027
Fbxw9	0.359296	0.800852
Ppp1r37	0.359251	0.669704
Rsrp1	0.359138	2.22937
Adamts17	0.358975	0.31685
Klhdc3	0.358887	1.19478
Dync2h1	0.358698	1.22123
Rpl17	0.358605	1.86733
Rnf215	0.358461	1.08506
Zkscan6	0.358409	0.877886
Zfp873	0.358373	0.712409
Elk3	0.358172	1.32607
AU041133	0.358137	0.709576
Tspyl2	0.358038	0.724351
Bag3	0.357855	0.917456
Retreg2	0.357722	1.18572
Zfp788	0.357551	0.86978
Gm2237	0.357486	0.626591
App	0.357448	0.822395
Slc35g1	0.357404	1.78183
Gpr19	0.357268	0.563239
Gab3	0.357258	1.24954
Rad51c	0.357182	1.08528
Ccdc184	0.356928	1.31705
Abca5	0.356839	0.597311
Snai3	0.356711	0.893061
Rnf216	0.356488	1.06313
Ipp	0.356439	0.903403
Acox3	0.356283	1.12184
Gria1	0.355904	0.496646
Cdkl3	0.355676	0.731925
3830406C13Rik	0.355589	1.61183
Olfr684	0.355482	0.410864
Tpd52	0.355392	1.32593
Dck	0.355379	1.63898
Ar	0.355314	2.16475
Orai2	0.354899	1.13835
Proser3	0.354842	0.716319
C030029H02Rik	0.354647	0.285228
	0.354342	0.421989
Gm16157	0.354049	0.504639
Zfp935	0.353845	0.64596
2810403D21Rik	0.353709	0.92878
Ginm1	0.353569	1.31878
Atp6v0a1	0.353036	0.383775
Prdm5	0.353014	0.636051
4930593C16Rik	0.352844	0.232878
Fcer1a	0.352708	0.426555
Naglu	0.351985	0.799877
Kif24	0.351852	0.546903
Exph5	0.351803	0.586116
Gm10392	0.351705	0.372546
Mast3	0.351654	1.08415
Ttc6	0.351637	0.707318
Tpcn1	0.351438	1.32421
Cep97	0.351261	1.32168
Arfgap3	0.351061	1.15859
Hpcal1	0.350857	2.03036
Bnip3l	0.350591	1.45657
Cpeb2	0.350487	0.743237
Qprt	0.350463	0.325066
Crtc3	0.350407	1.32733
Poli	0.35011	1.22633
Pqlc2	0.349332	0.505579
Gm37729	0.349211	0.645525
Fbxl20	0.348921	1.11331
Sorl1	0.348907	1.51363
Ptprn	0.348717	0.428264
Rnf38	0.348692	1.22487
Lsp1	0.348581	2.23473
Lrrk1	0.348345	1.18308
Ttc38	0.348288	1.00783
Endov	0.348213	0.912359
Bicra	0.348137	0.76651
Ptbp2	0.348094	1.05503
Gm37183	0.348038	0.550627
Ggh	0.347795	1.26553
Gstt3	0.347735	0.966596
Helz	0.347735	2.11374
Nod1	0.347684	0.971682
Zfyve27	0.347259	0.865254
Fam169b	0.3471	1.91648
Pde4a	0.347073	0.816714
Tmem135	0.346729	1.31452
Rb1	0.346677	1.40937
Wrn	0.346434	1.32358
Tpk1	0.346248	0.879283
Gm12216	0.346202	0.933824
Fkbpl	0.345995	0.638784
Plin3	0.345869	1.31545
Bbc3	0.345692	1.46401
Psrc1	0.345679	1.24933
	0.345368	0.448928
Lztfl1	0.345199	1.2966
Atg7	0.345109	1.04405
Mif4gd	0.345062	2.25669
Gm18194	0.345041	0.503386
Tacc1	0.344947	1.87974
Oscp1	0.34472	0.608091
Pitpnm1	0.344482	0.980561
Brox	0.344378	1.23307
Fbxl8	0.344315	1.0364
Ccdc126	0.343559	0.439713
D130020L05Rik	0.343494	0.683333
Gm43066	0.343195	0.372019
Tcf12	0.343188	2.53642
Cyth3	0.343025	1.17781
Rps4l	0.342956	0.308032
Gm16565	0.342929	0.489155
Rragd	0.342874	0.721457
Adam19	0.342872	1.32168
Tnrc6b	0.342735	1.73003
Pck2	0.342719	1.52336
Fars2	0.342606	0.978531
Fam210b	0.342305	0.845168
Cd28	0.342065	2.19545
Sesn1	0.342006	1.25565
Kif3c	0.341919	0.716856
Olfr642	0.34182	0.538597
Akap7	0.341755	0.664014
Zfp820	0.340866	0.494217
Kctd5	0.340462	1.29337
Wbp2	0.340345	1.39108
Ralgps2	0.34006	1.26358
Clec2i	0.339925	1.07356
Gemin8	0.339841	0.821717
Hivep1	0.339592	1.32047
A630081D01Rik	0.339421	0.584286
Ccdc171	0.339187	0.501627
9630028H03Rik	0.339162	0.539188
Chek2	0.339088	0.541983
Slc36a1	0.338969	0.903853
Kdm7a	0.338915	1.37519
Flot1	0.338763	1.14478
5033421B08Rik	0.33876	0.37267
Coq9	0.338752	1.13618
Rab2b	0.3387	0.926446
	0.338275	0.773584
Neurl2	0.338152	0.361921
Cpe	0.337882	0.296717
Rnf122	0.337565	0.553725
9330159M07Rik	0.337408	0.392286
Prdx2	0.337374	2.28192
4930522L14Rik	0.337034	0.844089
Slc25a20	0.336616	1.24172
Ostf1	0.336457	2.13875
Arhgef3	0.336367	1.52136
Dgka	0.336365	1.77963
Fam78a	0.336318	1.18669
Cd96	0.33628	1.85993
Wsb2	0.336255	1.15739
Mir703	0.335762	1.30501
Irf2	0.335742	1.70782
Gm44261	0.33562	0.354453
Klhl8	0.335426	0.603997
Dapl1	0.335423	1.96475
Gsdma2	0.335245	0.471308
Gm38220	0.335082	0.500233
Trappc9	0.335012	0.917909
Washc5	0.334995	1.32591
Zfp709	0.334892	0.783758
9330020H09Rik	0.33473	0.480529
Ptpn13	0.334283	0.601536
P2ry10	0.334222	2.24941
Scaper	0.334162	1.34666
Fam168a	0.334124	1.31606
Ptpn3	0.333353	0.703714
Tctex1d2	0.333182	1.01519
Nfia	0.333091	0.653932
Tmem167b	0.333033	1.29647
Gm5844	0.332996	0.575298
Map1lc3b	0.332651	1.85474
Rnd2	0.332567	0.511472
Ppox	0.33254	0.770801
Tbc1d25	0.33242	1.14757
Sp2	0.332396	1.32347
Tmem67	0.332361	0.688461
Atoh7	0.332185	0.313358
Hopx	0.33199	1.32404
Senp7	0.33154	1.51578
Aplf	0.331402	0.823621
Prdm15	0.33122	0.934745
Gm42602	0.331062	0.376022
Ivd	0.330845	1.31129
Rbms2	0.330834	0.69245
Cbx7	0.330615	1.3065
Slc41a3	0.330531	0.330718
AC123705.1	0.330469	0.454119
Srd5a1	0.330443	0.65614
Gm4759	0.3303	1.40178
5033430I15Rik	0.330239	0.498108
C030034I22Rik	0.330219	0.81142
Ints6l	0.330088	0.887143
Ifngr1	0.329785	2.12673
Gm19692	0.329704	0.6181
Pikfyve	0.329686	1.17378
Gm43541	0.329604	0.427861
Arhgap20	0.3295	0.416246
Zfp747	0.329239	0.784931
Iscu	0.329186	0.728979
Med12l	0.32893	0.703769
Pcbp4	0.328906	1.12986
Ifi27	0.328816	1.90165
Tmem80	0.328754	1.09784
Gm44567	0.32866	0.474143
Mettl15	0.328623	0.589173
4930581F22Rik	0.328438	1.0035
Ctu1	0.328005	0.823505
Aig1	0.327648	1.36504
Gm14165	0.327049	0.394672
Borcs5	0.327031	0.849066
Aldh16a1	0.326984	1.02651
Trerf1	0.326862	0.964036
Camta1	0.32676	0.849023
Stk38l	0.326586	1.13982
Hivep2	0.32655	1.39526
Wnt4	0.326496	0.463971
Ceacam1	0.326449	0.543919
Gm6542	0.326152	0.461995
Mapkbp1	0.325915	0.845847
Rnf166	0.325854	1.32752
Mfsd11	0.325853	0.864483
Bsn	0.325667	0.906564
Mtcp1	0.325632	0.454114
Gsk3a	0.325338	1.34265
Creb3l2	0.324741	0.556175
Epcam	0.324658	0.671837
Scamp1	0.32465	0.976919
Rpain	0.324546	1.12976
Baz2b	0.324496	1.2503
Tmem19	0.324233	1.18837
Ncald	0.323854	1.2998
Maml1	0.323829	0.876657
Nr2c1	0.323703	0.671489
Dmd	0.323452	0.403162
Pgap2	0.323449	1.38827
Rnf170	0.323303	0.920331
Dpy19l3	0.32313	0.871434
Gm37607	0.323074	0.391643
Tmem268	0.323066	1.092
Tesk2	0.322941	0.501241
Fam160a2	0.322858	0.80942
Gm44694	0.322846	1.0573
Gm20186	0.322633	0.369708
4732416N19Rik	0.322573	0.368538
Klc3	0.322177	0.684843
[truncated: 10,335 more rows]

## Sheet: FigS4.CD8+sEV_in vitro_24h
GnSymbol	log2FC	"-log10(p-value)
Ncoa6	4.7	1.75672
Gm11084	3.4139	1.52088
Hbb-bs; Hbb-b1	3.13067	1.52088
Hbb-bt; Hbb-b2	2.76988	1.3002
Tsc22d1	2.72146	1.71224
Pepd	2.70905	1.39659
Cdk2	2.02192	1.52088
Fxr2	1.94637	1.72333
Abcf1	1.92498	1.34615
Plp2	1.87711	1.35722
Trim39	1.8651	1.75672
Psmg2	1.82382	1.75672
Prkd3	1.75009	1.60752
Padi2	1.72673	1.31167
Irf9	1.68044	1.41521
Gbp3	1.59489	1.75672
Zbp1	1.51354	1.71224
Camkmt	1.48969	1.31167
Rnf19b	1.40097	1.52795
Cdk5rap1	1.38716	1.31167
Tmc6	1.32584	1.72333
Pdia4; Mir704	1.31637	1.74827
Klf10	1.2346	1.61897
Trip11	1.22008	1.41649
Fndc9	1.21542	1.32158
Map2k1	1.2074	1.34615
Nab1	1.18723	1.70402
Shmt1	1.18621	1.52795
Samhd1	1.18238	1.52088
Gabarap	1.15989	1.41521
Gm4070; Gvin1; Gm17757; Gm18853	1.14318	1.71224
Zfp661	1.12592	1.37365
Cby1	1.07464	1.41649
2510002D24Rik	1.05598	1.72333
Dhx57	1.05189	1.37365
Zw10	1.03685	1.41521
Rbbp4	1.00624	1.53406
Aff1	-1.03817	1.34615
Smim19	-1.04434	1.73263
Tfpt	-1.04524	1.52088
Sf3b6	-1.06438	1.52088
6030426L16Rik	-1.0685	1.33293
Klra6; Klra19	-1.07842	1.72333
Tnfrsf4	-1.08587	1.35722
Irf6	-1.08643	1.72333
Hlcs	-1.10105	1.36738
Naa60	-1.10575	1.61582
Fam71f2	-1.10982	1.48369
Pdlim5	-1.13007	1.32944
Ap2a1	-1.13726	1.32158
Cytip	-1.14112	1.53406
Tipin	-1.14234	1.37365
Slx4	-1.15824	1.3002
Atp5sl	-1.16203	1.48369
Iqgap1	-1.18659	1.49422
Card6	-1.21404	1.43583
Usp32	-1.2315	1.72333
Hmbs	-1.23713	1.70402
Atp6v0a2	-1.28052	1.78119
Rab4a	-1.37949	1.78119
4930579K19Rik	-1.38141	1.331
Prg4	-1.39993	1.50272
Fbxo40	-1.40949	1.43526
Klra7	-1.43583	1.34615
Nup107	-1.61899	1.37432
Rnf111	-1.62518	1.72333
Arl16	-1.70169	1.39749
Mccc1	-1.76303	1.75672
Smyd1	-1.80663	1.34615
Tmem199	-1.8569	1.52088
Pik3cb	-1.9033	1.32944
Cldnd1	-1.94038	1.41521
Bre	-2.1218	1.41521
Ttc33	-2.16836	1.72333
Itgb1	-2.64366	1.72333
Elovl7	-2.76738	2.04509
Tceanc	-3.24749	1.75672
Gm8922	0.995513	1.35722
Eif1a	0.98515	1.32316
Sssca1; Fam89b	0.971562	1.35722
Cog3	0.958388	1.43583
Camkk1	0.935092	1.72333
S1pr1	0.934277	1.41521
H2-Q5	0.930438	1.39749
Zfp229	0.901887	1.33512
Ppp2r2a	0.893363	1.72333
Herc2	0.854648	1.32158
Armcx3	0.808766	1.34615
Krtap1-3	0.797165	1.52088
Ncor1	0.78358	1.3486
Gm4944	0.717132	1.37365
Cox18	-0.697227	1.32158
Ccnb1	-0.71316	1.39749
Trim65	-0.722555	1.51168
Arntl2	-0.722947	1.52795
Utp15	-0.77042	1.34691
Rasl11b	-0.787396	1.36738
Sept7	-0.797753	1.54686
Usp18	-0.836768	1.32158
Amica1	-0.837964	1.41521
Snrpd1	-0.87913	1.71735
Ap1g2	-0.899471	1.53406
Klra23; Klra13-ps	-0.9037	1.32316
Slc25a4	-0.91073	1.36738
Necap1	-0.931082	1.32316
Gm14403	-0.934628	1.52795
Fam234a	-0.958172	1.72333
Exosc7	-0.975866	1.32795
Otos	-0.741462	1.27745
Gm21992	0.829125	1.25166
Tor1a	0.869452	1.24645
Zfp248	-1.26153	1.24329
Mrpl13	-1.36518	1.24329
Soat1	1.2695	1.24293
Psmd4	-0.982537	1.24293
Dnah17	-0.784753	1.24293
Rcan3; Mir700	1.59445	1.2384
Irs2	-1.19285	1.2384
Srd5a3	0.781005	1.22917
1810030O07Rik	0.78492	1.22917
Sesn3	1.15204	1.2278
Slc25a12	1.15971	1.22722
Nudt5	-0.916454	1.22438
Barhl1	0.671905	1.22438
Zfp644	1.34398	1.22438
Bag5	1.97352	1.22438
Plekhb2	1.29738	1.2218
Abca2	1.15775	1.2218
Rpp38	-1.09116	1.2218
Nrd1; Mir761	1.19948	1.2218
Slc25a51	1.25326	1.2218
Msantd1	0.868569	1.2218
C330007P06Rik	-1.98176	1.2218
Dapk3	-1.49063	1.2218
Suz12	1.00915	1.2218
Znrf3	1.25494	1.2218
Psmc3ip	-0.958994	1.2218
Fasl	0.720889	1.2209
Cers6	-2.56849	1.2209
Rbm12; Cpne1	-0.812429	1.2209
Hyi	-0.91667	1.2209
Cdk5rap2	0.875847	1.2209
Stx2	-1.94304	1.2209
Cbx3	-2.27864	1.2209
Wwox	0.990361	1.2209
Gm12250	1.70173	1.2209
Heatr6	1.57251	1.2209
Gna13	0.775164	1.2209
Sec24a	-0.74913	1.2209
Gzmk	1.06978	1.2209
Mtmr6	1.20087	1.2209
Acin1	1.34032	1.2209
6330408A02Rik	-0.842658	1.21792
Armcx3	0.947286	1.21792
Golga5	1.01288	1.21792
Olfr1444	0.782345	1.21792
Cdk1	-1.46729	1.21633
Tvp23b	-1.01419	1.20619
Top3b	2.69252	1.20526
Dnajb9	-1.01691	1.19882
Trib2	-0.85654	1.19439
Ap4b1	-0.858207	1.19173
Papd7	-0.754746	1.19173
Ercc4	1.93965	1.19173
Bmpr2	1.05527	1.18667
Plau	-0.816914	1.1836
Igf2r	1.78335	1.1836
Rufy3	-1.24671	1.17458
Acsbg1	-1.14978	1.17458
Slfn8	1.20059	1.17458
Pigc	0.859313	1.17407
Stap1	-1.13673	1.17407
Cstf2; Mir3112	-1.58695	1.17407
Olfr1354	0.72583	1.17407
1110008L16Rik	1.0193	1.17407
Fam58b	-1.30681	1.17065
Fmnl3	-0.836174	1.17065
Mdc1	3.01294	1.17065
Plek2	0.674191	1.17039
Cd37	-1.38599	1.16494
Lrrc51	-1.31403	1.16494
Fastkd3	-1.03344	1.16494
Abcf3	0.962063	1.16494
Urb1	1.10294	1.16494
Lrrc28	0.954475	1.16488
Xcl1	-1.25107	1.16007
Lysmd2	1.11161	1.16007
Calcoco1	-1.4891	1.16007
Snx9	-0.998795	1.15919
Sdf2l1	-0.691877	1.15894
Tomm34	0.843081	1.15648
Styxl1	-0.978393	1.15648
Ogfod1	-1.70585	1.15619
Gm6551	0.665647	1.15555
Arl4c	-0.791946	1.15376
Rb1cc1	0.748483	1.15148
Gm8879	1.06535	1.15148
Lig4	0.784572	1.15148
Zfp433	-0.90533	1.15148
Lyrm9	-0.980614	1.15148
Trmu	-1.04528	1.15148
Sh3pxd2a	-1.10283	1.15148
Itsn1	-2.37305	1.14708
Thap7	-0.769801	1.14708
Psmd6	-0.838777	1.14553
Man2a1	-1.33558	1.14036
Xrcc2	-1.55306	1.13962
Sipa1l1	1.48526	1.13734
Olfr129	-0.896839	1.13734
Gbp11	0.856314	1.12422
Fam96b	1.21785	1.12422
Olfr1325	-0.656507	1.12422
Fam120c	2.15134	1.12422
Supv3l1	-0.945574	1.12422
Zfp874a	0.969406	1.12422
Zfp954	1.9659	1.11723
Slc4a8	-1.71814	1.11723
Fam60a	-1.20097	1.1163
Zfp74	-1.61821	1.1163
Wdr44	-0.766794	1.1163
Mex3d	-0.665582	1.11602
Dyrk4	-0.983962	1.1041
Zfp317	-1.19687	1.1041
Zfp781	-0.94668	1.1041
Stat1	1.78912	1.10188
Rbak	1.30356	1.09891
Yes1	0.697986	1.09509
Triobp	1.6823	1.09509
Camk2d	-1.15362	1.0932
Dcaf8	1.035	1.09234
Ndufaf6	1.13749	1.09234
Ercc2; Mir343	0.93241	1.09234
Sept1	1.08562	1.09234
Sh3bp1	1.18554	1.09234
Rnf19a; Mir8097	-1.5216	1.09109
Ccnh	0.75634	1.09075
Syt11	-1.09022	1.08492
Kansl3	0.866477	1.08339
Ints3	-0.82787	1.08339
Cpsf4	1.33528	1.08339
Dync1li2	0.896538	1.08339
Prelid2	-1.31542	1.07355
St13	-0.72517	1.07302
Ifih1	1.11802	1.07286
Kdm1a	-1.20738	1.07286
Dnajc16	-0.765505	1.07286
Rbm41	-0.776962	1.07286
Senp2	-0.933817	1.07286
Gm20149	-0.632175	1.06721
Nfix	1.11597	1.06551
4930563E22Rik	-1.06855	1.06551
Slc25a11	-1.56194	1.06551
Wdhd1	1.90273	1.06551
Iqcg	-1.34921	1.06551
Mrpl18	-0.958417	1.06551
Kcnrg	1.04842	1.06543
Ncstn	-1.83073	1.06449
Fam53a	2.29141	1.06449
Afmid	1.73583	1.06449
Nup160	-1.70569	1.06371
Dmrta1	-1.74925	1.06371
Slc15a4	-2.23808	1.06371
Ywhaq	0.669413	1.06371
Ddx41	0.741643	1.06371
Olfr1093	0.901861	1.06065
2410002F23Rik; Snord88a	1.50908	1.05324
Nf1	1.61972	1.05324
Svil	-1.57625	1.05324
Orc2	-1.10894	1.0528
4930481A15Rik	-0.722146	1.0528
Tmed1	1.0617	1.05089
Fam26e	-0.725376	1.05089
Smim8	-0.76181	1.04532
Tmem259	1.52615	1.04532
Erap1	0.87494	1.04532
Ppif	-1.091	1.04442
Rsrc1	-1.19099	1.0417
Gm8897	1.42393	1.0417
Slc43a2	1.98751	1.0417
Stx17	0.792459	1.03426
Ddx51	1.36862	1.03426
Ccne1	-1.13968	1.03426
Rabgap1l	-0.946537	1.03255
Olfr1162	-0.708061	1.03255
Cct8l1	-0.796821	1.03255
Irgq	-0.704112	1.03255
Lcmt1	-0.764693	1.03255
Vipr1	-0.900353	1.03255
Dhfr	1.29825	1.03255
Zfpl1	-1.03142	1.03255
Map2k4	-1.31782	1.03041
Lce1e	0.700043	1.02774
Agpat2	1.54521	1.02468
Gm19945	-1.86276	1.02468
Nuf2	-0.717979	1.02456
Gabpb1	-1.98062	1.02456
Olfr494	-0.64787	1.02456
Uevld	-1.24181	1.02456
Rnf169	1.21134	1.02456
Atad5	1.29581	1.02456
Top2a	-0.879542	1.02456
Tmem186	-0.749739	1.02456
Nkiras2	1.05973	1.02405
Dbp	-1.13776	1.0239
Ctsa	1.20996	1.02357
Zfp458	1.18557	1.02357
Suco	1.2343	1.01811
Ly9	-0.788612	1.01681
1700001J03Rik	-0.699845	1.01681
Aste1	1.99371	1.01681
1500011B03Rik	-0.627419	1.01517
Ern1	1.01451	1.01517
Ifit1bl2	1.23614	1.01486
Ufc1	-1.20548	1.01306
Olfr259	0.69448	1.01306
Abhd1	-0.720738	1.01306
Slc12a4	2.79653	1.01306
Pcsk7	0.840904	1.01306
Kidins220	0.830461	1.01306
Nudt13	0.898896	1.01306
Tada2a	-0.68953	1.01184
Phax	0.98448	1.01184
Ly96	-1.06027	1.00568
Trafd1	1.39724	1.00568
Ethe1	0.810262	1.00568
Mtmr10	1.0127	1.00568
Vmn2r47	0.830268	1.00568
Zfp850	-0.910583	1.00568
Cln8	-1.26908	1.00568
Fbxo22	-0.943796	1.00568
Nsdhl	-0.918759	1.00568
Mterf2	1.61617	1.00568
Hus1	0.924976	1.00568
Polr3a	-0.860674	1.00568
Vps8	-1.83083	1.00554
Ints7	1.44805	1.00517
Nfu1	-0.881264	1.00517
Copg2	-1.19146	1.00452
Col10a1	-0.861103	1.00191
Zbtb37	1.34024	1.00049
Ccdc64	1.34422	1.00049
Adam17	0.85319	1.00049
Gm8890	0.844789	1.00025
Zhx1	-2.86422	1.00025
Gtf2h4	1.10049	1.00025
Mup2; Mup10; Mup11; Mup1	0.749511	0.995448
Mknk2	-0.776407	0.995448
Eno1b	-0.81448	0.995448
Kif5c	-0.769122	0.991449
Pex1	0.677766	0.991449
Ostm1	1.41818	0.991449
Strn3	-0.879927	0.991449
Ppm1b	0.693817	0.991449
Rnf25	0.956755	0.989851
Ehmt1	2.61201	0.989851
Klhl21	-0.69305	0.989851
Lrpap1	-1.61863	0.989851
Thumpd3	1.66105	0.989851
Dhps	0.834213	0.989851
Fbxw18	-0.642069	0.989851
Tspan31	1.17057	0.989851
Zpbp	-0.94557	0.989851
Nepro	1.29623	0.989851
Ifnar1	0.691836	0.989851
Crebrf	0.98557	0.989851
Spdl1	-0.687873	0.986937
Blzf1	1.73819	0.984503
Mrpl12	-0.692731	0.983274
Hs3st3b1	-0.659386	0.983274
Ep300	0.608712	0.983274
Dcaf10	2.16406	0.981582
Abcg2	-1.56746	0.981582
Atp6ap2	-0.74683	0.981582
Dnase2a; Gm38426	-1.22447	0.980045
Btg3; Gm7334	0.913573	0.980045
Rbm6	1.5168	0.979899
Dnajb14	0.909032	0.977153
Acad12	-0.744554	0.977153
Atp5e	-1.16486	0.976466
Dnajc19	-0.74299	0.976146
Zswim6	-0.782514	0.976146
Zfp595	-1.15205	0.976146
Iqgap2	-0.924026	0.97499
Cltb	0.785301	0.974538
Olfr195	-0.633229	0.972258
Taf6	-1.30993	0.971285
Strn	0.981293	0.971285
Pcgf6	-1.37708	0.97029
Mfsd8	-1.3399	0.967979
Vamp1	0.902136	0.967979
Rccd1	1.95353	0.967979
Gde1	-0.924837	0.967979
Isca2	-0.967486	0.967979
Rpgrip1	-1.11904	0.967979
Hrh2	-1.16107	0.958211
Ints4	1.40312	0.956492
Nampt	0.802705	0.953918
Gm8906	0.808454	0.953067
Vps50	-0.918128	0.953067
Cog4	1.20423	0.953067
Gm11034	1.20417	0.953067
Mtrf1l	-0.99674	0.953067
Rab1b	-0.720763	0.953067
Ahcyl1	0.784097	0.952573
Cep70	-2.04094	0.946029
Cnr2	-0.809505	0.934165
Selo	0.732613	0.931906
Kif15	-2.22075	0.931815
Ier2	0.800685	0.930392
Gmnn	-1.6623	0.930392
Parp4	0.792382	0.930392
Smyd2	0.699709	0.927796
Prpf3	-0.974587	0.927796
Sept11	-2.46095	0.927796
Nfkbib	1.59186	0.927796
Polr3b	-1.15914	0.927796
Vdac1	-0.899554	0.927796
Axin2	0.813913	0.927796
Nudt3	-1.00787	0.927796
Glo1	-0.952383	0.927796
Mettl4	1.20555	0.92738
Rc3h1	1.30882	0.920308
Olfr1076	-0.701588	0.920308
Stil	1.56871	0.920308
Bola3	-0.671456	0.920308
Map3k10	0.774441	0.920308
Tcf25	0.806848	0.920308
Mapkapk3	1.2328	0.920308
Fgd6	0.797674	0.920308
Cipc	-0.781745	0.920308
Ccdc66	0.997389	0.920308
Fra10ac1	1.43097	0.920308
Sox13	-0.641521	0.918111
Rad51	-1.30956	0.918111
Clcc1	-1.24004	0.918111
Tex10	-1.04109	0.918111
Gng12	-1.33698	0.918111
Gm5885	-0.661437	0.918111
Lrmp	-0.771383	0.918111
Gm5595	-1.53071	0.918111
Dse	0.96008	0.918111
Lrrc45	1.49617	0.918111
9030624G23Rik	-0.655786	0.918111
Racgap1	-1.90583	0.918111
Gm11172	1.56436	0.916928
Ssfa2	1.11596	0.916738
Mapk9	-1.42736	0.916738
Fyttd1	-2.55956	0.914746
Ank; Mir7117	0.772493	0.913847
Harbi1	0.99556	0.913377
Speer1	0.846758	0.913377
Gm8926	0.846758	0.913377
Slc25a53	0.835987	0.913377
Snx13	1.03919	0.913377
Cdk16	0.976828	0.912877
Slc16a4	0.912483	0.911828
LOC105244763	-0.908967	0.911828
Rabl3	1.8625	0.911828
Exo1	-1.33853	0.90974
Zbed6; Zc3h11a	0.638307	0.90974
Mrpl48	0.929173	0.90974
Usp19	1.12492	0.90974
Prkx	1.07086	0.90974
Tmx1	1.26711	0.907613
Cdyl	0.693361	0.907613
Tmem109	0.706435	0.907613
Ggh	0.849287	0.90699
Fam96a	-0.937803	0.90699
Lrr1	0.742904	0.906684
0610011F06Rik	-0.756454	0.906684
Traf6	0.679114	0.905697
Pdcd10	-0.746613	0.905697
Thrap3	-1.91314	0.905697
Tbccd1	-0.609984	0.905697
Gss	-1.58909	0.898919
Fbxw2	1.1486	0.897923
Ccdc106	1.18747	0.897923
Os9	0.753647	0.897923
1700025B11Rik	0.592746	0.897923
Bscl2	-0.845748	0.897923
Ckap2l	-0.905491	0.897628
Zfp935	-0.626287	0.897628
Tax1bp3	0.901358	0.895821
Arpc5l	-0.81577	0.894195
Ubr3	0.657313	0.894195
Dpy19l4	0.811077	0.894195
Hadhb	-1.04202	0.894195
Ppp2r2d	-0.948248	0.894195
E2f8	1.2267	0.894195
Kars	0.998128	0.894195
Snx1	-0.908395	0.894195
Slc7a3	2.94973	0.894195
Hcfc2	0.723985	0.894195
Llgl2	0.804964	0.894195
Wdr92	-0.984353	0.894195
Gm21319	0.942295	0.894195
Gpr183	-0.913389	0.894195
2010005H15Rik	0.889683	0.894195
Ighmbp2	-0.623334	0.894195
Tnfaip8l2	-1.31315	0.893702
Gm18853	0.81412	0.892588
Cnrip1	-0.776414	0.892588
Prdm9	1.23657	0.888951
Ahsa2	-1.14722	0.886157
Cdc14a	-2.12889	0.884319
Gm13157	0.910125	0.884319
Wbscr27	-1.3822	0.884319
Cpeb4	-0.659442	0.884319
Ccl5	-1.21392	0.884319
Pde6d	0.946394	0.883088
4833420G17Rik	0.640653	0.883088
Inpp5b; Mir698	0.743849	0.881271
Myl10	-0.584466	0.880483
Gnb2; Mir6418	0.72092	0.878289
Hcls1	0.6865	0.878289
Mbip	-0.792477	0.875159
Pcbd1	-0.589722	0.872915
Xpo4	0.741085	0.872915
Gm17728	-0.617879	0.872915
Srprb	-0.796312	0.868376
Ppm1a	1.28606	0.864281
Lman2	0.819779	0.864281
Ss18	1.34883	0.864281
0610012G03Rik	0.9476	0.861787
Ddx31	-0.615578	0.86116
Tle1	-1.1155	0.86116
Mrps25	-1.49168	0.86116
Zfp280d	-2.8558	0.86116
Deb1	-0.947287	0.86116
Snx14	-0.742447	0.86116
Gm7173	0.727555	0.86116
Map3k11	0.649277	0.86116
Icam1	-0.731393	0.85612
Gramd1a	1.04203	0.85332
Cyb561a3	-0.938449	0.85332
Sit1	1.34845	0.851901
Akr7a5	0.752803	0.8509
Apom	0.66017	0.8509
Inpp5e	0.740009	0.849156
Osgin2	2.52294	0.847397
Rnf220	0.91411	0.845165
Cfap20	0.77963	0.84433
Ttc1	1.0969	0.842145
Slmap	-1.21378	0.84088
Nr3c1	0.701133	0.840084
Glb1l	1.7127	0.838661
Atm	-0.730331	0.838135
Gm21992	0.624883	0.836832
Ctcf	-0.721333	0.835297
Nbr1	-2.02886	0.835297
Vmp1; Mir21a	1.41182	0.835297
Gpr137b-ps	-1.63719	0.832874
Arl5a	-0.74913	0.827909
Rint1	-1.24735	0.827671
Krt222	-0.890245	0.825338
Aqp11	0.997626	0.823496
Akr1b3; Gm6644	-0.912067	0.82311
Edc3	0.74235	0.82311
Zfp781	-1.06531	0.82311
Sppl3	0.644419	0.823012
Tor4a	-0.680228	0.820316
Ctso	1.64371	0.820316
Ppil4	0.858491	0.820316
Hspbap1	-0.669574	0.820316
Zdhhc16	1.5003	0.820316
Trp53	-0.757344	0.818471
Psmd1	1.42304	0.818115
Dnajb7	-1.19333	0.818115
Wdr76	-1.30057	0.816726
Ldlrad3	-0.553992	0.816726
Eif4g3	1.00642	0.816726
Ccnjl	0.8331	0.816726
Glrx	-0.699499	0.816726
Ap3s1	0.643707	0.816726
Gtf2ird2	1.31909	0.81658
Ccr2	-0.77955	0.815356
Nudt14	-0.960167	0.815356
Mrpl52	-0.721478	0.815356
Unc119b	1.20185	0.81523
Ankrd7	0.68774	0.81523
Stxbp5	-0.885942	0.81523
Amd2	-0.92423	0.81523
H2-T10	1.26778	0.81523
Slc9a1; Mir5122	-2.29546	0.814445
Rcn2	-0.847672	0.808707
Rbm4	1.2807	0.808707
Zc3h12d	-1.21693	0.807817
Bcl7c	-0.850107	0.807146
Kbtbd8	1.99099	0.806447
Spen	1.65997	0.805346
Ctu2	-0.990914	0.805346
Ndufaf3	-0.678163	0.805346
Kdm4a	-0.842313	0.804816
Hba-a1; Hba-a2	2.45097	0.804816
Zcwpw1	1.34789	0.803713
Idh1	-1.00195	0.8017
Gusb	-0.780188	0.8017
4933440M02Rik	-0.994995	0.8017
Olfr883	0.612968	0.8017
Ccdc32	-1.80843	0.797915
Elmo2	1.68169	0.797915
Fam114a1	0.607519	0.797915
Lsm1	-0.977876	0.797915
Gm14345; Gm14351; Gm3750; Gm3701; Gm2933	0.633285	0.797915
Fbxo48	1.41278	0.797915
Wdpcp	2.57438	0.797915
Stard3nl	0.899933	0.797915
Setdb2; Phf11c; Phf11d	-0.701547	0.797915
Oxr1	-1.05551	0.797915
Dntt	-0.78951	0.797915
Eif4e	-1.03305	0.796801
Lrig1	1.04014	0.796467
Hspa4l	1.04998	0.795975
D130040H23Rik	-0.795049	0.795975
Hba-a2; Hba-a1	2.38612	0.795975
Sez6l2	-1.10029	0.795144
Etnk1	0.672306	0.794044
Senp7	0.679387	0.794044
Phpt1	-1.14717	0.793903
Tmem214	-0.71859	0.793903
Tapt1	0.615323	0.793903
Gm10663	-0.697227	0.793903
Prkaca	0.748023	0.793903
Clcn3	-1.8052	0.793903
Rab21	0.9863	0.793903
Usp15	-0.956683	0.793903
Zfp65	0.756923	0.793903
Bnip1	2.25568	0.793903
Traf7	1.53267	0.793903
H2afy3	0.671282	0.791097
Ermp1	0.863727	0.790771
Tomm5	-0.664837	0.790629
Gm5538	0.603866	0.785831
Coro1a	1.72935	0.785831
Gm38425; Gab3	-1.02375	0.785831
Metap2	0.590483	0.785831
Alg9	1.49	0.785702
Itch	-0.841078	0.783744
Taf13	-0.791792	0.783744
Gabarapl2	0.646287	0.783744
Map4	-0.687317	0.783744
Lgals8	0.805287	0.783744
Orc5; Gm15421	-1.60689	0.783706
Stard6	1.33528	0.783401
Uspl1	0.971875	0.783371
Gm9776	0.715812	0.783371
Lclat1	-0.586191	0.783283
Fnbp1	0.65436	0.780008
Rock1	-0.731193	0.780008
BC021614	-0.72017	0.776798
Ppa1	2.5478	0.776666
Gtf3c5	-0.795048	0.776659
Ly6i	0.850234	0.776659
Mr1	-1.31094	0.776052
Trappc3	-0.618586	0.776052
Klra9	-0.904286	0.776052
Cwc27	0.618221	0.776052
Polr3d	-0.790534	0.776052
Ttc19	-1.29575	0.774384
Mis12	1.58298	0.774384
Pygm	-1.04286	0.774384
Ubtd1	-0.906743	0.771762
Ddx18	-1.22304	0.768768
Gyg	-0.687019	0.76861
Ppic	0.97367	0.76861
Cfap74	1.53872	0.766985
Phldb3	-0.537251	0.766985
Fam98b	-1.63375	0.765388
Nsun6	-1.17599	0.765388
Gm10731	0.663329	0.765388
Brms1l	1.08614	0.765388
Slc38a6	-0.807978	0.765388
Ccdc94	-0.595634	0.765388
Odc1	-0.926258	0.765241
Dcaf5	1.02846	0.765241
Gemin6	-0.937974	0.765241
1700012A03Rik	-0.578642	0.764112
Ube4a	0.704547	0.764112
Ramp1	0.992133	0.763945
Ttf1	1.23952	0.763945
Pan3	-1.06257	0.763945
Cdc16	-0.95807	0.763945
Ulbp1	-0.660332	0.763945
Zrsr1	0.78073	0.763945
Snap47	1.14046	0.763945
Ripk1	1.07434	0.763945
Tmtc4	0.588858	0.763945
Mbp	0.748599	0.763945
Taf5l	1.51987	0.762078
Pla2g15	1.15692	0.761965
Tmem106a	0.65838	0.761809
Ralyl	-0.518843	0.761653
Gpi1	0.641583	0.761653
Adnp; Dpm1	-0.63804	0.761522
Ormdl2	-0.656641	0.761522
Slc35a5	1.61123	0.76089
Atp5f1	-0.62928	0.760233
Cobll1	-0.62988	0.759907
Zfp120	0.649846	0.759907
Taok2	0.814463	0.759907
Wrnip1	0.885193	0.759907
Apc	1.31552	0.759907
Tpm3	1.19311	0.759871
Asna1	0.84937	0.759871
Cdc40	-1.04906	0.759871
Slc4a7	-0.888324	0.759871
Cpt2	-0.866562	0.759751
Ctps	-1.00863	0.759751
Rbm4	1.24821	0.759751
Ccdc50	-0.74636	0.758314
Acox3	0.921643	0.758189
Hmgn5	-0.676603	0.757055
Tmem87a	0.803593	0.754717
Aimp1	-0.881337	0.754717
Vimp	-0.965548	0.754717
Gnai3	1.1837	0.754335
Dennd4c	0.58926	0.754335
Atpif1	-0.616133	0.754335
Wdr1	0.74064	0.754335
Taf1	-0.979872	0.754335
Armcx2	-2.28475	0.754335
Olfr173	0.938195	0.754335
Vps36	-0.74128	0.754176
Uba1	-1.41363	0.754176
Cirbp	-1.03934	0.752865
Zzef1	-0.688051	0.752865
Pde4d; Mir1904	0.827068	0.752865
Slc9a9	-0.88412	0.750658
Myef2; Gm9833	1.18536	0.750276
Hint3	-0.704553	0.750276
Trrap	1.39005	0.747794
Pgam5	1.01721	0.747794
BC052040	0.686078	0.746343
Ik	-0.654057	0.746343
Tubgcp4	0.640625	0.744951
1700123O20Rik	-0.642839	0.743564
4933434E20Rik; 1700094D03Rik	0.613657	0.743268
Zfp326	-0.830449	0.743268
Cldn9	-0.596109	0.743268
Ankhd1; Eif4ebp3	-1.03136	0.743268
1500004A13Rik	-0.851926	0.741584
Psme3	-0.991993	0.739313
Ngfrap1	-0.860167	0.736073
Ranbp9	0.55934	0.736073
Tmem68	2.27477	0.735832
Oser1	1.00189	0.734144
Rec114	-0.544073	0.734144
2210016F16Rik	-0.604753	0.734144
Tgs1	-0.931066	0.733274
Nr1d2	0.861343	0.733103
Rab11fip1	-1.3124	0.732894
Plk4	-0.843959	0.732133
Dhx58	-0.727111	0.732133
Lias	0.924179	0.729527
Tob2	0.576036	0.729415
Nol8	-0.60465	0.727715
Rfc5	1.01424	0.727243
Pglyrp1	-1.01064	0.727243
Mospd1	-0.798031	0.727243
Plin1	-0.567009	0.725657
Cyth2	0.887194	0.722562
Mgrn1	0.883601	0.7225
Fcgr2b	-0.736063	0.722011
Hsdl2	-1.21902	0.722011
Tapbpl	1.18305	0.722011
Asah1	0.995383	0.722011
Atp2b1	-0.640267	0.722011
Srp68	-0.833775	0.722011
Fam169a	0.963496	0.722011
Chd8	0.641947	0.722011
Gm1604b	1.44585	0.722011
Ube2cbp	-1.06402	0.720959
Arl6	-1.17086	0.720959
Hook3	1.02785	0.718706
Rtp4	0.877009	0.718534
Cstf1	1.1083	0.71644
Zfp507	-1.05358	0.715675
Ezh2	-0.739442	0.714293
Pabpc4	0.599041	0.714231
Itpr1	-1.6445	0.714231
Map3k5	1.68323	0.714231
Ctnna1	-0.61081	0.714231
Cep104	0.863042	0.71292
Lrrfip1	1.11751	0.711284
Cds2	1.28113	0.711284
Rbl1	1.08193	0.711284
Polr3c	-0.978657	0.711284
Rnf6	0.970325	0.711284
Hibadh	0.737853	0.711284
Tle3	-0.837953	0.711284
Trappc2	-1.08257	0.711284
Samd3	-1.01803	0.711284
Prim1	-0.889908	0.711284
Hgs	1.48926	0.711284
Wdr81	0.552307	0.711284
Esco2	0.756734	0.711284
Tars	-0.587502	0.711284
Galm	0.945413	0.711284
Ehbp1l1	0.747212	0.711284
Ythdf2	0.740167	0.709537
Hilpda	0.601927	0.709537
Psmd13	0.786677	0.709537
1500009L16Rik	-0.737647	0.709537
Smpd2	0.973028	0.709537
Gps1	-0.832534	0.709537
Slfn10-ps	-0.908814	0.709537
H2-Q8; H2-Q6	0.576656	0.709537
March3	0.736487	0.709537
Deaf1	0.619494	0.707981
Fzr1	0.816543	0.707174
Pknox1	-0.891434	0.707174
Snx17	1.6019	0.706124
Mbd5	0.636207	0.70576
Zfp930	-1.29279	0.70576
Mthfd1l	-0.724374	0.70576
Sys1	1.08327	0.705738
Bet1	1.28782	0.705738
Cnot3; Mir3572	0.662558	0.705738
Pls3	0.585966	0.705738
Anapc16	0.932177	0.705738
Dlgap5	-0.679777	0.705738
Malt1	-0.64301	0.705738
Vim	0.757956	0.705486
Uckl1	1.21422	0.705486
Ccdc62	-0.813166	0.705486
Cenpn	-1.45652	0.705486
Ift140	0.666003	0.705486
H2-DMb2	-0.973787	0.705486
Mms19	0.787744	0.705486
Gpn3	-1.01535	0.704919
Sept4	-0.802038	0.704919
Tm9sf1	0.830095	0.704919
Dvl3	0.955272	0.704919
Fopnl	0.539894	0.704919
Zmat2	-0.614786	0.704919
1700019A02Rik	0.572167	0.701605
Sclt1	0.719712	0.701605
0610037L13Rik	0.713393	0.701605
Sepw1	-0.685747	0.701605
Pvr	0.854285	0.701605
Wdr73	0.584454	0.701605
Zfp846	-1.48599	0.701605
Prkcsh	1.27345	0.701605
Eid3	-0.688312	0.701605
1110002L01Rik	-0.845067	0.701605
Angpt1	0.606103	0.701605
Opa1	1.31437	0.701605
Yipf5	-0.651711	0.701605
Rqcd1	0.898537	0.699571
Snrpn; Snurf	-0.889101	0.697592
Exosc10	-1.16344	0.695473
Etd	0.786267	0.694241
Fancl	-0.801324	0.694099
Lxn	-0.942161	0.693935
Noc4l	0.830354	0.693935
Zfp78	1.39707	0.693935
Ocrl	1.14375	0.693935
Mark3	0.97588	0.693935
Ammecr1l	-0.893193	0.693935
Zfp407	0.886165	0.693935
Peo1	0.685541	0.693935
Thoc1	0.690603	0.693031
Rnf13	-0.86922	0.69054
Ociad2	1.00821	0.690522
Ankrd46	-0.621495	0.690522
Exoc8	-0.74534	0.689181
Mcoln3	-0.732085	0.687043
Map3k4	0.704427	0.687043
Ankrd11	-0.705112	0.686031
Ppp1r12b	0.756591	0.685993
Pitpnm1	0.611696	0.685993
L1cam	-0.670881	0.685762
Taf9b	-1.05773	0.685525
BC029214	-0.610416	0.6812
Ddx20	-0.85896	0.680657
Naa25	0.548159	0.680574
Camsap1	1.11836	0.678854
Spata5	-0.913335	0.678854
Parp14	-0.56545	0.678399
Cacna1b	0.59761	0.678292
Zfp874b	1.27133	0.678292
Slc25a17	1.09952	0.678292
Cyb5r3	-1.35397	0.678292
Tnfaip2	0.71781	0.677727
Zfp189	-0.775255	0.674912
Ssbp3	0.621377	0.674912
Dctn6	0.565353	0.674912
Cdk12; Mir5119	1.20789	0.674912
Timm8a2	0.703666	0.674912
Cggbp1	-0.678824	0.674912
S100a6	-0.836717	0.674537
Dnajc2	-0.792657	0.674537
Sbno2	0.527324	0.674537
Acbd4	0.65829	0.674537
Cdc25b	1.10747	0.674053
Rpe	-0.812754	0.673868
Alg14	0.649137	0.673868
Bms1	0.773283	0.673868
Gimap5	-0.9218	0.673868
Mtmr2	-2.16882	0.673868
Kat6b	0.990503	0.673868
Agps	1.20154	0.673148
Gm17651	-1.13239	0.673148
Eif6	1.94801	0.672942
Sema4f	-0.547908	0.672942
Rab6a	0.636377	0.672942
Zdhhc9	1.57198	0.672942
Lims1	0.743603	0.672942
Dusp22	-0.875797	0.672942
Oxnad1	-1.19898	0.672942
Ubr2	0.554579	0.672942
Srp19	-0.58486	0.672942
Samm50	0.757858	0.670152
Nom1	-1.15837	0.669509
Commd7	-0.734703	0.669203
BC106179	-0.63136	0.668118
Zfp959	1.22394	0.668118
Gpr137b	-0.801492	0.667836
Ctps2	-1.03347	0.66781
Slc35a3	-0.725381	0.667591
Wipf1	-0.648828	0.667067
Zscan22	-0.89874	0.666471
Ogfr	0.775043	0.666072
Dnajc5	0.548506	0.666072
Gm20731	-0.722694	0.666072
Mrpl27	-1.25364	0.666072
Gemin2	-0.896967	0.666072
Baz1a	1.00567	0.666072
Gm5483	0.876974	0.666072
Insl6	1.23232	0.666072
R3hdm4	-0.850817	0.664689
Foxo4	-0.500569	0.663135
Fbxo47	0.681466	0.658016
Pcnx	0.825074	0.656852
Rhobtb2	0.729096	0.656352
Nudcd1	-0.581132	0.656352
Srpk2	-0.828357	0.655156
Gm5617	-1.00496	0.653983
Pdp1	0.914075	0.65392
Phka2	-2.22068	0.65392
Mesdc1	-0.625367	0.653585
B430203G13Rik	-0.771027	0.653585
Mtap	-1.2197	0.653181
Wdr66	-1.63652	0.653181
Dis3	-0.783658	0.653181
Tbl3	-0.633271	0.653181
Samd9l	0.94272	0.652711
Hmgcr	1.19343	0.652711
Il18rap	-0.610004	0.651359
Gm19922	-0.531785	0.651359
Abl1	-0.857413	0.650923
Phospho2	1.31459	0.650923
Rab19	-0.738661	0.650923
Bub3	0.761533	0.647094
Rbm27	0.583423	0.647094
Dph6	1.0922	0.646268
Stradb	-1.2335	0.645769
Gm7068	-0.525541	0.644781
Slc37a3	-0.731133	0.644781
Ndufb2	-0.689673	0.644781
Ssh2	1.3561	0.644781
Kdm1b	-0.802053	0.644781
Ppp2ca; Mir3061	1.19436	0.64371
Mgat5	1.03172	0.642371
Prkra	1.06476	0.642371
Ciao1	-0.763727	0.642371
Ebna1bp2; D4Ertd617e	-1.17637	0.642371
E030037K01Rik	-0.633446	0.642371
Slc37a2	-1.02492	0.642371
Nol11	-0.866985	0.642371
Irak3	-1.43693	0.641114
Tmpo	0.670535	0.640628
Cd28	1.10075	0.640521
Pign	-1.21436	0.640249
Gm13119	0.636043	0.640249
LOC100504180; Duxf3; AW822073	0.748463	0.640249
Zfp53	0.63814	0.639881
Eng	2.21309	0.639869
Zfyve1	1.16666	0.639869
Hmgxb4	0.705206	0.639526
Mmadhc	-1.10204	0.638978
Ccdc163	0.850717	0.638978
Lpar5	-0.688451	0.638978
Plbd1	-0.661145	0.638978
Ankrd23	0.583974	0.638892
2010109A12Rik	-1.8506	0.638892
Izumo4	-1.70567	0.638865
Stoml2	-1.20347	0.637365
Plekha1	1.75381	0.637365
Golga7	0.778307	0.637365
St3gal4	0.769877	0.637365
Gzmb	-0.922784	0.637365
Gtpbp2	-1.43356	0.636306
Erlec1	-0.666913	0.635267
Cryba1	-1.06363	0.634997
Nelfb	0.772246	0.634472
Ap1b1	1.19897	0.634472
Cuta	-0.942633	0.634472
Npat	1.1384	0.633453
Atxn7l2	0.883578	0.632441
Lck; Mir8119	0.899753	0.632441
Clnk	-0.55158	0.632441
Gm6682	0.718883	0.631658
Il10rb	-1.03419	0.631658
Rbck1	0.66321	0.63108
Crygn	-0.515139	0.63108
Impdh2	0.63798	0.63108
3830406C13Rik	0.652841	0.63055
Pdcl3	-0.809627	0.630226
Mdm2	-0.63337	0.630226
Dcaf13	-0.990993	0.630226
Gpr108	-0.531843	0.630226
Scml4	-0.95478	0.628855
Rnf31	-0.990843	0.628855
Rttn; Mir6359	0.891116	0.628855
Znhit6	-0.708167	0.628598
Gria3	0.565284	0.628598
Fahd2a	-0.486889	0.628342
Tmem57	0.988677	0.628342
Gm608	-0.964535	0.628342
Pes1	-0.71589	0.627679
Txnl4b	-0.582368	0.627576
Ing2	-1.09046	0.627301
Hsd17b7	-0.773882	0.627173
Kif16b	0.791923	0.627173
Ncoa7	0.935907	0.627173
Cysltr2	-1.21318	0.627173
Tmem194b	0.867483	0.627138
Aes	0.72722	0.627138
Capg	-0.694986	0.626976
Gimap1	0.534915	0.626784
Ampd2	-1.30323	0.626181
Zkscan8	-0.765839	0.62604
Gins2	0.923842	0.626021
Vhl	0.576035	0.625994
Vmn2r91	-0.605021	0.625994
Lrrc59	1.04494	0.625609
Tmem230	0.510247	0.625071
Bach2	0.716553	0.625071
Tcp1	-0.695034	0.624723
Fam98a	0.924259	0.624416
2810025M15Rik	0.61467	0.623794
Cers2	1.286	0.623794
Thoc7	-0.692837	0.623794
Kbtbd7	-0.80276	0.623323
4930538K18Rik	0.521349	0.623003
Asb6	0.706424	0.621457
Raf1	0.59637	0.621457
Tdp2	0.71324	0.620172
Olfr172	-1.47241	0.620078
Unkl	2.28504	0.620078
Plxnb2	0.614979	0.619755
Ctdsp2; Mir26a-2; Mir546	0.697204	0.618966
Stard4	0.717145	0.61827
Gm10392	0.753731	0.617692
Gm4461	-0.919683	0.617524
Sepsecs	0.554923	0.617508
Gimap6	-0.721683	0.617508
2310022A10Rik	0.481186	0.617508
Klra10	-0.591323	0.617068
Xiap	-1.11611	0.617068
Ttyh2	-0.741488	0.617068
B9d2	-0.925601	0.616854
Gstm1	1.01137	0.616314
Bank1	0.85057	0.616314
Zfp457	0.740799	0.616314
Swt1	0.696022	0.616311
Iqcc	1.12649	0.616311
Parp6	-1.17401	0.616311
Anapc13	-0.486027	0.616311
Psmd10	-1.15989	0.616311
Nckap1l	1.1465	0.616311
Fxn	0.75811	0.616311
Zfp418	-0.860874	0.614951
Parp10	1.20358	0.61357
Tmem154	-1.10463	0.6133
Tbck	-0.633926	0.6133
Rfc3	1.1511	0.6133
Ndufs6	-0.49766	0.6133
Tlr13	0.599917	0.612679
Nsd1	0.575223	0.612679
Rfc4	-0.664796	0.612197
Lmbrd2	0.840635	0.61148
Atp5c1	-0.672028	0.607916
Gfm1	-0.625044	0.607916
Asph	1.32099	0.607422
Zfp715	1.20417	0.607422
Mettl10	-1.01178	0.606228
Rbsn	-1.26836	0.604858
Fam192a	0.71448	0.604858
Chrnb2	0.750155	0.604066
Stard3	0.511502	0.602551
Pi4ka	-0.614757	0.602092
Stau2	1.22336	0.601935
Adck3	-0.582207	0.601935
Exosc9	-0.934815	0.601935
Krtcap3	-0.659733	0.601935
Tsen34	0.930769	0.601935
Suv420h2	-0.911128	0.601935
Adgrg5	0.809955	0.601935
Nploc4	1.60009	0.601935
Phf7	-0.658421	0.601935
Gm6747	0.611713	0.601935
Slc35e2	0.70764	0.601044
Rbms2	0.906259	0.601044
Klra3	-0.777135	0.600403
Arhgap12	-1.6537	0.600134
Ubl3	0.721897	0.599237
Git2	-1.71226	0.598944
Prkag2	-0.846005	0.59886
Nckap1	-1.16058	0.598442
Gabra5	0.465608	0.597825
Slc37a4	0.923238	0.597825
Ttc7b	-0.556087	0.596931
Mrps9	-0.675587	0.594774
Mcm8	-0.649247	0.594774
Scg5	0.727071	0.594774
Vopp1	0.889407	0.594774
Smc6	-0.746287	0.594285
Abhd6	-0.585113	0.594285
Nop58	-0.5093	0.593502
Ybx3	-0.60943	0.593502
Bdh1	0.601704	0.593502
Rhno1	-0.994148	0.593165
Hmgcl	0.509781	0.59306
Sik1	0.546812	0.59306
Ssrp1	0.780204	0.593035
1190007I07Rik	0.596085	0.592792
Mrps36	-0.63139	0.592792
Mavs	0.591252	0.592545
Srsf6	0.665452	0.592545
Dnttip1	0.612176	0.592545
Pde7a	1.11391	0.592545
Zbtb5	-0.767327	0.592545
Inip	0.912428	0.592545
Prpf38a	0.76629	0.592545
Coro1c	0.743865	0.592545
Psph	-1.09849	0.592545
Rpa3	-0.600213	0.592545
Trim30d	-0.67342	0.592545
Gm10439; Gm15085; Gm15093	0.580188	0.592545
Arsb	-0.61876	0.592545
Ndufs4	-0.969417	0.592545
Slc7a7	-0.793935	0.592545
Zfp871	0.884307	0.592545
Arl6ip6	0.597367	0.591373
Zfp446	0.550353	0.591327
Rai1	-0.755434	0.591327
Vti1a	-1.32264	0.591327
Pomgnt1	-0.656633	0.590942
Pigw	0.873026	0.590942
Ptgr2	-0.628002	0.590942
Carhsp1	0.936354	0.590942
Ero1lb	0.714473	0.590221
Tfrc	-0.834453	0.590221
Hspa9	-0.594686	0.590221
Ttc23	-0.740456	0.590066
Tmem5; Gm9079	-0.666668	0.590066
Rtn4ip1	-1.12852	0.590013
Cd200r1	-0.991135	0.589626
Nsg2	-0.904928	0.588173
Polq	-0.766108	0.587476
Atp6v1g2	-1.25955	0.586217
Raly; a	0.700273	0.583457
Ncoa5	-0.90383	0.583457
Mad2l1	-1.3603	0.583457
Shkbp1	-0.598044	0.583457
Timm44	0.984481	0.583457
Ube2d1	-0.615453	0.583457
Olfr749	0.519532	0.583457
Fpgt	1.61002	0.583395
Mapkapk5; Adam1a	0.652067	0.580728
Cenpt	0.766908	0.580728
Zxdb	-0.795108	0.580728
Naa35	0.719689	0.580728
Fhit	0.761087	0.580728
Sde2	0.722284	0.580289
Cd44	-1.22249	0.580289
Golph3l	-1.03092	0.580289
Arhgap17	-0.707768	0.580289
Rbm34	-0.827258	0.580122
Cwf19l2	-0.607807	0.580122
Tmem181a	-0.601173	0.576564
Nxt2	-1.01407	0.576382
Slc48a1	1.70943	0.574954
Zfp46	1.24454	0.572356
Nrn1l; Edc4	0.65216	0.572356
Trpv2	-1.3306	0.572356
Eef1b2	-0.778643	0.571325
Gls	-0.627827	0.571325
Trove2	1.053	0.571325
Adar	0.716743	0.571325
Zfp125	-0.993053	0.571325
Glt8d1	-0.810895	0.571325
Pan2	0.851876	0.571227
Syce3	-0.629102	0.571227
Zfp953	-0.653977	0.570999
Gm5945	0.958488	0.570249
Tanc1	0.619063	0.569692
Trmt5	-0.768365	0.569562
Chmp3	0.762567	0.568275
Ppm1h; Mir8104	0.89221	0.568275
Capn3	1.4465	0.567197
Larp4	0.82048	0.567197
Clcn7	1.0046	0.566622
Ppp1cb	0.59008	0.56633
Pex16	-0.525839	0.566195
Otud6b	-0.576863	0.566195
Fam3c	-0.580921	0.566195
Iqcf3	-0.554916	0.566195
Alkbh8	1.08109	0.565993
B230307C23Rik	-0.693437	0.565696
Tceanc2	-1.01172	0.565023
Preb	-1.06761	0.565023
5330439B14Rik	0.613328	0.564683
Rras	0.636797	0.564683
Usp38	0.859037	0.564683
Golgb1	-0.540631	0.564683
1600002H07Rik	0.820267	0.564683
Tgfbrap1	-0.649161	0.563503
Tmem177	0.778411	0.563503
Ndrg3	-0.783985	0.563503
Arhgef11	0.73526	0.563503
Rhoc	-0.642326	0.563503
Gnb4	0.698922	0.563503
Lsm10	-0.637357	0.563503
N4bp2	-0.61757	0.563503
Uso1	0.68969	0.563503
Nudt1	-0.540926	0.563503
Lancl2	-1.45614	0.563503
Vmn1r60	-0.600454	0.563503
Zfand6	0.564773	0.563503
Aagab	-0.944646	0.563503
Tyk2	0.61777	0.563503
Uba5	-1.00917	0.563503
Ahsa1	-0.713976	0.563503
Rasgrf2	-0.559198	0.563503
Pbrm1	-0.596196	0.563503
Gm10377; Gm10375	0.761861	0.563503
Ipo4	0.932525	0.563503
Olfm1	0.600428	0.563179
Srgn	-0.65278	0.563179
Srebf1; Mir6922	-0.496564	0.563179
Coa6	-0.69843	0.562404
Pde6h	0.595896	0.562388
Scaper	-0.682099	0.562388
Prpf4	0.543838	0.561497
Hspa8	-1.1428	0.561497
Rnf113a1	0.587879	0.561497
Sla2	0.862764	0.561359
Exo5	-0.628495	0.561359
Samd4b	0.546017	0.561359
Lrpprc	0.849813	0.561359
Commd10	-0.890096	0.561359
Ptbp3	1.1134	0.561058
Zfp296	-0.49593	0.561025
Csnk1a1	-0.79403	0.560183
Rab29	-0.763006	0.559796
Arfgef1	-0.561813	0.559796
Manba	-0.889836	0.559796
Wipi2	0.48853	0.559343
Mbd4	0.726938	0.559342
Sik3	0.592367	0.559232
Ap2m1	0.777218	0.558453
Zfp512	0.825326	0.557194
Ascc3	0.716737	0.55684
Susd1	-0.604641	0.555517
Cops4	-0.964438	0.555517
Egln2	0.691021	0.555517
Il17f	-0.506498	0.555253
Tubg1	0.584286	0.555253
Arf2	1.36246	0.555253
Tmem123	0.549877	0.554121
Prmt2; Mir678	-0.802467	0.554121
Rnf17	-0.657945	0.553722
Gpr171	0.496824	0.553617
Mylpf	-0.810087	0.553157
Gm26596	-0.47751	0.552647
Bora	-0.479354	0.552647
Vezf1	0.495753	0.550838
Gabrr1	-0.534534	0.550723
Ap1m1	-0.588923	0.550723
Tm9sf4	0.88931	0.55066
Stag3	-0.646252	0.55066
Grifin	0.607684	0.55066
Vmn2r84	-0.636295	0.55066
Gps2	0.82523	0.55066
Ap3m1	0.748663	0.55066
Iigp1	1.21134	0.55066
Pias2	-0.635031	0.55066
Nubpl	-0.750535	0.550038
Eqtn	-0.490602	0.549385
Tpst2	-0.52433	0.549385
Tpm1	-0.989002	0.549385
Gm14483	0.483592	0.549385
Gm14477; Gm14475; Gm14476; Gm14482	0.483592	0.549385
Gm14479; Gm14482	0.483592	0.549385
Gm14476; Gm14478; Gm14482	0.483592	0.549385
Gm14482; Gm14501	0.483592	0.549385
Fbxl17	-0.850196	0.549385
Mtmr4	-0.554703	0.549213
Pigm	-0.85526	0.548693
Arhgap5	0.519774	0.548313
Mppe1	0.615548	0.548313
Dnmbp	0.786536	0.547916
Lin54	-0.59075	0.54782
Kdm5c	-0.619396	0.54782
Tmem138	-1.5277	0.5469
Dnase1	0.89314	0.545683
Dck	0.751877	0.544152
Zfp560	0.524794	0.544152
Hid1	0.748727	0.544152
D130043K22Rik	0.947635	0.544152
Uqcc2	-0.784597	0.544152
1700018F24Rik	-0.631807	0.544012
Pim2	1.12703	0.541959
Stk4	-1.21802	0.541345
Traf2	0.535442	0.541345
Psma4	-0.982767	0.541345
Endov	0.875938	0.541345
Ddit3	-0.560407	0.541256
Ttc37	-0.638845	0.541256
Fbxo7	-0.49859	0.541218
Nme4	-0.591219	0.541218
Ttll4	1.24115	0.540831
Fcgr3	-0.732193	0.540831
Ap3m2	0.890973	0.540831
Neurod2	0.590348	0.540831
Got1	-0.866334	0.540831
Cenpc1	0.995372	0.540337
Kctd3	0.818623	0.540015
Laptm4b	-0.584218	0.540012
Zbtb48	0.51577	0.538364
Sec13	-1.00448	0.537975
Rab35	-0.590387	0.536831
Vps37b	0.691515	0.535906
Ifngr1	0.61892	0.535062
Akap13	1.02408	0.534866
Bivm	-0.588196	0.53387
Det1	-0.676893	0.53387
Panx1	-1.05296	0.53387
Smco3	-0.736786	0.533807
Apopt1	0.702308	0.533807
Nans	-0.562911	0.533757
Klrc3	0.662127	0.533158
Gm21836	0.915957	0.531272
Smarcd3	-0.569024	0.529559
Ift81	0.622355	0.529506
Ei24	1.16859	0.529506
4930415F15Rik	-0.670537	0.529279
Cltc	-1.96869	0.528895
Esco1	-0.877921	0.528562
Zfp593	-0.943506	0.528525
Cul7	1.05062	0.528525
Gin1	0.984956	0.527746
Acbd5	-0.989613	0.527746
Tmx2	1.40417	0.527746
Fat4	0.585893	0.527746
Phgdh	-0.882157	0.527746
Mtx1	-0.852586	0.527746
Vps13d	1.05211	0.527746
Mex3b	0.783588	0.527746
Tmem263	-0.457721	0.527746
Trappc1	-0.972313	0.527746
Gm21961	0.70325	0.527746
Tmem39a	-1.48674	0.527746
Itpr3; Mir7677	0.711259	0.527746
Kdm3b	0.707895	0.527746
R3hcc1l	-1.29282	0.527746
Tmem219	0.551492	0.527701
Rufy2	0.603451	0.527701
Ifit1bl1	0.577643	0.5273
Zfp157	-0.765733	0.527239
Vmn2r29	0.686123	0.527239
Ube2h	0.700037	0.526625
Spata1	-0.675916	0.526231
Dtx1	0.483068	0.526231
Wdr45	-0.950837	0.526231
Edem1	0.547993	0.525723
Rrp1	0.722451	0.525723
Hist1h1c	0.654983	0.525723
Rnps1	0.53831	0.525723
Ndufa11	-0.668743	0.525723
Spag1	-0.64308	0.525353
Gtf2b	0.636737	0.525333
Hsf1	0.482397	0.525333
Glyr1	0.560107	0.525333
Uvssa	0.650018	0.525146
Rbm12b1	0.715397	0.523712
Tmem218	-0.776272	0.523314
Caml	-1.13634	0.522824
Gna15	0.634399	0.522279
Ube2g2; Mir1930	2.28481	0.522188
Ccnyl1	1.55648	0.52202
Smad5	-0.687217	0.520356
Ccz1	0.743697	0.519748
Smpd4	-0.777034	0.519748
Zfpm1	-0.669445	0.518257
Dnaja4	-0.56552	0.518257
Ppil2	0.675787	0.518257
Pitpnb	0.490817	0.518208
Ptger1	0.485732	0.518208
Commd9	0.556032	0.516878
Engase	0.574159	0.514829
Folr2	0.51768	0.514127
Rfx1	0.470369	0.513184
Mpp1	1.14037	0.513184
Chpt1	0.454054	0.513184
Plxnc1	-0.663724	0.513184
Igtp	0.550883	0.513184
Gdap10	0.561739	0.513184
Dennd3	0.643774	0.513184
Ankrd13d	0.506493	0.513184
Wdr83os	-0.819788	0.513155
Lenep; Flad1	-0.435994	0.513152
Prr29	-0.663549	0.513152
Irgm1	0.631044	0.513152
Heatr1	-0.680283	0.513152
Msra	1.01737	0.513152
Ahcyl2	-1.61455	0.513039
Map3k8	-0.89861	0.512389
Mcm7; Mir93; Mir25	1.55906	0.511606
Fam169b	-0.632591	0.511606
Ralgapa1	0.821918	0.511585
Fbxw11	0.737375	0.511559
Cdk5	0.777769	0.511548
Senp1	0.696877	0.511209
Ppp2r3a	0.503673	0.50874
Mtcp1; Cmc4	-0.769029	0.508703
Olfr1396	-0.538064	0.508303
Tango2	0.501836	0.506336
Serpini1	-0.657549	0.504566
Plag1	-0.800467	0.504566
Tmem241	-1.13674	0.504566
Sdhaf2	0.627349	0.504566
Gpr19	-0.822269	0.504218
Ambra1	-0.74589	0.504163
Nsf	-0.852309	0.504163
Orc4	1.04082	0.503611
Med31	0.60679	0.502771
Zfp24	1.18123	0.502771
Trmt12	0.664803	0.502695
Gm29361; Rbm25	-0.535756	0.50262
Rgs2	0.646977	0.502295
Gnas	0.785057	0.502295
Zfp932	0.497087	0.502261
Traf3ip2	0.515317	0.502261
Spc25	-0.655826	0.501122
Irak2	0.658331	0.501122
Gapdhs	0.50504	0.501122
Plpp5	0.642922	0.501122
Nbeal2; Mir8107	-1.74278	0.501122
Gk	1.25399	0.501122
Zfp101	1.20653	0.501122
Noc3l	-0.668867	0.501122
Sumf1	1.51614	0.501071
Trmt10a	0.682365	0.500512
Ift57	0.497392	0.499957
Ythdc2	-0.782778	0.498722
Galt	0.646802	0.49871
Zik1	-0.734446	0.49839
Pak1ip1	-0.725403	0.49839
Lmod3	-0.461488	0.498311
Gypa	0.752262	0.498311
Slc35b4	0.543179	0.497304
Cenpl	0.537815	0.497206
Cd38	0.5435	0.496282
S100a4	-0.644622	0.495573
Pnpla7	-0.710145	0.495417
P2ry10	0.66357	0.495068
Cbx5	0.600403	0.494998
Grpel1	0.51179	0.494869
Akap1	-0.647959	0.494869
Vars	0.965746	0.494869
Usf2	0.587115	0.494572
Mettl3	0.55204	0.494572
Herpud2	1.51446	0.493816
Maff	-0.624028	0.493771
Pphln1	-0.842084	0.493771
4931406H21Rik	-0.524703	0.492685
Ppm1l	0.706407	0.492168
Tctex1d4	-0.455143	0.491921
Ppt1	-0.772152	0.491604
Zfp951	-0.447858	0.491604
Pip4k2b	0.774479	0.491604
Haus4	0.460067	0.491604
2610002M06Rik	-0.813978	0.4913
Angel1	-0.789017	0.490682
Wdr61	-0.658165	0.490428
Vps37c	0.566906	0.490144
AA415398	0.808754	0.489798
Tatdn2	1.26086	0.489798
Ttll3	-1.18273	0.489798
Rinl	0.729467	0.489798
Zfp790	-0.571985	0.489798
Mrpl10	0.629228	0.489798
Pak2	1.04925	0.489798
Tm2d3	-0.890031	0.488692
AI413582	0.736815	0.488692
Tmem173	0.707749	0.488668
Ftsj1	0.761019	0.487825
Pvrl3	0.743471	0.487825
Lamtor4	-0.58895	0.48767
Vwa5a	0.588131	0.48767
Clasp2	1.21673	0.48767
Igbp1	0.945796	0.48767
Prkca	1.30523	0.48767
Mboat1	-0.834892	0.48767
Dut	0.464067	0.487331
Alg2	0.623678	0.487331
Ankib1	-0.45887	0.487331
Klrb1f	-0.554637	0.487331
Zfp72	-0.492681	0.487331
Tcof1	0.4986	0.486828
Stk3	0.475369	0.4865
Tefm	0.638232	0.486483
Pdzd11	-0.520338	0.485912
Hdgf	0.43899	0.485213
Tagln3	0.71038	0.484827
Atp11b	-0.893483	0.484454
Slc20a1	0.6235	0.484222
Tpcn1	-0.558159	0.484222
Gm10046	0.947242	0.484222
Cir1	-0.667377	0.483177
Pld2	0.535467	0.483177
Smim9	-0.440063	0.482531
Gm5134; Mir6409	0.471359	0.482346
Ccdc92	-0.812433	0.482086
Fam210a; Mir7219	-0.64882	0.482086
Zcchc7	-0.967443	0.481744
Zc3hc1	-0.416082	0.481744
Ska3	-0.792226	0.480882
Zc3hav1l	0.52516	0.479606
Ldha	0.673588	0.479606
Sh3bgrl	0.940014	0.479606
Gen1	0.936273	0.479606
Fam118a	0.636841	0.479606
Mkrn2	-0.574428	0.479373
H2-DMb1	0.61029	0.479089
Ptrh1	-0.520058	0.478157
Hcfc1	0.436271	0.478157
Pigq	0.67907	0.478157
Oosp1	-0.526369	0.478157
Zfp710	-0.536759	0.47766
Dhx36	-0.914213	0.477374
Kctd9	1.72325	0.477064
Olfr1475	-0.515997	0.477064
Snrpa	-0.93249	0.476841
Zfp809	0.537278	0.476841
Atg4b	-0.669739	0.476383
Gm2573	-0.864752	0.476383
Tnfrsf10b	-0.725124	0.47607
Dld	-0.607692	0.475766
Rfk	1.08443	0.475059
Sptan1	1.27619	0.474751
Lrba	-0.447492	0.474751
Ccdc77	-0.475072	0.474751
Gm20026	-1.00687	0.474751
Cep85	0.827273	0.473832
Nrf1	1.02846	0.473832
Nod1	-0.486088	0.473832
Thumpd1	-1.04728	0.473832
Psmd11	-0.579726	0.473832
Reep5	-0.587403	0.473832
Mettl9	0.776037	0.473777
Zdhhc21	-1.02201	0.473453
2610318N02Rik	-0.546834	0.473453
Dtwd2	-0.600129	0.473453
Prkab2	1.33644	0.473324
5031425E22Rik	1.0034	0.473165
4930447A16Rik	-0.583316	0.473156
Keap1	0.581825	0.472489
Fam206a	0.88961	0.472155
Rbm18	1.13536	0.472102
Zfp512b	0.673962	0.472102
Mrps33	0.5199	0.472102
Arl1	0.649469	0.472102
Snx4	0.547246	0.472102
Hipk3; Mir1902	0.697028	0.471821
Nsmaf	0.8322	0.471821
Trappc13	1.13691	0.471612
Srbd1	-0.585061	0.471389
Thada	-0.998787	0.469176
Zranb3	0.919137	0.469075
Helz2	-0.511515	0.469075
Gm11111	0.846768	0.469075
Kat6a	0.493745	0.469075
Banp	-0.90312	0.469075
Dhrs7b	-0.815644	0.469075
2810408A11Rik	0.478658	0.469075
Dtl	1.03666	0.469071
Ttc39b	-0.880812	0.469071
Samsn1	-0.737115	0.469071
AI606181	-0.683081	0.468943
Olfr1393	-0.548934	0.468569
Kif21b	-0.655137	0.468333
Lrrc56	-0.781782	0.468333
Gm21775	0.528568	0.467557
Kdm6b	-0.68378	0.467557
Fez2	-0.912375	0.467557
Kiz	0.433723	0.465949
Kit	0.836687	0.465915
Zgrf1	1.4228	0.464233
Gclc	-0.81602	0.463146
Vps39	-0.693705	0.46287
Apol7b	-0.704353	0.462136
Mthfd1	-0.481948	0.461556
Iws1	-0.763366	0.461556
Dhx33	-0.913886	0.460611
Hyls1	-0.53056	0.460571
C2cd5	-0.500887	0.459421
Trdmt1	-0.446076	0.459357
Dnm1l	0.489613	0.459357
Slc38a10	1.21353	0.458692
Per2	0.618206	0.458476
Fkbp8	0.710373	0.457597
Fam47e	-0.483802	0.457311
Fam64a	0.558194	0.456367
Kras	0.566767	0.456155
Plaa	0.60474	0.456143
Ipp	-0.766039	0.454554
Bccip	0.67228	0.454554
Cab39l	-0.528297	0.454554
Aldh7a1	-0.438029	0.454554
Fastkd1	0.990971	0.454392
Rpf2	-0.61081	0.454182
Hells	-0.518117	0.453754
Ubxn2b	-1.23368	0.452875
Orm1	-0.509364	0.452875
Atp10a	0.762884	0.452875
Ice2	0.508841	0.452875
Tmsb4x	-0.45947	0.452875
Mob3a	-0.652823	0.452875
Ghr	0.7601	0.452875
A630033H20Rik	0.837598	0.452238
Lgi4	-0.466075	0.451866
Blm	-0.511353	0.451866
Prkag1	0.827943	0.451866
Sp3	-0.586907	0.451544
Acss1	-0.534719	0.451544
2610301B20Rik	-1.48454	0.451544
Rgp1	0.721947	0.451544
Akap14	0.575707	0.451544
Patz1; Gm11944	-0.927987	0.451544
Exoc7	-0.498353	0.451544
Idi1	-0.722542	0.451544
Col4a3bp	0.73669	0.451544
Phtf2	-0.751835	0.45145
Zbtb4	-0.488744	0.45145
Ppargc1b	-0.516182	0.45145
Uxs1	-0.491885	0.451007
Gbf1	-0.42851	0.451007
Acp6	0.62369	0.450272
Mterf4	0.702616	0.449471
Tmem203	0.591085	0.449471
Ppp3ca	0.67562	0.449471
Gbp2	0.815409	0.449471
Ube2j1	0.45132	0.449471
Smim14	-0.83561	0.449471
Tamm41	1.0487	0.449471
Gemin7	0.53225	0.449471
Mbtps1	0.62546	0.449471
Phf6	0.958435	0.449471
Pik3ip1	-0.6277	0.449471
Prorsd1	-0.437196	0.449471
Stk16	0.800421	0.448808
Prdm11	0.464074	0.448808
Gpcpd1	-0.712315	0.448808
Vrk1	-0.617069	0.448808
Wdr41	0.590528	0.448808
Btg2	0.830735	0.448328
Zfp110	0.646228	0.448223
Igflr1; U2af1l4	0.819499	0.448223
Prim2	-0.556057	0.446888
Fbxo42	1.08833	0.446888
Ick	0.700122	0.446888
Efemp2	-0.587907	0.446784
Upf2	-0.767771	0.446712
Lyar	-1.37443	0.446712
A830080D01Rik	-0.998311	0.446712
Akr1c13	-0.755733	0.446712
Gabpa	0.896779	0.446712
Exosc2	-0.468833	0.445736
Afp	-0.45161	0.445736
Gm15446	0.44417	0.445736
Rs1	1.10959	0.445736
Spin1	0.54842	0.445736
Fam189b	0.477523	0.445333
Tspan32	0.534874	0.445333
Hhat	0.504044	0.445081
Stim2	-0.813199	0.445081
Rab28	0.614277	0.445081
Ing1	0.642474	0.445081
LOC102634333	0.770566	0.445016
Wdr5	-0.68334	0.444287
Nmd3	-1.16054	0.444228
Ttc28	0.60274	0.444228
Thoc2	-0.577093	0.4439
Ccdc186	-0.607792	0.4439
Tln1	-1.51826	0.443496
Camk1d	0.8125	0.442363
Plbd2	0.489235	0.442363
Eci1	-0.490001	0.442363
Stag1	0.58683	0.442216
Hddc2	-1.602	0.441231
Prdm10	-0.443005	0.441095
Tbk1	-0.662987	0.441095
Cyp4f16	-0.525918	0.441095
Mks1	0.600318	0.439513
Nt5m	-0.636904	0.439243
Rnf20	0.732488	0.439227
Ube2q2	-0.644228	0.439201
Smarcc1	0.538511	0.439201
Smg8	0.908241	0.439201
Serpinb6a	-0.942901	0.438719
Pde1b	0.996257	0.43799
Zfp963; Zfp866	-1.3533	0.437879
Cdkn2d	0.53949	0.437879
1700048O20Rik	-0.79144	0.437528
Ube2m	0.706387	0.43706
Vamp4	-0.758646	0.436268
Acap2	-0.587897	0.436268
Sp140	0.883764	0.435329
Serpinb3b	0.377638	0.435329
Sdhaf1	0.675385	0.434893
LOC100861916	-0.722817	0.434634
Cish	-0.804975	0.434571
Dsel	-0.501455	0.434287
Ppid	-0.959756	0.434287
Eid2b	-0.53511	0.434287
Hmgb2	-0.407683	0.434287
Elmsan1	0.406221	0.434287
Rpl39	-0.435563	0.434268
Tram2	0.573081	0.433794
Sh2d3c	-0.895363	0.433794
3110043O21Rik	-0.695985	0.433794
Ptbp1	1.06851	0.433794
Ncoa1	0.614197	0.433794
Smg5	-0.447124	0.433648
Mecr	0.876179	0.433648
Adgre5; Mir1668	-0.721782	0.433648
Mif	-0.513793	0.433648
Mtrf1	0.548192	0.43284
D15Ertd621e	0.696758	0.43284
Ptger2	-0.677683	0.431369
Msh2	-0.727811	0.431369
Dars2	-0.558558	0.431285
Fbxo21	-0.650635	0.431285
Prkab1	-0.847253	0.431285
Txnrd2	0.668087	0.431285
Rnf141	1.53808	0.430988
Tbc1d22b	0.874555	0.430104
Pom121	-0.46813	0.429505
Usp25	-0.49062	0.429505
Git1	0.584137	0.42949
Net1	1.14573	0.428505
Tmem127	0.684199	0.428091
Tgfbr1	-0.866948	0.428091
Ago3	-0.596605	0.428091
Cnpy4	-0.529242	0.428091
Dctn5	0.87402	0.428091
Zfp51	0.695967	0.428091
Sdc3	-0.527525	0.427837
Ttc4	0.491229	0.427837
Smim7	0.63335	0.427837
9530077C05Rik	0.773051	0.427776
Mthfd2l	-0.670682	0.427741
Slf1	-0.842615	0.427009
4930563I02Rik	-0.407368	0.426758
F2rl2	-0.742132	0.426496
Map4k2	-1.06347	0.426496
Ankrd28	-0.540194	0.425295
Asap1	0.655106	0.424863
Yod1	0.427238	0.424317
Slc17a5	0.937783	0.424317
Gm10377	0.456969	0.423838
Grhpr	-0.482543	0.42334
Slco4a1	-0.42599	0.422386
Zfyve16	0.578116	0.422386
Snrk	-0.547337	0.422
Haus7	-0.478383	0.422
Cenpk	0.833932	0.422
Exoc5	-1.01413	0.422
Mat2a	-0.58455	0.421112
Mtdh	-0.47327	0.421112
Snx19	-0.576069	0.42105
Cbwd1	0.87122	0.420396
Tec	0.831288	0.420098
Prpf40a	0.400636	0.41969
Cyth3	1.32729	0.41969
Gvin1	0.51192	0.41969
Tfdp1	-0.523584	0.41969
Tmem38a	0.470003	0.41969
1700021F05Rik	0.48102	0.41969
Ppm1d	-0.486177	0.41969
Thg1l	-0.768989	0.41969
Ifi27	-0.8202	0.41969
Ankrd55	1.31313	0.41969
Ndufv1	-0.912778	0.41969
Pot1a	-0.851477	0.419462
Rbmxl1	0.482488	0.419462
Ggct	-0.632626	0.419095
Gm3934	-0.483134	0.419046
Celf2	0.737503	0.419046
Fam102b	-0.77987	0.419046
Leprot	-0.867055	0.419046
Ikbkap	0.53755	0.419046
Sugp1	0.49631	0.419046
Gm11437	-0.417067	0.419046
Sec23a	-0.701043	0.419046
Cenpq	-0.917832	0.418995
Gtpbp6	-0.421338	0.418488
Entpd4	0.558953	0.418333
Alkbh3	-0.520437	0.417686
Ints1	0.943092	0.417686
Etv6	-1.31018	0.417686
Stxbp2	1.39464	0.417686
Arhgef12	-0.505582	0.417686
Nedd1	-0.468151	0.417621
Plekho1	0.52392	0.416757
Ndufs5	-0.411827	0.416757
BC035044	0.571591	0.416757
Wipf2	-0.717853	0.416757
Npff; Atf7	-0.694397	0.416731
Mplkip	0.513877	0.416608
Cdkn2aip	-0.506668	0.416326
Apex2	-0.673732	0.416326
Perm1	0.681904	0.41548
Fbl	-0.461963	0.41548
Tm6sf1	-1.09313	0.413671
Paip1	1.15887	0.413671
Ctla4	-1.06265	0.413052
Btrc	0.689297	0.413052
Parp3	-0.59241	0.412871
Bdkrb2	0.497403	0.411985
Dennd1b	1.12381	0.410781
Olfr564	-0.403548	0.410781
Uchl5	-0.7132	0.410462
Aida	-0.948973	0.410462
Bend4	-0.592119	0.410462
Kcmf1	0.58062	0.410462
Gas2	-0.454463	0.410462
Chsy1	-0.495361	0.410462
Coq7	-0.753797	0.410462
Srpr	0.927845	0.410462
Gramd1b	-0.413179	0.410462
Tnrc6c	0.67842	0.410462
Csnk1d	0.763414	0.410462
Ppp2r5e	0.443567	0.410462
Gnal	-0.905738	0.410462
Epg5	0.45882	0.410462
Tmed7	-0.64978	0.410462
Ganab	-0.48106	0.410462
Btbd11	-0.930948	0.409452
Zmat5	0.416818	0.409452
Ccnl1	0.443033	0.408309
Dvl1	-0.429088	0.408257
Gm3414	0.535486	0.408257
Hmg20a	-0.704634	0.408257
Lace1	0.459021	0.408257
Impdh1	0.833805	0.408225
Gid4	-0.66775	0.407613
Gnpat	1.30649	0.40645
Uchl4	0.536448	0.40645
Kif3c	1.08114	0.40645
Med30	-0.44587	0.40645
Tctn3	-0.906212	0.406128
Wls	-0.606058	0.40596
Agbl3	0.587273	0.40596
Cd27; Mir8113	-0.683223	0.40596
Acsl1	-0.927283	0.40596
Il15	-0.420588	0.40596
Tmod3	-0.522543	0.40596
Nudt7	0.776676	0.40596
Elovl6	-0.526889	0.405711
Ddx3x	-0.572081	0.405711
Nudcd3	0.575642	0.405711
Polr2d	0.546144	0.405675
Ppib	0.68099	0.404611
Poli	-0.993189	0.404611
Tasp1	-0.802095	0.404551
Teddm2	-0.5583	0.404466
Tlcd1; Mir7653	0.539104	0.404466
Hist1h4h	0.65188	0.404466
Ppp1r11	-0.373607	0.404466
Dpy30	0.407543	0.404466
Nifk	-1.17127	0.402493
Lrsam1	-0.791458	0.402493
Gsk3a	0.426247	0.402493
Atxn2l	-0.706566	0.402493
Tsc22d3	0.629764	0.402493
Poc1b	-0.73556	0.402493
Phxr2	-0.506664	0.402493
Rad1	0.582491	0.402493
Sh3gl1	0.723227	0.402493
Zfp830	0.488535	0.40217
Txndc9	-0.546417	0.402127
Tmem243	0.80038	0.402127
Zfx	0.985654	0.402127
BC017643	0.401313	0.402127
Dph3	-0.49592	0.402127
Tmem106b	0.811106	0.401426
St7	-0.874652	0.401202
Nsmce2	-0.472893	0.401095
Tdg; Gm9855	-0.640967	0.399469
Susd3	-0.605915	0.399402
Suv39h1	-0.612693	0.399143
Oraov1	-0.478634	0.398944
Tspan3	-0.8625	0.398944
Glod4; Gemin4	-0.660794	0.398944
Fam134b	1.00066	0.398944
Rchy1	0.608883	0.398089
Sympk	-0.666619	0.398089
Dlat	-0.918922	0.398089
Adprh	0.565731	0.397838
Pdk1	0.794614	0.397626
Sephs1	-0.690704	0.396861
Pfkfb3	-0.64991	0.396861
0610010F05Rik	-2.21406	0.396861
Atp8a2	-0.602614	0.396861
Ccdc34	-0.604211	0.396838
Tab1	-0.555829	0.396838
Fbxl12os	0.998037	0.396818
Nfat5	0.744084	0.396727
Rock2	0.891865	0.396727
Depdc1b	-1.40199	0.396727
Hrsp12	-0.768077	0.396727
Tulp4	-0.645834	0.396422
Olfr905	-0.42386	0.396365
Ralgapa2	-1.29362	0.395182
Dcaf12	0.672174	0.395182
Mad1l1	0.656133	0.395182
Gm21951; Gm14346	0.450048	0.395182
Ly6a	0.74934	0.395182
Gtf2h5	-0.45241	0.395182
Chkb	-0.644376	0.394842
Sec24c	0.529988	0.394839
Mrpl15	-0.459166	0.394788
Galk2	-0.449307	0.394788
Mtmr14	0.923459	0.394788
Akap7	-1.40718	0.394788
Adamts10	0.68634	0.394788
Tcerg1	-0.559806	0.394788
Ppfia1	1.10135	0.39476
Sarnp	-0.444037	0.394282
Rab11b	0.506987	0.393699
Mynn	-0.562316	0.393069
Hdac2	0.806535	0.393069
Olfr1249	-0.40712	0.392092
Tada3	-0.415443	0.392092
Irf2	0.617799	0.392092
Hsd17b4	-0.684646	0.392092
Zfp664	0.887192	0.391915
Blvrb	0.552804	0.391915
Edrf1	0.729312	0.391915
Lipe	-0.405242	0.391915
Nlrp1b	-0.478935	0.391915
Uhrf1	-0.445691	0.391915
Dpp3	0.704178	0.391915
Trim44	-1.3444	0.391221
Hat1	-0.920204	0.390481
Tbx21	0.42894	0.389422
AU022252	-0.62998	0.389158
Alg13	-0.559768	0.388891
Npepl1	0.507397	0.388282
Atxn2	-0.948893	0.388282
Atrx	0.95689	0.388282
Kcna2	-0.422975	0.388041
D430042O09Rik	-0.455737	0.387603
Coro2a	-0.581542	0.3875
Xlr4a	0.644124	0.38676
Cul9	-0.397213	0.38676
D830025C05Rik	-0.388824	0.385681
Ssr1	-0.497788	0.38566
Mast2	0.963579	0.385029
Ubald1	-0.549857	0.385029
Pfdn2	0.50586	0.384631
Cops7b	0.566994	0.384149
Rcor3	-1.45833	0.383795
Map3k3	0.896919	0.383289
Gins4	0.553977	0.382725
Slc38a9	1.17333	0.382431
Sec23b	-0.657374	0.382267
Lamp2	0.401037	0.382267
Cdkl3	-0.510778	0.382267
Lst1	-0.566006	0.382267
Hectd2	-0.57233	0.382044
Rin3	0.743017	0.38204
Tmco1	0.407456	0.381875
Man1c1	-0.490879	0.381875
Nav2	-0.591515	0.381875
Nucb2	0.546555	0.381875
Mrpl3	-0.637931	0.381875
Plekho2	0.80719	0.381875
Gm3264	-0.748868	0.381875
Unc5cl	-0.468149	0.381875
Fam173a	-0.608307	0.381875
Proser3	0.526955	0.381692
Atp5g2	-0.51512	0.381692
[truncated: 3,138 more rows]

## Sheet: FigS5.Treg+sEV_in vitro
GnSymbol	log2FC	-log10(pvalue)
Tnfrsf9	5.99956	2.99
Apbb2	5.36942	2.04626
Paxbp1	4.27984	2.06187
Unkl	4.00124	1.28943
Hba-a1; Hba-a2	3.80981	1.41364
Hba-a2; Hba-a1	3.74515	1.41364
Rora	3.55083	1.87613
Atraid	3.34993	1.36343
Gm12185; Tgtp1	3.30487	1.33677
Ahcyl2	3.20744	1.26082
Zscan2	3.17778	1.55763
Gm12250	3.01518	2.11256
Pdcd1	3.01165	2.53343
Psmd10	2.97831	1.71862
Clk4	2.96713	1.22974
Gins1	2.96107	1.07377
Mocs2	2.8795	1.43849
Trak2	2.84792	0.613657
Cited2	2.751	1.1416
Txnl4a	2.71389	2.18261
Ppp4r1	2.6431	0.541018
Irak3	2.63908	1.38526
Runx3	2.63585	1.17905
Fam193a	2.62137	1.66468
Zfp445	2.58201	1.37249
Sidt2	2.56737	1.99555
Gbp2	2.56333	1.66338
Ctla4	2.53892	1.27662
Ncbp3	2.5111	1.10036
Cln3	2.47295	1.66338
Mcmbp	2.46138	1.2771
Pik3ip1	2.45061	2.00367
Vcp	2.42866	0.639124
Proser1	2.39825	0.96774
Abr	2.393	0.633717
Atad2	2.37604	1.02293
Lage3	2.37438	1.51029
Plac8	2.35634	1.6883
Gzmb	2.35557	1.77863
Tgtp2	2.34812	2.15954
Bcas3	2.32916	1.0223
Ifngr1	2.32524	2.11373
Use1	2.3182	1.3098
Tax1bp1	2.31222	1.3265
Dst	2.30234	1.47071
Tmem39a	2.29437	1.01079
Lcorl	2.29416	0.716774
Emc7	2.26798	0.967981
Vav1	2.26621	1.2499
Dock2	2.255	0.699912
Ilk	2.24588	0.836299
Nbr1	2.24331	1.05698
Smdt1	2.24259	1.46023
Bag6	2.23953	1.05259
Dusp10	2.23234	1.04351
Cldn20	2.22368	1.03942
Prune	2.22258	0.535929
Gm4024	2.21572	0.875566
Bst2	2.2017	1.79003
Drg1	2.19702	0.719612
Sdf2	2.18676	1.8208
Stat1	2.18541	1.46896
Ptp4a1; Gm13363	2.1827	0.516803
Map3k3	2.18065	1.22868
Rhot1	2.17717	1.64201
Ankrd55	2.17448	0.902236
Hmha1	2.16421	1.64154
Cd27; Mir8113	2.15355	1.5654
Cdc42bpa	2.14691	1.10604
Zfp426; Zfp26	2.1441	0.787015
Tbc1d15	2.13775	1.3385
Myo18a	2.13633	1.2006
Ifi35	2.12465	1.57567
Ccdc32	2.11773	1.07928
Hipk3; Mir1902	2.11697	1.66338
Stx4a	2.10735	1.46896
9130401M01Rik	2.09101	1.13652
Fyttd1	2.08622	0.835351
Ccdc130	2.08188	0.775781
Nfyc	2.07842	1.20423
Slain1	2.0744	1.28746
Alkbh7	2.06759	1.84237
Setd1a	2.06649	1.21968
Lztfl1	2.0601	1.06417
Nfkb1	2.05888	0.786921
Tbl1x	2.05862	1.40237
Kctd9	2.05677	0.695992
Pdik1l	2.05429	1.61679
Cdc14a	2.04436	0.963797
Sys1	2.04067	1.4898
Tmem208	2.03943	1.32007
Pak4	2.03272	1.04321
Yipf6	2.0279	1.05172
Ssr4	2.02666	1.07771
Etv6	2.02501	0.830976
Gzmk	2.02118	2.18261
Gapvd1	2.01885	0.88586
Adrb2	2.01476	1.32007
Hnrnpr	1.99981	0.885987
Nt5c3	1.99623	0.714494
Ifi27	1.98244	1.30322
Ogdh	1.96876	0.612039
Mrpl55	1.96122	1.5654
Plgrkt	1.95879	0.923979
Fmr1	1.95474	0.964345
Ankhd1; Eif4ebp3	1.95188	1.5514
Rdh11	1.94879	1.07875
Cyth3	1.94657	0.787115
Myo1e	1.94201	1.28674
Exosc8	1.94155	1.61968
Plagl1	1.93788	1.1471
Pdp1	1.92172	1.5514
Ccng2	1.91871	2.17988
H2-DMa	1.91362	1.25151
Huwe1	1.90533	0.926214
Slc15a4	1.90044	1.02272
Prpsap1	1.89596	0.818032
Pop5	1.89205	1.12351
Acp6	1.89131	1.62659
Prmt5	1.88945	1.18572
Triobp	1.88943	1.37249
Cbx4	1.88659	0.650094
Mmachc	1.87721	1.34046
Rps6ka1	1.87694	1.1326
Psen2	1.87607	1.28335
Foxp3; Ppp1r3fos	1.87134	1.01642
Ipo4	1.86748	1.35379
Dcn	1.85658	1.0339
Med11	1.85279	1.22131
Jchain	1.84869	0.655117
Hps4	1.84729	1.08793
Spg20	1.84252	1.08793
Psph	1.84165	1.19351
Sap30l	1.84033	1.78298
Ykt6	1.82977	1.15
Nol10	1.82571	0.779909
Nup160	1.82404	1.2771
Smim7	1.82227	1.51412
Creb3	1.82059	0.876131
Eef1b2	1.81668	1.54453
Fem1c	1.81591	0.814479
Ndfip2	1.81486	1.30577
Mfsd6	1.81367	1.03414
Mkl2	1.80937	0.991809
Etv3	1.808	0.832245
Desi2	1.80777	1.46721
Atad1	1.80637	1.05259
Rbl1	1.80445	1.37249
Thrap3	1.80164	0.966501
Actr1b	1.79972	1.05259
Elovl5	1.79862	0.594443
Chordc1	1.79778	1.46709
Gimap9	1.79222	1.41357
Satb1	1.79171	1.54422
Wdr91	1.79067	1.02911
Il1rl1	1.79036	0.551448
Vps4a	1.78938	0.73888
Kat7	1.78672	0.513808
Psmd14	1.77771	1.6227
Cstf2; Mir3112	1.77539	1.44342
Med4	1.77322	1.44762
Borcs7	1.77299	0.989172
Nt5c	1.76814	1.26051
Ptbp1	1.7666	0.927963
Aven	1.76243	0.567279
Ppp2ca; Mir3061	1.76151	1.12786
Rif1	1.75764	0.940792
Lrrc42	1.75674	0.881163
Ttc9c	1.75406	1.02562
Id3	1.75299	1.3385
Lsm4	1.75084	1.95747
Cks1b	1.74976	0.976986
Ten1	1.74895	1.44342
Haus6	1.74824	1.33
Tpmt	1.74375	0.841359
Polr2e	1.74241	0.918192
Aste1	1.74145	1.00858
Nsmce1	1.74073	1.09812
Amd2	1.73834	1.64201
Trim13	1.73139	0.634493
Ift27	1.7286	0.92674
Rnf4	1.72809	0.986897
Ptpn1	1.72633	0.677904
Cep85	1.72555	1.24513
Cxcl13	1.72178	0.84648
Tnfrsf18	1.7141	1.76958
Strn3	1.71165	1.9472
Rab8a	1.70289	1.05146
Elf2	1.70211	0.460788
Penk	1.70166	1.04172
Mast2	1.6987	0.897163
Cct4	1.69851	0.602372
Smad2	1.69657	1.61968
Plxdc2	1.69403	0.510876
Tmem123	1.69368	1.87613
Klf13	1.6907	1.66359
Calcoco1	1.69017	1.44342
Irak2	1.68937	1.5302
Arih1	1.68762	0.635141
Chmp1b	1.6775	1.41357
Hdac2	1.67103	1.06281
Klc1	1.66922	1.45288
Anp32a	1.66591	1.30674
Atp6v0e	1.66427	1.30721
Rab11fip2	1.66321	0.844659
Psma1	1.66305	0.644338
Tomm5	1.66264	2.03209
Zscan21	1.6609	2.23399
Acvr1c	1.65935	1.81693
Iigp1	1.65704	0.923645
Zdhhc18	1.65698	0.69086
Srp14	1.65129	2.23399
Polr1e	1.65094	1.8703
Pafah1b3	1.64749	1.30481
Cers5	1.64656	0.649005
Jkamp	1.64447	0.523279
Rcor1	1.64361	1.5654
Ilf2	1.64085	1.07879
Nhp2	1.63968	1.37249
Tmem243	1.63943	1.07127
Gm4581	1.63906	1.01029
Tfrc	1.63736	1.37249
Armcx2	1.63617	0.589156
Zfp317	1.63349	1.59935
Atg7	1.62784	0.71728
Smpd4	1.6258	1.32214
Rnf34	1.62527	0.682691
Zufsp	1.6244	1.2678
Cd9	1.62217	0.966378
Cspp1	1.621	0.532176
Ppih	1.61957	1.1416
Tnrc6b; Mir5113	1.61394	2.23399
Il2rb	1.6133	0.450193
Zfp563	1.61273	0.727257
Cyba	1.60876	1.47545
Mrps22	1.60762	1.41395
Commd2	1.60593	1.09918
Lancl2	1.60471	0.744096
Mrpl14	1.59965	1.47908
Fmnl2	1.59572	0.964638
Mrpl34	1.59552	1.41364
Akap7	1.59416	0.545211
Arel1	1.59289	0.777978
Prkab1	1.5871	1.04249
Atf1	1.58637	1.0339
Nfs1	1.5859	0.648526
Limd1	1.58132	0.565686
Fsd1l	1.57966	0.783839
3110043O21Rik	1.57859	1.26269
Slc30a7	1.57852	0.945273
Cope	1.57522	1.46606
Cfap20	1.56963	1.77863
Snupn	1.56683	1.1358
Flcn	1.56664	0.724997
Fars2	1.56514	1.52278
Tmem5; Gm9079	1.5618	1.5654
Tigit	1.55948	1.84448
Dennd4a	1.55921	1.04186
Cxcl9	1.55795	1.70412
Rps6kb1	1.55785	0.975319
Tmem173	1.55667	1.32737
Snapc5	1.55559	1.2678
Vps25	1.55043	1.09854
Taf10	1.5487	1.16025
H2-L; H2-D1	1.54671	1.51868
Emb	1.54487	1.70629
Clcn3	1.54368	0.776995
Irgm1	1.54181	1.48895
Smim14	1.5412	1.05698
Bcs1l	1.54056	0.984323
Usp9x	1.53969	0.901076
Gm11084	1.53822	0.797371
Atn1	1.53784	1.47071
Crtc1	1.53766	0.754702
Actn4	1.53618	1.17659
Rab11fip1	1.53506	1.00838
Retsat	1.53444	1.64201
Gpx4	1.53362	2.23399
Kif13b	1.53348	0.939725
Stoml2	1.53106	0.976964
Nr3c1	1.52441	1.88378
Mif4gd	1.52154	0.980608
Lsm10	1.52149	1.5514
Ddi2; Rsc1a1	1.52078	0.78552
Ces2c	1.51909	1.95747
Eif2ak2	1.51843	0.598035
Phb	1.51653	0.78311
Med28	1.51328	1.4905
Zfp959	1.51316	0.984437
Kctd20	1.51181	0.589156
Anapc4	1.51123	0.520427
Usp18	1.5095	2.23399
Gm4951	1.50843	1.05326
Mpv17l2	1.50512	0.786386
Tmed9	1.50325	1.0694
Parg	1.50075	0.350849
Mapk6	1.49707	0.594295
Crem	1.49686	1.61968
Fam160a2	1.49386	1.84183
Arpc3	1.49254	1.4487
Ptcd2	1.49028	1.8703
Klhl9	1.4902	0.799236
Mylpf	1.48875	1.2378
Sin3b	1.48845	1.6016
8030462N17Rik	1.48792	1.19647
Gemin2	1.4874	1.29281
Uap1	1.4863	1.2499
Ogt	1.48445	0.57089
Idh3g	1.48244	0.834658
Sec13	1.48076	0.980608
Hip1r	1.47952	1.27785
Pcgf5	1.47791	0.904978
Rfc3	1.47487	0.947574
Ahsp	1.47249	1.17743
Kctd5	1.47191	0.99088
Mospd2	1.47029	0.759527
Jmjd6	1.46581	1.19784
Kif21b	1.46524	1.30674
Surf2	1.46427	0.999297
Bccip	1.46315	1.26327
Ndrg3	1.46306	1.27435
Prdx2	1.4609	1.51029
Amd2; Amd1	1.45887	0.718795
Tprgl	1.45848	0.441587
Chac2	1.45823	0.721546
Rab8b	1.45677	0.980608
Bak1	1.45657	1.19843
Calu	1.4563	0.838093
Tada3	1.45555	1.65685
Fastkd1	1.4544	0.849245
Ncoa1	1.45222	1.30577
Tnpo1	1.4504	1.5514
Bcap31	1.44846	1.41364
Cd44	1.4484	0.827112
Ift81	1.44797	1.46816
Sptbn1	1.44758	0.600634
Tmed10	1.44751	0.785249
Drg2	1.44734	0.789854
Zfyve1	1.447	0.955851
Phxr1	1.44187	1.0305
Rbm22	1.43978	0.814621
Eif2b3	1.43956	0.413622
Emp3	1.43951	1.01018
Ctdnep1	1.43928	1.39338
Rabac1	1.43699	1.2771
Elp4	1.42959	1.64201
Sp140	1.42601	0.905659
Ppp1ca	1.42401	1.26609
Parvg	1.42186	0.673845
Tatdn2	1.42137	0.667587
Med8	1.42094	0.744844
Dgat1	1.42032	1.18572
B3gnt2	1.41573	0.880079
Katnal1; 5930430L01Rik	1.41541	0.816649
Wbp1	1.41537	1.30886
Fgf13	1.41157	0.540712
Ogfr	1.411	1.41293
Psmb10	1.41077	2.10075
Gm8069	1.41039	1.91704
Paf1	1.40834	0.52888
Cops8	1.40755	1.02668
Tm9sf3	1.4071	0.833912
Acrbp; Ing4	1.40668	0.761307
Map3k2	1.40565	0.58021
Nploc4	1.40416	0.604459
Azi2	1.40045	1.03837
Ndufs8	1.39876	1.9472
Inpp5d	1.39789	0.532125
Gm21885	1.39773	1.27105
D5Ertd579e	1.39701	0.480137
Mrpl27	1.39595	0.877436
Rab12	1.39536	1.28335
Dhrs7b	1.39314	1.01873
Mir692-3; Ftl1; Ftl2-ps	1.39264	1.84183
Fam104a	1.39257	1.33613
Sgf29	1.3921	0.581197
Gid4	1.3921	1.09891
Ninj1	1.39033	1.34262
Akr1a1	1.38999	1.97317
Luzp1	1.38592	0.606429
Rps19	1.38511	1.4487
Hint2	1.38504	1.13547
Cdk1	1.38464	1.28169
Atp6v1b2	1.38359	1.23323
Rnf141	1.38328	0.444653
Cd24a	1.38059	1.23323
Gfm2	1.38021	1.22968
Psmd12	1.37814	1.05444
Gm3873	1.37773	0.920657
Rogdi	1.3756	1.38171
Nr2c2	1.37393	1.01018
Cbfa2t2	1.37155	1.5514
Ccdc90b	1.3711	1.20429
Metrnl	1.37034	1.42457
H2-K1	1.36954	1.1519
Prkx	1.36497	1.29618
Nt5c3b	1.36443	0.548334
Zfp367	1.3639	0.597742
Med1	1.36358	0.709664
Chchd10	1.36317	1.9472
Chchd2	1.36245	2.23399
LOC100862175	1.36002	1.06064
Zdhhc5	1.35976	0.779909
Bsdc1	1.35887	0.893162
Prickle3	1.35795	0.988752
Cyc1	1.35698	0.78552
Isg20	1.35639	0.79592
Mdh1	1.35632	1.52278
Lpxn	1.35615	1.3501
Map6	1.35501	1.23127
Rbm26; Gm17066	1.3542	0.567124
Lmbrd2	1.35362	1.17115
Dyrk1a	1.34784	0.932881
Bbx	1.34734	1.42968
Zfp459	1.34568	0.675416
Psmb8	1.3452	1.25362
Dad1	1.3447	1.48895
Art2b	1.34154	1.55763
Vta1	1.34063	1.84237
Senp2	1.34005	1.62339
Gosr1	1.33957	0.532188
Nudt3	1.33656	1.37249
Tox4	1.33632	0.430607
Syt11	1.33468	1.45614
Ccdc88c	1.33367	1.4894
Mea1	1.33309	1.51029
Unc50	1.33274	0.961259
Rb1cc1	1.33234	2.03209
Dnajc12	1.33175	0.998645
Pax5	1.32933	1.0339
Ate1	1.32923	1.43944
Tspan5	1.32877	0.893229
Atp6v1d	1.3276	1.20423
Tfg	1.32588	0.764731
Unc119b	1.32532	1.03942
Fbxo21	1.32521	1.12287
Lrp10	1.32499	1.6227
Cstf1	1.32382	1.01309
Milr1	1.32372	0.817885
Ppil4	1.32198	1.42335
Hspa8	1.32157	0.780245
Slc25a20	1.32088	0.715028
Rag1; B230118H07Rik	1.32016	0.893162
Csnk2b	1.32001	0.50177
2310011J03Rik	1.31941	1.70412
Batf	1.3179	1.28408
Crls1	1.31563	0.753576
Ly6i	1.31438	1.37249
Ublcp1	1.3122	0.816649
Hdac1	1.31045	0.693521
Tmem62	1.30849	0.49306
Mrpl46	1.30795	0.852992
Rundc3b	1.30663	0.726339
Slc26a11	1.30623	0.443539
Oas1g	1.30621	1.46721
Anapc11	1.30328	1.2678
Eftud1	1.30195	0.88806
Ip6k1	1.30179	0.630179
Eif3f	1.3014	1.22868
Pon3	1.30031	0.456223
Rfc5	1.29986	1.08775
Kat8	1.29889	0.742917
Pdpk1	1.29764	1.1416
Gstt2	1.29748	0.834867
Map4k3	1.29744	1.03837
Vmp1; Mir21a	1.2964	0.881163
Nhlrc3	1.29596	1.1021
Tsc22d3	1.29308	1.07546
Cd274	1.29274	1.11882
Dhx40	1.29172	1.05698
Slc25a12	1.29154	1.51276
Acsl1	1.29073	0.717388
Ssr2	1.28889	0.322146
Lnp	1.28757	0.469022
Tle6	1.28486	0.864149
Rgs2	1.28475	1.24252
Taf1a	1.284	1.1326
Foxj1; Rnf157	1.28329	1.65107
Akna	1.28204	1.11578
Nup85	1.28172	0.748687
Peak1	1.28109	1.32559
Cyth1	1.27853	1.09877
Psmb5; Mir686	1.2784	1.54977
Tbc1d8b	1.27816	0.689188
Prkca	1.278	0.561961
Gtpbp1	1.2776	1.5064
Gtdc1	1.2756	0.490266
Nit2	1.2752	1.41357
Senp3	1.27474	0.841359
Psmb2	1.2699	0.734083
Zdhhc2	1.26957	1.41364
Cntnap1	1.26873	0.847068
Osbpl2	1.26862	1.03414
Atp2a3	1.26751	1.04706
Snrnp27	1.2674	0.576289
Sar1b	1.26559	0.827112
Insl6	1.26557	0.800293
Bcl10	1.26466	1.19338
Ell	1.26415	2.23399
Cst3	1.26245	1.18958
Pip4k2b	1.26227	1.01176
Ptpn23	1.26216	1.07875
Faim	1.26161	1.02769
Zfp467	1.26136	1.54977
Bmp7	1.26	0.673773
Helb	1.2579	0.500587
Irf4	1.25688	1.48895
Iws1	1.25648	0.974073
Bsg	1.2524	1.08907
Mettl22	1.25122	0.512279
Sirt2	1.2509	1.07879
Eif3l	1.2485	1.08597
Kansl3	1.24811	1.64154
Ubl4a	1.2454	0.87175
Gpank1	1.24373	1.09455
Cox6a1	1.24364	1.18664
Casp6	1.2433	1.26051
Stat5b	1.24161	1.62835
Cflar	1.23859	1.30674
Xrn1	1.23666	1.00987
Ets2	1.23553	1.04405
Capza2	1.23532	0.66894
Gimap6	1.23517	1.26348
Ctcf	1.23249	1.5514
Ptbp3	1.23138	0.73888
Scyl2	1.23131	1.00684
Clic1	1.23117	1.25144
Csnk1g1	1.22932	0.265731
Mrps25	1.2292	0.795937
Tnfsf8	1.22894	0.689038
R3hcc1	1.22847	1.55057
Med14	1.22655	0.43126
Cpped1	1.22184	1.3946
Nfil3	1.22157	0.928571
Bax	1.22153	0.947574
Zc3hav1	1.21735	0.881163
Nhp2l1	1.21711	1.38446
Psme2	1.21693	1.46721
Irf1	1.21639	1.07875
Elmo2	1.21571	0.639529
Nampt	1.21569	1.54438
Kcmf1	1.21557	1.10604
Rad9a	1.21316	0.997584
Ftl1	1.21202	1.57878
Stk38l	1.21131	0.401958
Hpgds	1.2109	0.78552
Rbm4; Rbm14; Gm21992	1.21088	0.443458
Inppl1	1.20935	0.874439
Ankrd17	1.20849	1.54437
Lrrc51	1.2074	1.20152
Borcs8	1.20642	0.786386
Mtmr12	1.20331	0.919944
Ccdc191	1.20295	0.467485
Il18	1.20282	1.66914
Capns1	1.20239	0.755467
Nsun2	1.20121	0.52888
Taf6	1.20105	1.00274
Naa20	1.20094	1.1021
Kif23	1.20024	0.739193
Ppp1r2	1.19957	1.34144
Aplf	1.19913	1.04313
Kcnab2	1.19777	0.441933
Gstp1	1.1973	1.4905
Trappc4	1.19678	0.650442
Ccdc109b	1.19655	1.41357
Cuta	1.19609	0.969783
Rqcd1	1.19576	1.0851
Alg3	1.19562	1.05698
Cdkn2aipnl	1.19447	0.857012
Iah1	1.19373	2.10075
Ran	1.19295	1.97368
Smarce1	1.19279	0.380005
Insig2	1.19243	0.663097
Nfatc3	1.19214	0.402281
Vamp8	1.19071	1.03048
Fip1l1	1.18774	1.84183
Jak2	1.18473	0.449907
Myb	1.18231	0.605056
Zeb1	1.18144	0.679477
Arhgap5	1.18086	1.46767
Srgn	1.18073	1.23489
Sdhaf4	1.18053	0.66631
Lrrfip1	1.17957	0.885987
Cox14	1.1791	1.41148
Oaz1; Oaz1-ps; Mir1982	1.17823	1.41105
Slc7a3	1.17752	0.335506
Pla2g16	1.17676	1.97317
Cpsf3l	1.17466	1.40332
Asb8	1.1744	0.946228
Ccdc122	1.17434	1.02661
Pigv	1.17394	1.5654
Ube2g2; Mir1930	1.17341	0.258044
Pxk	1.17227	0.889595
Dynlt3	1.172	0.684711
Zhx3	1.17014	0.703325
Med7	1.16864	0.348084
Gata3; 9230102O04Rik	1.16725	1.84237
Mtif3	1.16638	0.668869
Ehd4	1.16408	1.28103
Fdps	1.16406	1.28582
Mpdu1	1.16404	0.770928
Pycard	1.16392	0.980608
Asb3	1.16258	0.545583
Fancm	1.16239	0.966501
Gm17728	1.16121	1.6883
Rnf111	1.15987	1.4905
Taf2	1.15917	0.456914
Zfp82	1.15895	1.05546
Nsun3	1.15855	0.740088
St3gal4	1.15639	1.13547
Tpk1	1.15491	1.32954
Gtf2a2	1.15484	1.1285
Brap	1.15454	0.355811
Sla	1.15373	1.46816
Map4k5	1.15322	0.483211
Zfp362	1.15308	0.752366
Mdh2	1.1522	0.573647
Hk1	1.15193	0.410516
Rab43	1.15063	0.572467
Lyst	1.15033	1.8208
Zfp937	1.14848	0.926214
Xiap	1.14763	0.746492
Cept1	1.14719	0.785807
Ebag9	1.14655	1.07879
Rps5	1.14524	1.07879
Morc2a	1.14515	1.02668
Mapk7	1.14423	2.04626
Coro7	1.14406	0.785807
Atf6	1.14367	0.506292
Sh3bgrl	1.14281	0.716354
Ppm1l	1.1425	1.00684
Rgs19	1.14204	1.04249
Foxn3	1.1413	0.523173
Echs1	1.14111	1.54437
H2afx	1.14059	1.31128
Tiprl	1.13971	0.591646
Ap2m1	1.13847	1.00328
Cops5	1.13738	1.47071
Mrpl54	1.13688	1.5654
Top3b	1.13604	0.532176
Cbx5	1.13552	1.16192
Dusp7	1.13545	1.17352
Mapk14	1.13501	1.65107
Ndufaf1	1.13454	0.529773
Uqcc1	1.13447	0.393437
Fam96b	1.13408	1.16834
Atp5g1	1.13331	0.842694
Cisd1	1.13326	1.00239
Pcgf3	1.13248	0.363896
Mrpl18	1.13201	1.40239
Atp8a1	1.13148	0.373177
Hist1h2ag	1.13144	1.00684
Crot	1.13017	0.655225
R3hdm4	1.12954	1.04441
Wdr66	1.12826	0.487734
Prps1	1.1282	0.520313
Fam57a	1.12799	0.829194
Igtp	1.12749	1.29281
Pycrl	1.12736	1.08793
Trim34b; Trim34a	1.12733	1.47545
Cpne3	1.12701	0.91696
Syap1	1.12676	0.91696
Rbbp8	1.12606	0.753126
Srpk2	1.12535	1.05698
Prelid1	1.12519	1.13547
Ptprj	1.12518	1.13858
Dnajc15	1.12515	1.30927
Mien1	1.12453	1.33245
Npc2	1.12431	1.56381
Ripk2	1.12357	0.89947
Cacfd1	1.12354	0.576649
Akr1b3; Gm6644	1.12293	1.16
Mrpl40	1.1229	1.66523
Nipsnap3b	1.12229	1.5302
Ppic	1.12055	1.0339
Ube2b	1.11998	1.23894
Mecr	1.11874	0.68748
Wdyhv1	1.11817	1.41357
Mapk3	1.11627	1.36343
Cyb5b	1.11559	0.530615
Ppp1r16b	1.11338	0.847932
Dars	1.11286	0.637959
1700123O20Rik	1.1128	1.45053
Zfp35	1.11261	0.62765
Mrpl57	1.11214	1.66359
Ablim1	1.10833	0.733915
Swi5	1.10658	1.49565
Anapc1	1.10591	0.469743
Rsrc2	1.10494	0.85067
Kpna6	1.10332	0.914686
Ly86	1.1031	0.571624
Adar	1.10267	1.0694
Arf6	1.10262	0.875717
Cysltr1	1.10082	0.927963
Isoc1	1.10076	0.727263
Gbp9	1.09892	1.5654
H1f0	1.09833	1.47466
Insr	1.09793	0.727865
Ell2	1.09749	1.36343
Cbl	1.09745	0.966826
Enthd2	1.09631	0.472339
Gm10490	1.09628	0.634864
Hsd17b4	1.09537	0.815103
Ech1	1.09383	0.864541
Deaf1	1.09149	1.42457
Ptpn4	1.09082	0.445083
Tex30	1.08863	0.693323
Mapk9	1.08845	0.779909
Dhx9	1.08797	0.322343
Gmppb	1.08761	1.54977
Ggh	1.08715	1.29618
Ormdl2	1.08568	1.42335
Ano6	1.08561	1.17812
Ss18	1.08404	0.779909
Ints10	1.08381	0.510876
Zfc3h1	1.0821	0.914779
H2-Oa	1.08052	0.782266
Nqo1	1.07966	1.45414
Gm10604	1.0789	1.13904
Pold1	1.07878	0.785997
Mif	1.07806	1.15906
Trim24	1.07722	0.842694
Higd2a	1.07681	0.425747
Mis12	1.07422	0.572381
Gltp	1.07317	0.55264
Idh2	1.07251	0.93943
Tbc1d9b	1.07176	0.88586
Smu1	1.07173	0.463823
Fau	1.07124	1.8703
Cldnd1	1.07054	0.908347
Atp6v1g1	1.07024	1.41105
Pum2	1.07011	0.502427
Rbm5	1.06959	0.464323
Ube2e1	1.06948	0.785997
Gstp2	1.06886	1.38526
Xbp1	1.06872	1.2948
Arap2	1.06847	1.36343
Otud5	1.06692	0.824361
Evi2a; Evi2b; Gm21975	1.06644	1.08793
Polr2j	1.06429	1.37834
Tuba1a	1.06383	1.28408
H3f3a	1.0617	1.30927
Ppm1a	1.06097	0.80175
Sptlc2	1.06079	1.1053
Ldlrad4	1.06049	1.41357
Esyt2	1.05846	0.502689
Fam76b	1.05828	0.47219
Hmox2	1.05787	0.834035
Baz2a	1.05767	0.407158
Comt	1.05721	0.695118
Gm3934	1.05718	1.18031
Cnga1	1.05701	0.549699
Lsm11	1.05667	1.24481
Hdac4	1.0558	0.974919
Ubc; Uba52	1.0545	1.21964
Jun	1.05377	1.08793
Gnb2l1; Snord96a; Snord95	1.05346	1.2678
Ccnl2	1.05214	0.363896
Mrpl24	1.05206	0.657502
Amz2	1.05197	0.989172
Rit1	1.05035	0.811102
Atg16l1	1.04826	0.685342
Zw10	1.04675	1.5654
Pi4ka	1.04617	1.23332
Eci2	1.04606	0.933462
Clec4d	1.04589	0.617539
Ust	1.0456	0.596287
Zfp24	1.04472	0.510587
Bet1l	1.0447	0.807605
B630005N14Rik	1.04437	1.19647
P4ha1	1.04404	0.69075
Stard3nl	1.04396	1.07127
Trim12a	1.04349	0.615008
Hist1h2ak	1.04315	0.66051
A230046K03Rik	1.04303	0.572467
Itfg2	1.04231	0.428325
Timm10b; Dnhd1	1.04188	1.36343
Tbc1d19	1.04103	0.906977
Cinp	1.04001	0.733135
Tmbim1	1.03902	0.630942
Wdr5	1.03836	0.863512
Crim1	1.03762	0.794084
Phyhipl; D630013N20Rik	1.03761	1.59054
Cdc123	1.03737	0.90222
Irf3	1.0372	0.761424
Kctd4	1.03638	0.785807
Lgals9	1.0357	1.11335
Ksr1	1.03518	1.25318
Trim27	1.03516	0.565008
Pml	1.03462	1.32378
Stk16	1.03449	0.722441
Dhx15	1.0344	1.09877
Slc9a7	1.03365	0.84114
Stam2	1.03283	0.702532
Bloc1s6	1.03277	1.12065
Cd81	1.03157	0.951122
Nub1	1.0298	0.86399
Ndufb7	1.02949	1.0305
Snf8	1.02608	1.65107
Wdr37	1.02597	0.367011
Noa1	1.02361	0.958813
Phf23	1.02316	0.567253
Commd1	1.0231	1.84183
Cops4	1.02005	0.693323
Gyg	1.01982	1.30927
Rab37	1.01975	1.43944
Fubp1	1.01908	0.959529
Lck; Mir8119	1.01903	0.855448
Psmb4	1.0187	1.13571
Wtap	1.01862	0.927963
Inpp1	1.01687	0.814195
Man1a	1.01594	1.02668
Txndc12	1.01527	0.572467
Dhx58	1.01482	1.18564
Clk2	1.01368	0.512175
Atp13a1	1.01323	0.832176
Ppp4c	1.01297	0.964299
Esd	1.01255	1.20342
Mrpl12	1.01167	1.5302
Frmd4b	1.01098	0.504232
Cyfip2	1.01	0.769591
Psma4	1.00955	0.654791
Mid1	1.00945	0.222823
Mid1	1.00945	0.222823
Ubap2	1.00792	0.99088
Mxd1	1.00709	0.578777
Sp110	1.00542	1.20563
Oas1a	1.00536	1.69031
Mrpl20	1.00478	0.558194
Eefsec	1.00449	0.836045
Ndufb8	1.00138	0.843063
Tgoln1; Tgoln2	1.00118	1.46721
Irs2	1.0006	1.19784
Scarb2	1.00053	0.572467
Taf4a	1.00041	0.679863
Ddx50	0.999455	0.812513
Plpp1	0.999212	0.60816
Ttc19	0.99809	0.66725
Rasa2	0.99645	0.925304
Gm12166	0.99598	1.3098
Ddx47	0.995869	1.27307
Tmem194; 1700012D01Rik	0.992984	0.531461
Serp1	0.992929	0.600634
Ltb	0.992802	0.858609
Prepl	0.992595	0.294265
Tmem242	0.992028	0.642015
Clta	0.991627	1.06386
Fbxo38	0.990991	0.42662
Inca1	0.990956	1.07397
Rab33b	0.988328	0.495294
Prr14l	0.987367	0.400999
Xpo1	0.987303	1.2678
Lexm	0.987249	2.13815
Cdip1	0.984856	0.869692
Ebf1	0.984497	0.667587
Gm3435	0.984489	0.996148
Gm20721	0.98389	0.740425
Mlf2	0.983546	1.51029
Cnn2	0.982862	0.905435
Gnb1	0.982407	1.66523
Inpp5f	0.982215	0.683357
Gm5617	0.98184	0.748244
Zfp609	0.981669	0.187419
Aspscr1	0.980851	0.751201
Ndufb10	0.979857	0.893229
Tulp4	0.97944	0.777959
Ada	0.978974	0.666465
Ccnyl1	0.978666	0.337864
Gls	0.978413	1.07928
Lamtor4	0.977789	1.0223
St6gal1	0.976167	0.655731
Rpl13; Snord68; Mir7079	0.97558	1.32737
Trmt2b	0.975138	0.52041
Btbd10	0.975128	0.256301
Scap	0.974306	0.682737
Tmem218	0.97362	0.800312
2810428I15Rik	0.973543	0.974073
0610010F05Rik	0.973304	0.161403
Cab39	0.97315	0.966871
Nudcd2	0.972683	0.350849
Yars2	0.972623	0.487347
Mff	0.9715	1.5654
Hesx1	0.970564	0.873637
Srprb	0.970217	1.19338
Esyt1	0.969708	0.582033
Cybb	0.968052	1.00239
Micall1	0.96714	0.864541
Dcps	0.967073	0.622615
Rabl3	0.966942	0.484668
Zfyve16	0.966523	0.919027
Arhgef11	0.966373	0.90222
Tmem87b	0.964033	0.446369
Sec23a	0.963582	0.727865
Ap2s1	0.963203	0.40796
Gm17576	0.963097	0.395237
Vamp7	0.961363	0.82831
Fam160a1	0.961161	1.58105
Cops6	0.96116	0.814646
Ppp2r1a	0.961062	0.680698
Atox1	0.960643	1.12786
Ccnt1	0.960467	0.269631
Gm17611	0.959236	1.64201
Samhd1	0.95913	1.41357
Ndufv1	0.958405	0.529539
Saal1	0.957061	0.65663
Rtn4	0.956857	1.21076
Papss1	0.956601	1.1416
Psmd3	0.956492	0.567541
Gnal	0.956337	0.52034
Mylip	0.95605	0.662686
Rhog	0.955688	0.623491
Kdm5a	0.954735	1.05172
Olfr1392	0.954208	0.507774
Ogfod1	0.953797	0.706766
Det1	0.95339	0.929012
Txndc11	0.953261	0.449018
Ly6a	0.952733	0.626987
Hsd17b10	0.95257	1.04701
Cdk2ap2	0.952184	0.720895
Aff1	0.951853	1.39338
Hepacam2	0.951548	1.11982
Cdc37	0.95017	0.967599
Zscan29	0.949476	0.423524
Zdhhc2	0.949007	0.93462
Taf5l	0.94877	0.507024
Ankrd13c	0.944969	0.885987
Stat3	0.944903	1.08907
Tsen15	0.944377	0.467297
Rell1	0.94436	0.821345
Gtf2ird2	0.943857	0.646426
Gpm6b	0.943658	0.54533
Tnfrsf26	0.943047	0.915694
Psmb7	0.94275	0.785807
Cpe	0.942353	0.635807
Sfn	0.942243	0.864541
Arfip1	0.94164	1.19832
Elof1; Mir7084	0.941368	0.314934
Zfp605	0.939529	0.278258
Cd38	0.938948	1.07127
Mpp1	0.93854	0.473949
Armc8	0.937804	0.475894
Slc30a1	0.937781	1.7657
Cnbp	0.937159	0.994378
Nfkbiz	0.93684	1.02148
Slc28a2	0.936827	0.393768
Grk6	0.936672	0.698702
Mbtd1	0.936668	0.305778
Pnkd	0.936474	1.01804
H2-T10	0.93586	0.668869
Oard1	0.935573	0.875566
Ints1	0.935233	0.48798
Rab11b	0.93508	0.957414
Stau2	0.934538	0.508697
Rab3gap1	0.934391	0.519125
Wdr83	0.93402	1.00337
Snx29	0.933988	0.626987
St7l	0.933946	1.01741
Sash3	0.933863	0.576616
Cdk10	0.933031	0.513771
4930430F08Rik	0.932835	0.805758
Dand5	0.932517	0.76562
Sh3bgrl2	0.930842	0.319712
Grn	0.930603	0.61793
Paip2b	0.930576	1.39338
Ash2l	0.930067	0.335532
Ing1	0.929884	0.815764
Ttc7b	0.92987	1.19876
Gca	0.929552	0.403458
Gpn3	0.929347	0.73888
Tmem256	0.929294	0.62847
Sil1	0.928913	1.30674
Gm5431	0.926795	0.932881
Pam	0.926744	0.27653
Yipf3	0.926637	0.43494
Ngfrap1	0.925497	0.928782
Adcy3	0.925424	0.783212
Aurkaip1	0.925285	0.805758
Phf11d; Phf11c	0.924994	1.37249
Slc25a51	0.92393	1.03789
Tonsl	0.923427	0.579139
Pcmtd2	0.923231	0.309458
Ecsit	0.922009	1.05326
Pank3	0.921636	0.787015
Usp48	0.921084	0.578085
Ncstn	0.920401	0.567279
1700007K13Rik	0.919966	0.406966
Cog7	0.919191	0.563906
Polr3a	0.919015	1.20308
Gngt2	0.918477	1.13547
Ass1; Gm5424	0.917768	0.402281
Nprl2	0.916978	0.579139
Prdx6	0.91652	0.902631
Kansl1	0.91553	1.11005
March6	0.914407	1.12287
Hist1h4h	0.913684	0.720119
N6amt2	0.913337	1.29618
Golgb1	0.913039	1.15141
Hspd1	0.912991	0.667273
Arsb	0.912884	1.05259
Xpnpep3	0.912651	0.684803
Phospho2	0.912611	0.489939
Zfp358	0.912551	0.91696
Gm5819	0.912471	0.485297
Atp6v1g2	0.912298	0.460149
Ifna12	0.912051	1.60778
Sft2d1	0.908833	1.00337
Ctps	0.908751	0.782783
Gm12216	0.907996	1.21151
Akip1	0.907293	0.924994
Slc35d1	0.90644	0.689574
Gba	0.905986	0.782266
Itgb1bp1	0.905433	1.07875
A430005L14Rik	0.905191	0.977149
Prss16	0.904528	0.456379
Serpinb1a	0.904385	0.758645
Xpo7	0.902679	0.613796
Slx4ip	0.90216	0.719168
Zfp622	0.901823	0.6227
Tnfaip3	0.901662	0.346203
Akt1	0.901352	0.552258
Serpinb6a	0.901248	0.48997
Rangrf	0.900806	0.84416
Txnrd1	0.900706	0.670053
Kat5	0.900667	0.355866
Man2b1	0.900507	1.04587
Rpl31	0.899787	0.628566
Utp11l	0.899693	0.966501
Prkacb	0.89877	0.497231
Mapkapk5; Adam1a	0.898656	0.97766
Arfgap1	0.897256	1.03837
Vps37b	0.896485	0.849245
Gm21319	0.896373	0.966501
Znhit3	0.895876	1.0339
Gm21768	0.895415	1.47243
Fam160b1	0.894783	0.689125
Rab5c	0.894654	1.09877
Tmem29	0.894409	0.657158
Tnfrsf14	0.894031	0.93643
Cyb561d2	0.892883	0.965292
Psmb9	0.892243	1.14953
Elovl6	0.891599	0.896691
Ing2	0.890525	0.576796
Utp23	0.889885	1.10036
Srrd	0.889331	0.907079
Dclre1b	0.889224	0.759527
Ski	0.888703	1.2678
Nme1	0.888187	0.876633
Pydc3	0.887045	0.818111
Myl12a	0.886363	1.5654
Nob1	0.886044	0.909826
Acbd6	0.885733	0.987516
Nup214; Mir7674	0.884733	1.32214
Gprin3	0.883187	1.05259
Lmna	0.882119	0.945235
Lrig1	0.881507	0.772442
Ifitm2	0.880897	1.198
Rtcb	0.880677	0.481566
Nubp1	0.880613	0.488978
Ncf4	0.879463	0.576176
Trappc5	0.878602	1.42457
Pigt	0.878097	0.545468
Btbd2	0.877197	0.647801
Rab1b	0.877082	1.29085
Cask	0.876482	0.376817
Pign	0.876288	0.507054
Mmaa	0.875602	1.28581
Apaf1	0.875418	0.523598
Prps1l1	0.875103	0.824938
Nedd4l	0.874939	0.555053
Mapk11	0.874898	1.44342
Supt7l	0.874241	0.764414
Zfp740	0.873883	0.700486
Pomp	0.873747	0.942868
Plekhj1	0.87371	1.07879
Herpud2	0.873604	0.287313
Plcl1	0.872909	1.14912
Ccr4	0.872876	0.599745
Cipc	0.872836	1.1505
Atp6v0b	0.872517	0.558626
Rasgrp2	0.871117	0.886329
Adck2	0.870734	0.383414
Rin3	0.8706	0.552652
Slc35b2	0.869485	1.09244
Svbp	0.869373	1.30927
Coq10b	0.8683	0.461086
Ppid	0.866873	0.451028
Spen	0.866368	0.428927
Gpr34	0.866274	0.606982
Tamm41	0.865536	0.414803
Dtx3l	0.864835	0.98885
Golt1b	0.864631	0.693323
9030624J02Rik	0.86434	0.30355
Lamtor2	0.863567	0.582033
Tmem106b	0.863024	0.512585
Pced1b	0.862674	0.984179
Ankrd13a	0.862545	0.516803
Ttc17	0.862097	0.717088
Ywhaq	0.861933	1.48018
Vimp	0.861557	0.771362
Baz1b	0.861203	0.671067
Gm9396	0.860743	1.22868
H2-Q2	0.860277	0.821345
Rab2a	0.86023	0.545079
Wbp11	0.860186	0.547083
Fzr1	0.859094	0.875012
Impa2	0.858275	0.841103
Elmod2	0.856377	0.508627
Gm10176; AC138218.2	0.854613	1.64154
Fabp5	0.854365	0.896358
Rccd1	0.854289	0.413454
Rbm7	0.85417	0.80442
Timm23	0.852637	0.787015
Runx1	0.850666	0.774955
Kdm2a	0.850106	0.433314
Racgap1	0.849561	0.402281
Dnajc17	0.849301	1.0042
Hif1a	0.848613	0.543729
Bscl2	0.848221	1.02148
Rhobtb2	0.847576	0.909504
Sra1	0.846915	0.942418
Rchy1	0.846776	0.703675
Ldha	0.846497	0.745934
Hist1h2af	0.846473	0.945411
Smim3	0.846412	1.56719
Ift22	0.8464	0.785807
Aup1	0.846003	1.05685
Pygb	0.845951	0.606429
Mpp6	0.844186	0.493262
Hist1h2ah	0.844093	0.727787
Pqlc3	0.843343	0.280121
Uba1	0.841905	0.467297
Ccdc171	0.841891	0.734699
Sccpdh	0.841592	0.494858
Paxip1	0.84092	0.572467
Cyp2r1	0.840724	0.351941
Bid	0.840696	0.59848
Adprh	0.84058	0.761539
Afmid	0.840531	0.542192
Ppt1	0.840042	0.643009
Selk	0.839843	1.37249
Myo9a	0.83974	0.477584
Zfp593	0.839594	0.539106
Timm13	0.839267	0.915017
Rab24	0.839231	0.841103
Chd3	0.839062	0.928782
Reep3	0.838896	1.03048
Dhx36	0.838547	0.507032
Rbm4b	0.838038	0.466189
Mtr	0.837702	1.1433
Ccs	0.835911	0.777323
N6amt1	0.835776	0.820256
Cd2	0.835743	1.30886
Coro1a	0.835602	0.376451
Mrps24	0.835404	1.69848
Prpf8	0.834647	1.05533
Lrrc32	0.833922	0.601074
Ccdc7b	0.83293	0.745531
Dmxl2	0.832383	0.991809
Gtf2b	0.832308	0.838713
Zmym4	0.831171	1.27435
Marc2	0.83034	0.908398
Tfap4	0.830283	1.20394
Lgals8	0.8302	0.942793
Edem2	0.829613	0.552258
Ints7	0.829187	0.612784
Blvrb	0.828418	0.757334
Ddb1	0.82839	0.836685
Tnf	0.827721	0.410516
Sbf1	0.827223	0.721074
Hist1h2ai	0.826463	0.670189
Ap1b1	0.826273	0.472133
Lpcat2b	0.825982	0.319372
Smarcb1	0.825755	0.549831
Sdhb	0.82554	0.565008
Smad3	0.82461	0.874266
Got1	0.824333	0.59548
Gstz1	0.824085	0.771787
4933402N22Rik	0.823607	0.834035
Heatr1	0.823484	0.758372
Izumo4	0.822694	0.299521
Wdr61	0.8226	0.757859
Csgalnact2	0.822043	0.926214
Cnksr2	0.821828	1.30721
Vps35	0.821738	1.066
Dgcr6	0.821557	1.38526
Gtf2h5	0.821137	0.945235
Zfp119b	0.820523	0.645924
Dr1	0.820373	0.319111
Hpn	0.820186	0.710582
Clptm1	0.819261	1.1021
Tmlhe	0.818989	0.724679
Acadl	0.81873	0.980608
H2afv	0.817737	1.26837
Stat5a	0.817633	1.2678
Plscr3	0.816931	1.2678
Vdac2	0.81647	0.566464
Rbmx	0.816363	0.712007
Odc1	0.815448	0.775383
Terf2ip	0.814912	0.451468
	0.814432	1.01558
Arhgef3	0.813987	0.656435
Zfp709	0.813791	0.249572
Aamp	0.813575	1.37888
Rheb	0.813547	1.3265
Kdm4c	0.812579	0.353564
Sec24c	0.812482	0.783187
Zfp68	0.812455	0.693323
Ppwd1	0.812033	1.1458
Nt5dc2	0.812018	1.77863
Lyl1	0.811935	1.18446
Coro2b	0.811768	1.11274
Dctn5	0.810484	0.459832
H2-T23	0.809539	1.08442
Actr10	0.809377	0.963797
Clvs1	0.808896	0.787015
Sec22a	0.80859	0.280031
Tdpoz4	0.808553	0.671422
Vmn1r188	0.808441	0.251286
Cd247	0.80762	0.840694
Keap1	0.807074	0.821345
Ccdc142; Mrpl53	0.806802	0.4159
Itk	0.806643	1.48895
Adprm	0.806401	0.780135
Hist1h2ao; Hist1h2ap; Hist1h2ai; Hist1h2ah	0.804663	0.786386
Hist1h2ap	0.804663	0.786386
1110059E24Rik	0.804532	0.265964
Aanat	0.80434	1.12432
Elovl1	0.803214	0.907079
Ppp1r15a	0.803184	0.920036
Tufm	0.802487	0.787015
Rab1a	0.80248	0.423524
Med25	0.802418	0.655225
Fbxo33	0.801728	0.208161
Dera	0.800902	0.739193
Uxt	0.80031	1.45414
H2-T22; H2-T9	0.798008	1.61968
Mat2b	0.797519	0.400038
Gm7120	0.797025	0.406413
Cetn4	0.796208	0.36786
Golga7	0.79618	0.770408
Zfp949	0.796169	0.554671
Zfp36l2	0.795627	0.830729
Pdzd8	0.795565	0.371412
Dcaf10	0.794834	0.335836
Actg1; Mir6935	0.794638	1.07875
2410016O06Rik	0.794433	1.25362
Timd2	0.794129	0.864541
Fuca1	0.79322	0.786386
Nrbp1	0.793157	0.520063
Taf9b	0.792937	0.567544
Rsph9	0.792704	0.307608
Zfp808; BC052688	0.792667	0.716774
1110002L01Rik	0.792179	0.758579
Mtrf1	0.792058	0.795047
Efcab7	0.792057	0.186988
Srek1	0.791491	0.442008
Tk2	0.790408	0.580651
Sec23ip	0.788394	0.349277
Arhgap31	0.787793	1.41364
Rmdn2	0.787772	0.355353
Tceanc2	0.787379	0.488948
Vat1	0.787163	0.782783
Inpp5a	0.786948	0.175029
Ndufaf4	0.786898	0.604662
Slc9a9	0.786633	0.761938
Ghitm	0.7866	0.815103
Fam219b	0.786555	1.36343
Il6st	0.785687	0.39147
Polr2f	0.785583	0.810876
Mrps34	0.785415	1.23279
Snx29	0.785015	0.25701
Pgam1	0.783281	0.521604
Cltc	0.783123	0.1894
Ergic2	0.782533	0.729168
Zc3h12d	0.782526	0.564839
Gtf3c4	0.778747	1.16701
Fam134b	0.777756	0.338663
Ppp6r2	0.777733	0.579139
Osgin2	0.777044	0.22505
Slc41a1	0.776631	0.506893
Olfr993	0.776551	1.97317
Hmces	0.775843	1.23544
Adk	0.775691	1.2173
Kbtbd2	0.775506	0.489939
Gtf3a	0.77534	1.06281
Cux1	0.775339	0.557519
Hdac8	0.775202	0.373756
Ddx27	0.775102	0.85179
Fam134c	0.774944	0.437994
Nup43	0.774343	0.751627
Hist1h2aa	0.774151	1.03392
Gpat4	0.774053	1.31128
Rbfa	0.773906	0.537064
Zfp821	0.773761	0.382431
Atxn1l	0.773598	0.943004
Msantd4	0.772936	0.631323
Zfp143	0.771997	0.726865
Brk1	0.770911	0.736584
Gpd2	0.7704	0.548463
Tram2	0.7702	0.733656
Arl8a	0.769247	0.520332
Bnip3	0.769114	0.96774
Mroh1; Mir6954	0.768271	0.773532
Ndnl2	0.767445	1.40926
Napa	0.767365	0.38461
AI413582	0.766511	0.605861
Atp2b4; Mir6903	0.766294	1.03053
Mgat1	0.766288	0.721924
Pafah1b2	0.766053	0.679541
Gm29361; Rbm25	0.765853	0.899269
Ccr9	0.765564	0.343722
Naa38	0.765373	0.795789
Socs6	0.765177	0.252179
Psmd4	0.765153	1.11335
Eef1d	0.76492	0.569945
Ntn4	0.764384	0.521565
Ypel5	0.763947	0.578085
Exoc5	0.763629	0.345731
Itgb2	0.763549	0.670053
4930404H24Rik	0.762569	0.968592
Ppcdc	0.762379	0.275246
Ubqln2	0.762348	0.542192
E030030I06Rik	0.761491	0.398654
Cdk5rap1	0.761119	0.812032
Cldn10	0.760653	0.824341
Gstm5	0.760154	1.34856
Iqcb1	0.759978	0.489289
Hist1h1c	0.759602	0.733915
Padi2	0.75955	0.626615
Nenf	0.758685	0.778597
Kat6b	0.75796	0.572342
Erlin1	0.757846	0.293532
Olfr172	0.757796	0.314111
Ppp1r11	0.75552	1.06264
Commd6	0.755025	1.4905
Rnf19a; Mir8097	0.754773	0.574651
Rassf5	0.754755	0.43472
Mthfs	0.75451	1.17743
Gm614	0.753599	0.880568
Camsap2	0.75351	0.500398
Hnrnpul1	0.753497	1.00697
Mast1	0.753155	0.58683
Gabarap	0.75273	1.06664
Hdgf	0.752395	1.04565
Tsn	0.751437	0.980608
Por	0.75137	0.331532
Prrc2a	0.751367	0.645844
Stambp	0.75134	0.310689
Abca8a	0.750973	1.5289
Stat4	0.750866	0.816649
Pggt1b	0.750723	0.60874
Gramd3	0.750602	0.7655
Top1	0.749427	0.256539
Vrk3	0.749387	0.498973
Nf1	0.748996	0.505057
Copg1	0.748944	0.733863
Pou6f1	0.748041	0.670325
Art2a-ps	0.74793	0.451028
Ube3c	0.747382	0.674048
Stk24	0.747358	0.687535
S100g	0.747336	1.22868
Atf4	0.747073	1.00293
Sec63	0.747031	0.519272
Map3k8	0.746767	0.478324
Elk4	0.746293	1.07426
Slc19a2	0.74608	0.488978
Tbrg3	0.745682	1.05723
Rnf44	0.745393	0.296634
Slc37a3	0.745393	0.777841
Taf12	0.745137	0.338078
Tmem167b	0.744174	0.71857
Tshz1	0.743896	0.814479
Tubgcp2	0.743272	0.485894
Usp24	0.743154	0.609128
Trrap	0.743078	0.403458
Taf8	0.742844	1.22196
Usp39	0.742827	0.520332
Rbpj	0.741838	0.414421
Rap2c	0.741621	0.512585
Hiatl1	0.741238	0.481421
Wwp1	0.740776	0.667102
Tmem8	0.73997	0.618715
Zfp639	0.739733	0.529827
5830417I10Rik	0.739695	0.699912
Tango2	0.739603	0.93462
Ly96	0.739516	0.779909
Rnpep	0.73946	0.543729
Gbp4	0.739263	1.0566
Fhl4	0.739193	0.93462
Abcb1a	0.73916	0.265731
Yars	0.738599	0.729168
Gm17618	0.738235	0.614409
Tfpt	0.738074	1.25023
Gnaq	0.737981	0.450193
Mtif2	0.737396	0.822243
Ccr6	0.737182	1.05146
Olfr725	0.736839	1.32549
Mid1	0.736707	0.224192
Cacna1a	0.736072	0.200294
Gm10024	0.736071	1.11172
Oser1	0.73586	0.59548
Dubr	0.735379	1.25362
Poldip2	0.734904	0.280031
Derl2	0.734786	0.667421
Wdr75	0.734707	0.956846
Lrch1	0.734127	0.602346
H13	0.733894	0.2705
Mcts1	0.733853	0.597321
Gm9958	0.733145	0.491796
Asap1	0.732918	0.578734
Upf1	0.732873	0.565008
Klrd1	0.732549	0.918452
Lmf2	0.731879	0.929679
Polr2h	0.731461	0.833912
Nin	0.731166	0.941981
Trim8	0.730938	0.499893
Nufip2	0.730858	0.295909
Mrpl17	0.73074	0.561739
Rgp1	0.730323	0.544763
Zfp97	0.73021	1.29618
Atp8a2	0.729929	0.59503
Ttc1	0.729343	0.608831
Polr2b	0.728805	0.357084
Msrb1	0.728762	1.04912
Snrnp25	0.728743	0.980608
Bcl7c	0.728041	0.789854
Pip4k2c	0.727937	0.927142
Tgif1	0.727882	0.403458
Emg1	0.727823	0.618902
Nr6a1	0.727703	0.726339
Bin3	0.727616	0.521487
Msl3	0.72748	1.20429
Sec11a	0.72744	0.87175
Ufc1	0.72744	0.661234
Ctnnbl1	0.727013	0.789854
St3gal3	0.726855	0.354166
Sirt5	0.726599	1.47545
Gm21992	0.725826	1.26837
Cdkn1b	0.725473	0.560491
Agap2	0.724792	0.84986
Ddx59	0.724564	1.05259
Olfr693	0.723846	0.811544
Gm21276	0.723793	0.966826
Ralgps2	0.723347	0.706766
Cul3	0.723328	0.578085
Gatsl2	0.722421	0.62847
Camk4	0.722287	0.665876
Znfx1	0.722274	0.302973
Ndufs4	0.721557	0.482629
Fkbp2	0.721543	0.827452
Rad1	0.721285	0.618838
Tstd2	0.720952	0.469346
Elmo1	0.720287	0.379862
Myo1c	0.720035	0.370829
Nmb	0.719839	1.1753
Tns1	0.719739	1.35309
Vsig10	0.719709	0.622372
Maz	0.719301	1.15906
Pde4d; Mir1904	0.718876	0.742917
Itgal	0.718772	0.495294
Gtf2h4	0.718525	0.710242
Zfp46	0.718511	0.336105
Eya3	0.71808	1.13904
Rnf130	0.717844	0.814621
Prdx5	0.717783	0.85067
Kdm6a	0.717447	0.608052
Eif4b	0.717135	0.520332
Setd8	0.717075	0.28826
Rpl10; Snora70	0.716417	0.89631
Eif4g2	0.715921	0.654575
Tpm3	0.715817	0.47808
Lims1	0.715667	0.750487
Ccnd2	0.715523	0.97463
Sqrdl	0.715455	1.05057
Cd80	0.715357	0.547083
Sppl3	0.714627	1.05259
Pmp22	0.714229	0.838713
Drap1	0.71411	0.757334
Cd28	0.71301	0.441647
Vmn1r216	0.712985	1.10334
Vps33a	0.71279	0.677904
Zfp429	0.71238	0.665055
Cd6	0.712304	0.677361
Klhl24	0.712233	1.50223
Zfp51	0.71212	0.521243
Gm5978	0.7121	0.980608
Zfp292	0.711657	1.30322
Aldob	0.711646	1.23323
Agbl3	0.711248	0.608643
Pwp2	0.71107	0.535081
Anapc10	0.71083	1.29742
Thap7	0.7105	1.17812
Sh3gl3	0.710462	0.935607
Srp54c; Srp54b	0.71029	1.27307
Nudt7	0.709868	0.424813
Cdkn1a	0.709737	1.08967
Ndufb2	0.709403	0.784487
Pomgnt1	0.70925	0.757169
Fam63b	0.709129	0.834867
E330013P04Rik	0.70899	1.32954
Dyrk4	0.708849	0.90085
Maea	0.708523	0.429626
Slc5a3; Mrps6	0.708182	1.08793
Galnt2	0.707875	0.236281
Eif3d	0.70786	1.16728
Cdc42bpb	0.707832	1.31431
Rab19	0.707693	0.724679
Dbnl	0.707602	0.787015
Creld2	0.707435	1.00239
Dnaja2	0.707055	0.417222
Fli1	0.706833	0.814646
Ncdn	0.706636	0.658341
Patl1	0.705937	0.820549
Rwdd2a	0.705798	0.667338
Ndufa9	0.705755	0.566856
4833420G17Rik	0.705529	1.08793
Hacd3	0.704963	1.12193
Zfp36	0.704632	0.490433
Kif4	0.704629	0.35346
Vps4b	0.703783	0.538276
Smarcd2	0.703313	0.833123
Fnta	0.703201	0.512585
Tcaf1	0.703176	0.951702
Tfec	0.703098	0.834448
Dnase2a; Gm38426	0.702708	0.593121
Trp53bp1	0.70269	1.16075
Cyp2c70	0.702689	1.2771
Cat	0.70264	1.066
Ubald1	0.702157	0.616015
Vopp1	0.702061	0.523816
Urgcp	0.701897	0.785807
Noxred1	0.701647	0.567541
Mfsd5	0.701573	1.07253
Mpc1	0.70083	0.555053
Akap11	0.7002	0.833912
2510039O18Rik	0.700133	0.688615
Polr2i	0.6998	1.36343
E330009J07Rik	0.699421	0.883995
Rad21	0.69922	0.701046
Ttll12	0.698886	1.01618
Kiz	0.698657	0.957414
Tmem134	0.698521	0.778597
Usp46	0.698431	0.23874
Chrdl1	0.698177	0.709376
1700048O20Rik	0.696942	0.439502
Tpr	0.69642	0.948802
Casp8ap2	0.695806	0.203963
Ttc39c	0.695601	0.777841
Riok3	0.694737	0.764414
Olfr98	0.694559	0.988752
Nfkbib	0.694383	0.397965
Mfng	0.694343	0.305783
Msl3l2	0.693828	1.15892
Gnai3	0.69253	0.457979
Rgs10	0.692137	1.01621
Flna	0.692003	0.76292
Slurp1	0.691551	1.31373
Ptch1	0.691397	0.255157
6330416G13Rik	0.69128	0.902802
Hsd17b11	0.690972	0.62026
Ccdc124	0.690754	0.68648
Cblb	0.69044	1.09877
Marcks	0.689959	0.87175
Srsf5	0.689353	0.881163
Tmem229b	0.689107	0.118269
Zic2	0.689076	0.693323
Srgap2	0.688588	0.172545
Gtsf1	0.688494	0.896358
Pcbp1	0.688457	1.22868
Ints3	0.688387	1.02464
Fam63a	0.68833	1.00177
Sesn1	0.687527	0.622615
Polr1c	0.687285	0.428196
Trim38	0.68715	1.23323
Gpam	0.686429	0.939725
Cmip	0.686363	1.24907
Frmd8	0.686092	0.829867
Tsga10	0.685493	0.308862
Ctnnal1	0.684596	0.582033
Gon4l	0.684264	1.00437
Spock2	0.683311	0.644988
Slc50a1	0.682855	0.416969
Pim1	0.68268	0.582033
Ppp2cb	0.682227	0.779975
Cylc2	0.682067	0.900983
Slc25a11	0.681334	0.47712
Gm6460	0.681021	0.682176
Tecpr1	0.680821	0.270727
Dolpp1	0.6807	0.614409
Prr12	0.680548	0.553332
Cd74; Mir5107	0.680499	0.485094
Man1b1	0.679879	0.932881
Plbd2	0.679734	0.778437
Cdk8	0.679128	0.147623
Golga3	0.678947	0.539106
Zfp688	0.678402	0.845205
Vezt; Mir331	0.678117	0.50525
Akap13	0.677518	0.371224
Zbtb39	0.677178	0.924645
Cd3e	0.67705	0.840746
Src	0.677019	0.875012
Snx1	0.676977	0.731082
Arrb2; Mir7115	0.67645	0.478472
Papd7	0.676434	1.20183
Asrgl1	0.676392	0.462635
Hdgfrp3	0.676392	0.795758
Nt5e	0.676337	0.893162
Nelfe	0.675505	0.674022
Btg2	0.675469	0.406211
Slc30a6	0.675312	0.467485
Scaper	0.67517	0.649412
Trmo	0.675141	0.72287
Ociad1	0.674743	0.677904
Mnda	0.6743	0.80314
Atr	0.673501	0.945937
Cnot7	0.673047	0.328556
Surf4	0.672582	0.392668
H2afj	0.672577	1.32214
Snrpn; Snurf	0.672511	0.581197
Fgfr1op2	0.672283	0.734699
Timp2	0.67202	0.780241
Tprkb	0.671636	0.378517
Olfr1442	0.671251	0.957436
Junb	0.671066	0.656111
Gabpb2	0.670393	1.02357
Ndufa11	0.670127	0.616015
Sla2	0.670009	0.480137
Ankrd10; Mir7238	0.670008	0.949129
Olfr828	0.669637	0.906977
Rpgrip1	0.668512	0.613687
Cracr2a	0.66831	0.461397
Tifab	0.668006	0.753576
Lat	0.66798	1.14271
Kcnj13	0.66765	0.192997
Cnot8	0.667409	0.187558
Rbm4	0.667385	0.224424
Vps37a	0.667382	0.441933
Med15	0.667333	0.287155
Mthfsd	0.666884	0.72067
Plpp2	0.666164	0.858609
Zfp960	0.665707	0.974587
Tab2	0.66555	0.964345
Pde4dip; Mir7225	0.665516	0.417222
Msh3	0.665507	0.618902
Cul4a	0.665298	0.13646
Chst12	0.66393	1.43944
Tank	0.663667	0.753552
Olfr806	0.663467	1.06264
Mzt2	0.663455	1.28169
Rhoc	0.663343	0.684846
Ptp4a3	0.662933	0.213509
Sdhd	0.6629	0.479468
Hmgxb3	0.662664	0.830729
Snapc1	0.662399	0.499499
Loxl3	0.662177	0.710249
Cenpq	0.662117	0.323901
Fbxo5	0.662109	0.161403
Zfp7	0.662093	1.00684
Atp6v1h	0.661787	0.390673
3110040N11Rik	0.661617	0.698702
Tubgcp4	0.661436	0.89632
Ccdc64	0.661357	0.506283
Tmem260	0.660893	0.910756
Lbh	0.660646	0.788396
Rprd1b	0.659747	1.25804
Inadl	0.659714	0.374459
Nudt5	0.657893	1.0223
Nfu1	0.657729	0.834412
Cd226	0.657683	0.410152
Btnl9	0.657391	1.13858
Ccdc163	0.657389	0.55116
Atp5o	0.657297	0.362576
Ripk3	0.65716	0.781281
Zranb1	0.657073	0.671696
Phykpl	0.656508	0.864149
Gde1	0.656466	0.753697
Ddb2	0.656204	0.339821
Zfp788	0.656166	0.271628
Pnpt1	0.655911	0.653166
Psd3	0.655753	0.939145
Ganc	0.655516	0.189908
Rbm34	0.653759	0.509861
Sh2d6	0.653503	1.32659
Praf2	0.65299	1.09934
Chp2	0.652592	1.24252
Clcn4	0.652126	1.03942
Olfr312	0.651652	1.34315
Dpp3	0.651576	0.414803
Mta2	0.650709	0.370371
Ints12	0.65002	0.617615
Zfp451	0.649999	0.177735
Dus3l	0.649905	0.896006
Olfr380	0.64987	0.86337
Olfr1086	0.649759	0.886329
Npat	0.64949	0.368411
Spata1	0.649417	0.586189
Irf2bp2	0.649238	0.449444
Hells	0.649127	0.706959
Tmco4	0.649083	0.706876
Mgst3	0.649073	0.929012
Plp2	0.64885	0.495133
Abi2	0.64853	0.36667
Heatr5a	0.648403	0.444653
Osgepl1	0.648122	0.376531
Dph3	0.647833	0.657502
Ifi27l2a	0.64759	0.840746
Sec24b	0.647478	0.426733
Zfp410	0.647093	0.389931
Mllt1	0.646878	0.811885
Kdsr	0.646745	0.771689
Dram1	0.646742	1.26082
Usp34	0.645983	0.410265
Ube2s	0.645908	0.460601
Slc11a2	0.645793	0.603329
Hist1h2bf	0.645355	0.552258
D930015E06Rik	0.645346	0.211932
Psen1	0.645266	0.845343
Ralb	0.645024	1.00177
Ammecr1l	0.644866	0.548199
Rtp4	0.644841	0.583615
Ddx6	0.644807	0.380022
Rsl24d1	0.644429	0.76235
Spn	0.644364	0.885896
Cnot10	0.644363	1.44342
Gbp10; Gbp6	0.644121	0.690012
Lace1	0.642389	0.726865
Pdpr	0.64191	0.365539
Nedd8	0.641583	0.84648
Znhit6	0.641553	0.655225
Mthfd2	0.641281	0.406413
Nat2	0.640962	0.330928
Kdelr1	0.640933	0.330996
Gm7762	0.640575	1.01694
Gm21992	0.63962	0.991234
Rnf126	0.639614	0.752023
Hist2h2ac	0.639597	0.542135
Maged1	0.639504	0.738582
Ephb2	0.639093	0.466129
Smg8	0.638497	0.328839
Actn1	0.638406	0.548113
Cnst	0.638326	0.4244
Tbcc	0.638253	0.809603
Csnk1g2	0.63822	0.737255
Os9	0.637618	0.852988
Aldh3a2	0.636337	0.166585
Gaa	0.636065	0.442982
Mdp1	0.635745	0.45757
Sesn3	0.635596	0.777978
Slc24a1	0.635336	0.855448
Pole4	0.635297	0.389294
Gm10323	0.634958	1.32179
Gm8890	0.634937	0.835351
Snapc2	0.634634	1.0223
Zfp60	0.634107	0.611084
Hist1h2ab	0.633601	0.705074
Swap70	0.633273	0.328821
Fkbp7	0.633221	0.778597
Tma7	0.632663	0.982594
Slc17a5	0.632654	0.302534
Zap70	0.632621	0.322146
Mlycd	0.632455	0.603694
Rcan1	0.631972	0.900178
Rbfox2	0.631765	1.01694
Ehbp1l1	0.631626	0.681461
Prdx3	0.63102	0.947574
Myom2	0.630776	1.23323
E330020D12Rik	0.630495	0.876372
Rgs16	0.630107	0.427459
H2-M3	0.630099	0.748929
Gna13	0.629623	1.107
Ifit3	0.629232	0.878795
Shmt2	0.628922	0.97404
Surf1	0.628333	0.371791
Acp5	0.627806	0.49306
Nfyb	0.627701	0.29328
Krr1	0.627643	0.585703
Mnx1	0.627642	1.19754
Zfand1	0.627416	0.347257
Lbhd1; 1810009A15Rik	0.627363	0.910756
Rbm28	0.627299	0.558877
Exoc4	0.627295	0.210362
Ccdc43	0.626967	0.427982
Cxx1c	0.626648	1.07875
Hdac6	0.626162	1.03245
Siglece	0.626097	1.3196
Pofut1	0.625447	0.520332
Atp6v1b1	0.625307	1.13292
Manea	0.624895	0.137265
BC029214	0.62478	0.816649
Pdcl3	0.62461	0.541793
Usp20	0.62445	0.181138
Cdk2ap1	0.624425	0.821345
Atp5a1	0.62428	0.999516
St8sia1	0.624011	0.543109
Rbbp9	0.623356	0.236425
Ssx2ip	0.622964	0.920632
Sdf4	0.622825	0.454826
Tubb4a	0.622769	1.01928
Paip1	0.622735	0.216169
Ccnb3	0.622377	1.08934
Sult6b1	0.622288	0.57522
Ccnc	0.62228	0.448556
Olfr493	0.621865	0.835199
Spag9	0.621591	0.43933
Dusp19	0.621562	0.328556
Tmem33	0.621523	0.406211
Calm3	0.621427	1.13757
Nr1d2	0.621318	0.580764
Ggps1	0.621287	0.308355
Cd180	0.621093	0.346203
Tspo	0.620435	0.812937
Defb20	0.620166	1.20308
Plekha1	0.619295	0.197495
Rplp0	0.618336	0.702514
Bcap29	0.618304	0.569561
Entpd7	0.618302	0.237629
Fgf10	0.618065	0.947574
6720489N17Rik	0.617997	0.970672
Akap1	0.617742	0.552258
Dmd	0.617661	0.783433
Anapc7	0.616761	0.362652
Olfr916	0.616443	0.66957
Pemt	0.616246	0.723419
Mov10	0.615961	0.474113
Serpinb1c	0.61595	1.05259
Ocrl	0.615854	0.374025
Slx4	0.615444	0.778976
Hykk	0.615149	1.20788
Rad17	0.615112	0.547239
Ramp2	0.614935	0.748929
Rinl	0.61463	0.46531
Gnb2; Mir6418	0.613697	0.836855
Hmgn3	0.613657	0.494374
Nr2e3	0.613183	0.810294
Gpi1	0.613043	0.838713
Zfp456	0.612832	0.446189
Atp6v0a1	0.612331	0.747056
Phrf1	0.61214	0.870767
Ly75	0.611963	0.394877
P4hb	0.611943	0.845343
Rnmt	0.61188	0.928526
Elac2	0.611632	0.658565
Arpc1b	0.61161	0.901586
Tmem259	0.611546	0.413854
Rtf1	0.61092	0.474232
Gm20594	0.610882	0.939526
Tmem209	0.61055	0.549723
4930481A15Rik	0.610301	1.01176
Dpm2	0.609643	1.2678
Selenbp1	0.609603	1.23127
BC004004	0.609463	0.579832
Med16	0.608719	0.953383
Polrmt	0.608348	0.796535
Mrpl44	0.607998	0.758885
Vmn1r215	0.607512	0.876626
Plekho2	0.607398	0.311541
BC049762	0.607382	0.822724
H2-Ke6	0.607107	0.398665
Stard7	0.60693	0.342709
Tmem97	0.606608	0.759098
Bglap2	0.606504	0.537565
Gm4802	0.606445	0.959529
Asb6	0.606304	0.605861
Raly; a	0.606217	0.57422
Atp1b1	0.605471	0.295238
Tsta3	0.605333	0.355353
Ahsa1	0.605126	0.540512
Wrap73	0.605025	0.313426
Snrpb	0.604714	0.507278
Nox1	0.604333	1.05533
Mrps30	0.604139	1.00684
Mks1	0.603883	0.52322
Mtpap	0.603716	0.721074
Exoc6b	0.603543	0.216487
Supt3	0.602708	0.343164
Gm11037	0.602462	0.471535
Ap4b1	0.601898	0.952011
Mageb4	0.601761	1.12829
Ppp1r14d	0.601611	0.393768
Aebp2	0.6015	0.631535
Cap1	0.601442	0.388199
Lilrb4a	0.601418	0.585708
Btrc	0.601314	0.408617
Mon1a	0.601244	1.42462
Il16	0.600786	1.08793
Get4	0.600754	0.948671
Supt4b	0.600593	1.03109
Psmg4	0.60039	0.790293
Tdrd3	0.600245	0.500587
Slc39a7	0.600122	1.05326
Bub3	0.600037	0.571908
Nudt14	0.600026	0.549208
Sgpp1	0.599873	0.339899
Parp9	0.59975	0.74888
Adamts8	0.599707	0.951695
Tmx3	0.599687	0.820195
Rnf19b	0.59965	0.760221
Csf1	0.599354	0.770748
Gm5861	0.599056	0.834018
Psma7	0.598702	0.514082
Gimap3	0.59815	1.17743
Phtf2	0.598098	0.398763
Mrps18c	0.598033	1.10036
Map2k7	0.598024	0.606429
Ppm1g	0.597965	0.896027
Pigs	0.597738	0.648928
Mocs1	0.597562	0.836986
Olfr1329	0.597418	1.2771
Tmem199	0.596702	0.521815
Agxt2	0.596289	1.01553
Tcf12	0.596169	0.192997
Ccl8	0.596168	0.738865
Gm7385	0.595667	0.946116
Aco2	0.595657	0.369227
Pgm2l1	0.59551	0.346524
Tfam	0.595143	0.401958
Rnaseh2b	0.59509	0.334945
Il7	0.594824	0.837276
Fas	0.594777	0.298032
Slc6a9	0.594749	0.878587
Slc36a4	0.594148	0.73888
1700025G04Rik	0.59404	0.858609
C920025E04Rik	0.59376	1.09854
Fam118a	0.593465	0.51982
Rbpms	0.593449	0.52041
Hbs1l	0.593365	0.26743
Rictor	0.592991	0.378175
Gsto1	0.59274	0.576176
Rel	0.592393	0.45999
Pkhd1l1	0.59223	0.729359
Notch1	0.592191	0.613615
Lrrc19	0.592169	1.10043
9930021J03Rik	0.59212	0.228773
Caly	0.591963	1.14765
Gtf2h3	0.59164	0.137819
Acyp2	0.591525	0.933335
Cbln1	0.591394	1.11026
B4galt2	0.590511	0.604532
Eif2ak1	0.590456	0.226389
Etl4	0.589645	0.398671
Thap8	0.589492	0.568104
Anapc16	0.589407	0.472542
Map3k19	0.589367	0.998645
Rpa2	0.588889	0.73104
2010111I01Rik	0.588523	0.856475
Mybbp1a	0.588393	0.225488
Nck1	0.588277	0.74404
Zbp1	0.588112	0.764539
Psenen	0.58807	0.815103
Atrx	0.588024	0.240161
Gtf2i	0.588013	0.624552
Zcchc10	0.587353	0.411662
Olfr1030	0.587314	0.875566
Sept9	0.587197	0.557519
Plagl2	0.586713	0.811102
Hist1h2an	0.586533	0.707507
2610001J05Rik	0.58619	0.596287
Psmb6	0.585978	0.234084
Pabpc4l	0.585894	0.926282
Pfdn1	0.585096	0.603329
Capzb	0.584833	0.355306
Tmem245	0.584823	0.678474
Slc27a4	0.584815	0.779909
Cerk	0.584809	0.373845
Lclat1	0.584643	0.90518
Cox6b2	0.584297	0.30862
Pfdn2	0.58309	0.545211
Zfp36l1	0.582637	0.383938
Mpv17	0.58255	0.723574
Fgfr1op	0.582141	0.605747
Acadm	0.582046	0.591339
Abcb10	0.581739	0.968743
Arid4b	0.581527	0.655321
Atxn7l3b	0.581437	1.05259
Mtfr1	0.580821	0.191461
Acot7	0.580384	0.663984
Ndst4	0.580091	0.568159
Sgta	0.580005	1.30577
Bod1	0.579645	0.488444
Nav2	0.579584	0.438295
6030426L16Rik	0.579567	0.824938
Preb	0.579112	0.306773
Chil5	0.579016	0.362673
Lrrtm2	0.578973	0.231024
Olfr1417	0.578608	0.733915
Cdk12; Mir5119	0.578567	0.314559
Awat2	0.578049	0.920335
2310036O22Rik	0.577867	0.928782
Nab2	0.577596	0.427684
March2	0.577584	0.635548
Tmem14c	0.577449	0.599205
Pskh1	0.577107	0.678388
Olfr687	0.576627	0.692162
Scamp1	0.576367	0.621763
Pik3r2	0.57624	0.307901
Lsp1	0.576077	0.727257
Vmn2r76	0.575537	0.749888
Olfr837	0.575479	0.729168
Snx19	0.575377	0.499499
[truncated: 11,847 more rows]

## Sheet: FigS5.CD4+sEV_in vitro
GnSymbol	logFC	-log10(FDR)
Hbb-bs; Hbb-b1	3.16	1.36522
Hbb-bt; Hbb-b2	2.51333	1.42606
Gm21738	1.74667	1.36522
Ipw; Snord116	1.66	1.28444
Gm6367	1.57333	0.949507
Gm17482	1.55	1.17536
Gm12185; Tgtp1	1.53	1.48095
Tgtp2	1.50333	1.48095
Gm11168	1.49	1.33805
Gm10921; Gm2784; Gm14345	1.42667	1.04013
Gm7647	1.37667	1.04883
Gm17555	1.36	1.22966
Olfr773	1.35667	0.951748
Olfr970	1.35333	1.44627
Olfr772	1.35333	0.890079
Jchain	1.34333	0.512792
1700049E17Rik2	1.34	0.874588
Gm10715	1.32333	0.929646
Gm10945	1.31333	1.2293
Gm3543	1.31	0.989206
Iigp1	1.30667	1.12854
Vmn1r142; Vmn1r94	1.28667	1.18295
Hba-a1; Hba-a2	1.28	1.28124
Gm5925	1.27667	0.821576
Gm8220; Gm8224	1.26333	0.79037
Gm10801	1.25333	1.23588
Olfr1167	1.25333	1.36522
Olfr824	1.25	1.27638
Gm17521	1.24333	0.844261
Cxcl13	1.24333	0.773871
Gm10717	1.22333	1.36522
1110057P08Rik	1.22333	1.10556
Gm6509	1.22	0.996973
Gm17535	1.21	1.36429
Gm2777; Gm10921	1.21	0.760909
Lmo7	1.2	1.42921
Olfr834	1.19667	1.36522
Gm7995	1.19333	1.06076
Gm6176; Gm6902	1.19	1.29642
Gm5169	1.19	0.665129
Mageb4	1.18667	1.14396
Gm7735	1.17667	0.844046
Gm18853	1.17	1.36522
Gm4567; Gm10668; Gm6902	1.16667	1.19204
Gm4567	1.16667	1.19204
Hba-a2; Hba-a1	1.16667	1.10556
Gm6676	1.16	0.865474
Olfr1383	1.15667	0.771145
Vmn2r25	1.15333	1.01947
Gm10198	1.15	1.22547
Gm3259	1.14667	0.720007
Olfr1393	1.13667	1.03732
Olfr679	1.13333	1.44627
Vmn1r72	1.13333	1.09522
Krtap6-1	1.12667	1.36522
C330021F23Rik	1.12	1.0726
Olfr884	1.12	1.0494
Olfr3	1.09333	1.18295
Mup13; Mup18; Mup16; Mup14; Mup17; Mup2; Mup15	1.09333	0.961023
Gm6346	1.09	1.03175
Gm21897	1.09	0.756369
Gm3633	1.08333	0.991781
Olfr1218	1.08333	0.929598
Gm10720	1.08333	0.900999
Gm2933	1.08333	0.692575
4930512M02Rik	1.07667	1.0726
Gm10719	1.07667	1.00389
Olfr1128	1.07667	0.949507
Pbx3	1.06333	1.18181
Vmn1r94; Vmn1r142	1.06333	0.941393
Gm11115	1.06333	0.419603
Olfr805	1.06	1.05918
Clec4a2	1.05667	1.01175
Olfr819	1.05667	0.764227
Wwc2	1.05333	0.769781
Gm10999	1.05333	0.576307
Vmn2r99	1.05	1.01009
Gm14346; Gm14351; Gm3750; Gm3706; Gm21681; Gmcl1l	1.04667	0.858465
Gm3750	1.04667	0.809387
Olfr1380	1.04667	0.784268
Gm2933	1.04667	0.721085
4930449E01Rik	1.04333	0.986459
Vmn1r129	1.03333	1.00943
Olfr707	1.03	1.36522
Olfr609	1.03	1.29642
Kctd7	1.03	0.801593
LOC100862019	1.02667	0.822018
Spata4	1.02667	0.750366
Olfr305	1.02333	1.29642
Gm6523	1.02333	1.13394
Gm7942	1.02333	1.13394
Il1r1	1.02333	0.941393
Tas2r131	1.02333	0.929598
Gm4216; Gm4177	1.02333	0.719271
Gm4177; Gm4216	1.02333	0.719271
Gm6502	1.02	0.764028
Vmn1r127	1.02	0.755394
Olfr1184	1.01333	0.913326
Gm10921	1.01333	0.618029
Gm10378	1.00667	1.21427
Gm20343	1.00333	1.03175
Gm10230; Gm10147; Gm14632; Gm10096; Gm10058; Gm10486; Gm14819; Gm2092; ENSMUSG00000073257	1.00333	0.826302
Gm21962	1	0.892958
Defb18	0.996667	0.883879
Gm6348	0.996667	1.22796
Ear7; Ear6	0.996667	0.936079
Vmn1r221	0.993333	0.869203
Gm16442; Gm16451	0.99	0.720832
Adgrg4	0.99	1.25515
Gm10674	0.986667	1.01175
Gm8232; Gm21991	0.986667	0.709987
Gm3573	0.983333	0.782452
Syt1	0.98	1.16709
Olfr1302	0.98	1.12019
Gm16434	0.98	0.888707
Gm21874	0.976667	1.36522
Gm2022	0.976667	0.858942
Vmn1r149; Vmn1r101	0.976667	0.827947
Vmn1r88	0.976667	1.10556
Rgs1	0.97	1.0708
C87414	0.966667	1.03697
Opn1sw	0.966667	0.8274
Olfr1263	0.963333	1.00681
Dnajb7	0.96	1.03175
Rab7b	0.96	0.852345
2310057J18Rik	0.96	0.822018
Ccdc7a	0.96	0.949507
Olfr1297	0.956667	1.15768
Tmem56	0.953333	1.14731
Efcab10	0.953333	1.01064
Gm1993	0.953333	0.796673
2610042L04Rik	0.953333	0.513565
Vmn1r159	0.953333	1.00421
Vmn1r125	0.953333	0.762805
Gm3486	0.95	0.764619
Olfr779	0.946667	0.724723
Olfr658	0.943333	1.07508
Gm10964	0.943333	0.907014
Cphx3	0.94	1.20935
Cap2	0.94	0.883791
Cfap221	0.94	0.827958
Nphp4	0.936667	1.15032
Gm8138	0.936667	0.784587
Pex13	0.936667	0.911147
Efemp1	0.933333	1.21427
Gm6713	0.933333	1.19041
Gm5168	0.933333	0.594469
Vmn1r225	0.933333	0.58528
Gm21954	0.933333	0.559105
Shisa7	0.93	0.845407
Stfa2l1	0.93	0.784587
Gm8265	0.926667	0.742884
Gm3047	0.926667	0.661285
Vmn1r139; Vmn1r132	0.926667	0.941111
Vmn1r132; Vmn1r139	0.926667	0.941111
Vmn1r180	0.923333	0.913326
Gm2012	0.923333	0.682379
Gm7897	0.923333	1.10556
Gm38423; Gm11239; Gm11236; Gm11237	0.923333	0.90839
Amigo3	0.92	1.22796
Olfr1216	0.92	1.06221
Gm7903	0.92	1.22155
Vmn1r152; Vmn1r104	0.92	0.822851
Accs	0.92	0.762805
Olfr749	0.916667	1.03175
Vmn1r128	0.916667	0.729534
4930467E23Rik; Gm21119; Gm15319	0.916667	0.502613
Gys2	0.913333	1.0255
Gm21903	0.913333	0.747511
Mfsd4	0.913333	1.08202
Olfr965	0.913333	0.987811
Fam122c	0.91	0.913326
Olfr913	0.91	0.900999
Gm17577	0.91	0.869203
Gm17467	0.91	0.869203
Abca17	0.91	0.854819
Dnah5	0.906667	1.26871
Zfp664	0.906667	0.925105
Olfr213	0.906667	0.870612
Odc1	0.906667	0.784587
LOC105242449; Gm21103	0.906667	0.551435
D830030K20Rik	0.906667	0.542776
Vmn1r79	0.903333	1.00621
Pih1d3	0.903333	1.00603
AA792892	0.903333	0.854479
Sorbs2	0.903333	0.719271
Gm14345	0.903333	0.666772
Pmp2	0.9	1.15581
Olfr191	0.9	0.878285
Nalcn	0.9	0.961023
Vmn1r100	0.9	0.574598
Vmn1r148	0.9	0.574598
Vmn1r143	0.896667	0.71659
Calcoco2	0.896667	1.29642
Prl5a1	0.896667	1.20646
Olfr1141	0.896667	1.12604
Vmn1r120	0.896667	0.840655
Gm9611	0.896667	0.654001
Gm3676	0.896667	0.620984
Gm2863	0.893333	0.668393
Gm2016	0.89	1.14853
Scgb1b2	0.89	0.697317
Olfr669	0.886667	1.2349
1700003E24Rik; BC061195	0.886667	0.961023
Gm21425	0.886667	0.961023
LOC665276	0.886667	0.961023
Dnaic1	0.886667	0.957631
Hephl1	0.883333	1.20181
1700007K09Rik	0.883333	1.06276
Lhfpl5	0.883333	0.791467
Olfr133	0.883333	0.747155
Gm8297	0.883333	0.553982
Tacstd2	0.88	1.0708
Gm3460	0.88	0.628144
Gpr55	0.88	0.961023
Olfr911-ps1	0.88	0.686771
Gm10800	0.88	1.07259
Oc90	0.876667	1.05798
F9	0.876667	0.715589
Bmp15	0.876667	0.961023
Olfr136	0.873333	0.812038
Olfr411	0.873333	1.03697
Olfr1223	0.873333	0.986459
Gm765	0.87	0.961023
Lingo1	0.866667	0.989391
Serpinb3d	0.863333	0.727509
Gm2927	0.863333	0.611273
Gm21560	0.863333	0.533573
Gm9945	0.863333	0.79491
Atg16l2	0.86	1.15768
Zeb2os; ZEB2_AS1_4; ZEB2_AS1_2; ZEB2_AS1_1; ZEB2_AS1_3; Gm13476; RP23-431O5.1	0.86	1.03014
Ocln	0.86	1.01175
Olfr1180	0.86	0.784587
Nsl1	0.856667	1.10556
Gm8005	0.856667	0.867641
Olfr1386	0.856667	0.691464
Gm11236	0.856667	0.873778
Skida1	0.856667	0.691702
Dppa2	0.853333	0.869923
Olfr1204	0.853333	0.843414
Gm5935	0.853333	0.826536
Gab1	0.853333	0.705031
Vmn1r103	0.85	1.12896
Wdr27	0.85	0.925105
Lonrf3	0.85	0.913326
Vmn1r-ps70; Vmn1r-ps79	0.85	0.784587
Gm17604	0.85	0.547652
ATP8; ATP6; COX3	0.846667	0.889109
Gm21915	0.846667	1.12854
Ugt2b1	0.846667	0.903984
Krt20	0.846667	0.788627
Ctsf	0.846667	1.0708
BC061195; 1700003E24Rik	0.846667	0.865474
Vmn1r113	0.843333	1.07259
Olfr266	0.843333	1.07205
Olfr1045	0.843333	0.865474
Vmn1r222	0.84	1.0335
Cyp2c50	0.84	0.847503
Gm3159	0.84	0.486067
Gm15737	0.84	0.997141
Pde10a	0.84	0.791467
Gm2244	0.84	0.723756
Skint4	0.84	0.579683
Npsr1	0.836667	1.08924
Mup19	0.836667	0.73617
Bicc1	0.836667	1.19204
Gm16499	0.836667	1.12776
Gm5725	0.836667	1.01009
Gm5725; Gm8720	0.836667	1.01009
Olfr559	0.836667	0.98027
Olfr914	0.833333	1.00389
Zfp616	0.833333	1.00681
Olfr958	0.83	0.935244
Zc3h12c	0.83	0.632547
Olfr1298	0.83	0.821381
Olfr1133	0.826667	1.12854
Erbb4	0.826667	0.954171
Gm14408	0.826667	1.0726
Lipo4	0.826667	0.721725
Gm3706; Gm3750	0.823333	0.599001
Vmn1r151	0.823333	1.14
Fkbp9	0.823333	0.854479
LOC101056159	0.82	0.429369
Olfr1392	0.82	0.691702
Ccl1	0.816667	1.0726
Mtus1	0.816667	1.09697
Vmn2r37	0.816667	1.05119
Tpbg	0.816667	0.877337
Itgb7	0.816667	0.651029
Mrgpra6	0.816667	0.649935
1700001F09Rik	0.816667	0.591202
LOC100861606	0.813333	1.0726
Ifitm7	0.813333	0.873778
Krtap6-5	0.813333	0.784587
Gm8359	0.813333	0.754712
Gm21830	0.813333	0.687873
Gm6351	0.81	1.0726
Gm7982	0.81	1.0726
Grpr	0.81	1.04013
9230009I02Rik	0.81	0.907014
Slc2a5	0.81	0.652327
Gm10424	0.81	0.591418
Ptprr	0.806667	0.900496
Hyal4	0.806667	0.895982
Gm11238	0.806667	0.822018
Spin2g	0.806667	0.802376
Olfr1371	0.803333	0.739274
Gm10377	0.803333	0.630694
Gm21951; Gm14346	0.803333	0.532774
Olfr829	0.803333	0.930178
Aco1	0.803333	0.887057
Lrrc72	0.803333	0.794982
Cyp2c54	0.803333	0.76826
Spint5	0.803333	0.742461
Olfr1153	0.803333	1.16191
Olfr1212	0.803333	0.949507
Gm21833	0.803333	0.822018
Krtap6-3	0.8	0.745957
Fam47e	0.8	0.665167
Gm10319	0.8	1.1827
Ccr1l1	0.8	1.0726
Kcnc4	0.8	1.0726
Ctxn2	0.8	0.898359
Gm11237; LOC101055863; LOC100862015; Gm11236	0.8	0.838679
Musk	0.8	0.764619
Gm3043; Gm10408	0.8	0.656968
Cdr1	0.8	0.417169
Vmn1r45	0.8	1.15768
Vmn1r143; Vmn1r95	0.8	0.694299
Sult2a4	0.796667	1.00603
Cfap52	0.796667	0.961023
Vmn2r46	0.796667	0.82486
Vmn1r104; Vmn1r152	0.796667	0.782452
Apol7d	0.793333	0.838679
Vmn1r124	0.793333	0.720007
Arl6	0.793333	0.591452
Gm2310	0.793333	1.00681
Vmn2r120	0.793333	0.913839
Clca3a1; Clca1	0.793333	0.889109
1700084M14Rik	0.793333	0.841306
Gm15922; Pira1	0.79	1.06276
Aym1	0.79	0.550095
Gm14346; Gm2913; Gm14351; Gm3701	0.79	0.516859
Zfhx4	0.79	0.929646
Vmn1r32	0.79	0.835667
Muc13	0.79	0.830259
Olfr382	0.79	0.822851
Pick1	0.79	1.00421
Dcpp2; Dcpp1	0.79	0.720007
Gm8159	0.79	0.507449
Chia1	0.786667	0.932572
Spint4	0.786667	0.764677
Gm5581; RP23-13A21.2	0.786667	0.70283
Pramel5	0.786667	0.559309
Gm3755	0.786667	0.541802
Il11	0.786667	0.878285
Myo15b	0.786667	0.867641
Olfr1015	0.786667	0.825985
Olfr205	0.786667	0.813068
Tmem117	0.786667	0.664547
Olfr1424	0.783333	0.929598
Olfr1381	0.783333	0.907014
Sbp	0.783333	0.733102
Mthfsd	0.783333	0.565785
Gm20946	0.783333	0.57378
Oas1e	0.78	1.09245
Gm2888	0.78	1.06221
Gm15698	0.78	1.03175
Glipr1l2	0.78	0.993316
Vmn2r95	0.78	0.886874
Gm3252; Gm2897	0.78	0.29971
Ahsp	0.776667	1.1138
Vmn1r117	0.776667	0.596563
Cyp3a44	0.776667	1.0726
Skint3	0.776667	1.03719
Il6	0.776667	0.708012
Cldn34-ps	0.776667	0.537314
4930555F03Rik	0.773333	0.72679
Gm17079	0.773333	0.892958
V1rd18; V1rd19	0.773333	0.885461
Igfl3	0.773333	0.885461
Gm4399	0.773333	0.782452
Gm4406	0.773333	0.782452
Gm21750	0.773333	0.544954
Gm5868	0.773333	0.668393
Gm3123; Gm8094	0.77	0.723806
1700030K09Rik	0.77	0.913839
Ccdc24	0.77	0.869203
Mup7; Mup1	0.77	0.746296
Vmn1r101	0.77	0.713361
Gm8127	0.77	0.702472
Vmn1r112	0.77	0.652593
Tmem181c-ps	0.77	0.43649
Trpm1	0.766667	0.962098
Apcs	0.766667	0.932572
Olfr564	0.766667	0.597384
Hesx1	0.766667	0.53091
Gm10573	0.766667	0.511302
Vmn1r119	0.766667	0.612444
Ccdc81	0.763333	1.09522
Ear4; Ear14	0.763333	0.998882
Krtap5-1	0.763333	0.953852
Olfr354	0.763333	0.935244
Olfr672	0.763333	0.867641
Sdc1	0.763333	0.758857
Olfr1316	0.763333	0.721302
Gm6557	0.763333	0.715739
A930016O22Rik	0.763333	0.931402
Gm14092	0.763333	0.664547
Polr2l	0.76	0.715589
Gm7068	0.76	1.13347
Sema5b	0.76	1.01753
Cystm1	0.76	0.742807
Ear10	0.76	0.505935
Tapbp	0.756667	0.86603
Tom1l1	0.756667	0.906482
Zak	0.756667	0.885461
Olfr1173	0.756667	0.869203
Gm20097	0.756667	0.813965
Olfr881	0.756667	0.73658
Olfr1306	0.756667	0.697592
Pou1f1	0.756667	1.02813
Vmn1r183	0.756667	0.784587
Vmn1r2	0.756667	0.775007
Gm5286	0.756667	0.517322
Olfr1335	0.753333	0.888099
Olfr980	0.753333	0.885461
Gm2083; Mup2; Mup1; LOC100861909	0.753333	0.661285
Vmn1r19	0.753333	0.8776
Tcl1b4	0.753333	0.770539
Gm16429	0.753333	0.745957
Gm7971	0.753333	0.745957
Sel1l2	0.753333	0.720007
Treml4	0.753333	0.709755
Olfr1196	0.753333	0.591452
Ndst4	0.753333	0.561217
BC049702	0.753333	1.0008
Sprr2j-ps	0.75	0.858465
Olfr1251	0.75	0.89334
Ear12; Ear2; Ear3	0.75	0.878285
Olfr816	0.75	0.719271
Olfr768	0.75	0.661285
Iqcf5	0.75	0.513565
Olfr799	0.75	0.903374
Olfr828	0.746667	0.956531
Vmn2r12	0.746667	0.952666
Tssk1	0.746667	0.891402
LOC100862368	0.746667	0.63647
Cyp2c65	0.746667	0.605212
Ptprq	0.746667	1.04013
Olfr1008	0.746667	0.907999
Pbsn	0.746667	0.843941
4921511C20Rik	0.746667	0.761698
Tctex1d1	0.746667	0.733102
Tsc22d1	0.746667	0.601447
Olfr889	0.743333	0.801708
Vmn1r163; Vmn1r135	0.743333	0.524938
Vmn1r135; Vmn1r163	0.743333	0.524938
Gm16405	0.743333	0.471627
Uap1	0.743333	0.971448
Prss36	0.743333	0.941111
Gm21955	0.743333	0.792723
Gm839	0.743333	0.745988
Ugt2b35	0.743333	0.742884
Gm7951	0.743333	0.742884
Olfr516	0.743333	0.567524
Olfr1385	0.743333	0.614702
Gm10057; Gm15140; Samt1	0.74	0.937697
4921511M17Rik; Gm10057	0.74	0.937697
Hrnr	0.74	0.986414
Grm8; Mir592	0.74	0.961023
Vmn1r228	0.74	0.938015
1700015F17Rik	0.74	0.928928
Olfr898	0.74	0.892158
Gm7849; Gm7861	0.74	0.883454
Gm7861; Gm7849	0.74	0.883454
Olfr362	0.74	1.01009
Csta1	0.74	0.742884
Gm5600	0.736667	0.822018
Olfr924	0.736667	0.941999
Rhobtb3	0.736667	0.80352
Mmp16	0.736667	0.632547
Tfpi2	0.736667	0.989539
Gata5os	0.736667	0.90439
Ccdc120	0.736667	0.861175
Smim18	0.736667	0.825985
Clip4	0.736667	0.788627
Olfr1253	0.736667	0.734738
Tssc4	0.736667	0.731023
Adam18	0.736667	0.706371
2010106E10Rik	0.736667	0.627364
Irgm1	0.733333	0.8776
Gm15319	0.733333	0.486347
Slc41a2	0.733333	0.902052
Vmn1r229	0.733333	0.861603
BC080695; Gm13057	0.733333	0.780234
Smr2	0.733333	0.715883
Hip1	0.733333	0.686287
Prl3d1	0.733333	0.683561
Tll1	0.733333	0.645109
Prl7a1	0.73	1.01175
Olfr367-ps	0.73	0.989206
Prl3a1	0.73	0.961023
Olfr1325	0.73	0.90499
9130409I23Rik	0.73	0.836528
Itpripl2	0.73	0.832399
Lrrc55	0.73	0.810069
Olfr761	0.73	0.801593
Gm8020	0.73	0.742884
Sult1b1	0.73	0.691588
C2cd4a	0.73	0.662897
Gm5796	0.73	0.385758
Kprp	0.726667	0.822851
Thap7	0.726667	0.822018
Vmn1r27	0.726667	0.80508
Resp18	0.726667	0.769781
4931422A03Rik	0.726667	0.686328
Fam57b	0.726667	0.686237
Sox8	0.726667	0.657404
Srxn1	0.726667	0.612862
Gm6268	0.723333	0.949507
Olfr935	0.723333	0.869203
Cpb1	0.723333	0.764657
Slc41a3	0.723333	0.743376
Olfr1097	0.723333	0.721302
Nid1	0.723333	0.691588
Clec4a3	0.723333	0.671489
Mageb18	0.723333	0.619516
Olfr1412	0.723333	1.01175
Spata33	0.723333	1.01175
Heph	0.723333	0.929598
Olfr1262	0.72	0.947176
St18	0.72	0.639314
Gm14632; Gm10486	0.72	0.603426
Gm3667	0.72	0.355076
Gm1110	0.72	0.84747
Vmn2r108	0.72	0.809387
4930449A18Rik	0.72	0.715589
Gm11756	0.72	0.64438
Dmd	0.72	0.532499
Pex19	0.72	0.961023
Nuak1	0.72	0.784259
4930578G10Rik	0.72	0.64963
Vmn1r116	0.72	0.479275
Il34	0.716667	1.01009
AA467197; Mir147	0.716667	0.978188
Nkrf	0.716667	0.822851
Bdh2	0.716667	0.784587
Lgi1	0.716667	0.697317
Mrc1	0.716667	0.679682
Slc19a3	0.716667	0.671489
Vmn1r157	0.716667	0.62494
Eda	0.716667	0.854479
Olfr1245	0.716667	0.65457
Vmn1r114	0.713333	0.581787
Lrfn4	0.713333	1.01702
Sh2b2	0.713333	0.935687
Skint8	0.713333	0.865474
Dgkg	0.713333	0.889109
Pglyrp3	0.713333	0.817426
Pax4	0.713333	0.792723
Olfr611	0.713333	0.697129
Tmem30c	0.713333	0.664391
Gm10230; Gm10486	0.713333	0.633073
Fscn3	0.713333	0.501929
Gm10181	0.71	0.437513
Olfr615	0.71	0.808449
Gm8882; Gm4736; Prb1	0.71	0.765245
Gm5849	0.71	0.65108
Gm6812	0.71	0.907014
Olfr837	0.71	0.857873
Gkn2	0.71	0.770133
Pcdh9	0.71	0.746296
Tchhl1	0.71	0.611163
Zar1l	0.71	1.03697
Gm13308; Gm21586	0.71	0.936079
Gm9936	0.71	0.925105
Olfr1382	0.71	0.845407
Olfr603	0.71	0.69516
Olfr473	0.71	0.637639
Olfr517	0.706667	0.931402
Wee2	0.706667	0.907999
Olfr1449	0.706667	0.883213
Hyal1; Nat6; Hyal3	0.706667	0.84075
4930425F17Rik	0.706667	0.834692
Mylk4	0.706667	0.822018
Lama3	0.706667	0.808449
Gm10283	0.706667	0.681985
Gm4836; Gm10486	0.706667	0.589316
Gm8374	0.706667	0.491388
Gcg	0.706667	0.914878
Gm5592	0.706667	0.784587
Ackr4	0.706667	0.782452
Dnajc14	0.706667	0.724723
Fap	0.706667	0.71659
Stk33	0.703333	0.666169
Acrv1	0.703333	0.925435
Pip	0.703333	0.888099
Vmn1r216	0.703333	0.878912
Mtag2	0.703333	0.866446
9330159N05Rik	0.703333	0.849273
Gm17333; LOC100862299	0.703333	0.807844
Gm4384	0.703333	0.758857
Nox4	0.703333	0.733102
Elavl4	0.703333	0.680736
Olfr1419	0.703333	0.672514
Gm10147; Gm10486	0.703333	0.627428
Gm10487; Gm10486	0.703333	0.627428
Gm14632; Gm10058; Gm10486	0.703333	0.619516
Gm8024	0.703333	0.494347
Zmat3	0.7	0.846959
Sytl3	0.7	0.889109
Alox12b	0.7	0.782452
Olfr791	0.7	0.715589
Cox6b2	0.7	0.709476
Vmn1r55	0.7	0.603616
D130043K22Rik	0.7	0.598842
Alppl2	0.7	1.01753
Olfr193	0.7	0.961023
Vmn2r60	0.7	0.952562
Cyp2b10	0.696667	0.643017
Gm21882	0.696667	0.54299
Gm1140	0.696667	0.889109
Ivd	0.696667	0.816203
Gm5382; Gm5132	0.696667	0.715883
Gm8126	0.696667	0.41264
Erich5	0.693333	0.998882
Gm7903; Gm5128	0.693333	0.891621
Vmn1r227	0.693333	0.813725
Gm9758	0.693333	0.700991
Oosp3	0.693333	0.609267
Olfr830	0.693333	0.601311
Gm5726; Gm8677	0.693333	0.558195
Gm5726; Gm8677	0.693333	0.558195
Gm21608	0.693333	0.528635
Ctnna2	0.693333	0.936079
Fut7	0.693333	0.841591
Olfr108	0.693333	0.53273
Corin	0.69	0.878285
Pom121l2	0.69	0.962098
Gcat; Galr3	0.69	0.952412
Mroh2a	0.69	0.905776
Magi2	0.69	0.84075
Olfr917	0.69	0.74771
Olfr455	0.69	0.639314
Gm10354	0.69	0.605212
Vmn1r115	0.69	0.552709
Gm3147; A430089I19Rik	0.69	0.560903
Fmo2	0.69	0.750316
Gm12789	0.686667	0.957631
Tmem236	0.686667	0.827947
Gnat3	0.686667	0.745853
Olfr745	0.686667	0.719271
Cabp1	0.686667	0.620639
Vmn1r137; Vmn1r130; Vmn1r155	0.686667	0.608108
Vmn1r137; Vmn1r155	0.686667	0.608108
Ubqln3	0.686667	0.597384
Gm3278	0.686667	0.499476
Tulp1	0.686667	0.369798
Vmn1r234	0.686667	0.710859
Foxr2	0.686667	0.710709
Gm2030	0.686667	0.512561
Olfr352	0.683333	0.89334
Olfr148	0.683333	0.870612
9330159F19Rik	0.683333	0.856895
Klc2	0.683333	0.853858
Gabrb2	0.683333	0.81205
Duxbl2; Duxbl3	0.683333	0.721302
Duxbl3	0.683333	0.721302
Fbxw15	0.683333	0.715175
Spink11	0.683333	0.701098
Gm4201; Gm4141	0.683333	0.326308
Gm4141; Gm4201	0.683333	0.326308
Dpt	0.683333	1.0008
Iqcf4	0.683333	0.991781
Has1	0.683333	0.90439
Dnajc22	0.683333	0.889109
Tex36	0.68	0.854251
Btbd19	0.68	0.903374
Prima1	0.68	0.802376
Olfr1423	0.68	0.784587
Magea8	0.68	0.769733
Gm21726	0.68	0.754712
Olfr1324	0.68	0.744213
Ccdc149	0.68	0.664547
Unc119	0.68	0.562825
Gm3696	0.68	0.530466
Gm7980	0.676667	0.343855
Strc	0.676667	0.898006
6030498E09Rik	0.676667	0.765977
Pou6f2	0.676667	0.71659
Ptprk	0.676667	0.650207
Cbs	0.676667	0.641601
Pramel3	0.676667	0.513565
Gm4559	0.676667	0.856839
Nme5	0.676667	0.835749
Gm21905	0.676667	0.832807
Cfap70	0.673333	0.870612
Htr2c	0.673333	0.840258
Defb35	0.673333	0.829495
Ska3	0.673333	0.8274
Olfr1280	0.673333	0.745853
Gm3005; Gm2897	0.673333	0.246301
Abca8a	0.673333	0.90839
Kcnv1	0.673333	0.869203
Dok7	0.673333	0.862756
Aldh1l2	0.673333	0.856895
Olfr859	0.673333	0.793284
Scgb2b23-ps	0.673333	0.663154
Gm10436	0.673333	0.60554
Defb6	0.673333	0.531105
Krtap4-7	0.673333	0.700193
1700019M22Rik	0.673333	0.679682
Smok2a	0.673333	0.574947
Krt39	0.67	0.803724
Gm3763	0.67	0.491488
Olfr142	0.67	0.900496
Gm15401	0.67	0.873323
Nhs	0.67	0.857308
Gm17428	0.67	0.822018
Cphx1	0.67	0.794982
Gm10471; Gm7347	0.67	0.754527
Gm13304; Gm21541; Ccl21b	0.67	0.741077
Olfr510	0.67	0.729795
Lect2	0.67	0.587542
Gm11037	0.67	0.326635
Gm10985	0.67	0.60216
Gm9732	0.67	0.506841
Spdye4a	0.666667	0.900496
Gm17268	0.666667	0.858465
4930578I06Rik	0.666667	0.818024
Ces1h	0.666667	0.631092
Vmn2r-ps44	0.666667	0.542271
Txndc11	0.666667	0.471273
Olfr554	0.666667	0.886862
Zfp957	0.666667	0.883879
Nlrp5	0.666667	0.847805
Plppr5	0.666667	0.732021
Pde6b	0.663333	0.988206
Olfr49	0.663333	0.931012
Gm20806	0.663333	0.827958
Gm20806	0.663333	0.827958
Ms4a3	0.663333	0.679693
Gm4553	0.663333	0.676056
Gm5862	0.663333	0.641228
Speer4d	0.663333	0.639291
Gm9871	0.663333	0.576859
Slc22a14	0.663333	0.907014
Gm7020	0.663333	0.831608
Olfr1346	0.663333	0.811425
Ddx3y	0.663333	0.808449
B020004C17Rik	0.663333	0.784587
4430402I18Rik	0.663333	0.710473
Scgb1b7	0.663333	0.814968
Zfp365	0.663333	0.761698
Gm8237	0.66	0.403355
Obox3	0.66	0.381892
Cyp3a16	0.66	0.857632
Rxfp1	0.66	0.832609
Dhx35	0.66	0.822018
Olfr1104	0.66	0.782452
Orai3	0.66	0.780986
Sgcd	0.66	0.780944
Sstr3	0.66	0.761698
Agmat	0.66	0.710709
Rhox2a	0.66	0.628359
Tmem2	0.66	0.621569
Nudt7	0.66	0.587693
Gm21671	0.66	0.543636
Akr1d1	0.66	0.514488
Dennd5b	0.66	0.356659
Slc7a14	0.66	0.688354
Vmn1r160	0.66	0.479625
Olfr1294	0.66	0.801593
Pglyrp4	0.66	0.71659
Taar7f	0.656667	0.788627
Htr5b	0.656667	0.856839
Gstm7	0.656667	0.774676
Olfr575	0.656667	0.768848
Ffar1	0.656667	0.730295
Olfr1434	0.656667	0.612132
Gm10408	0.656667	0.423864
Fam181b	0.656667	0.902617
Gm5493	0.656667	0.881544
Lcn8	0.656667	0.87027
Gm20726	0.656667	0.664171
Gm17304	0.656667	0.606115
Ctxn3	0.656667	0.542776
Drd5	0.653333	0.956531
Gm1140; Gm14692	0.653333	0.954171
Cd300lf	0.653333	0.869323
Rnase9	0.653333	0.771454
Gm5483	0.653333	0.689449
Olfr1535	0.653333	0.665129
Smco2	0.653333	0.618355
Hnmt	0.653333	0.402796
Olfr814	0.653333	0.35279
LOC100861615; Gm3411	0.653333	0.25939
Cmtm4	0.653333	0.962098
Olfr1290	0.653333	0.911542
Cobl	0.653333	0.885461
Zfp473	0.653333	0.831608
Olfr656	0.653333	0.791467
Olfr1469	0.653333	0.784587
Vsig4	0.653333	0.779582
Hoxb4; Mir10a	0.653333	0.750963
Adamts16	0.653333	0.719271
Gm5820; Arhgap26	0.653333	0.719271
Olfr1136	0.653333	0.700675
Try10	0.653333	0.639314
4930447C04Rik	0.653333	0.821623
Ubac1	0.653333	0.62747
Reg3g	0.65	0.897867
4930548G14Rik	0.65	0.870612
Olfr477	0.65	0.870612
Olfr1366	0.65	0.869203
Cdh8	0.65	0.863751
Gm7929	0.65	0.826536
Olfr867	0.65	0.790034
Hcrtr2	0.65	0.784587
Fam174b	0.65	0.736617
Cpe	0.65	0.721302
Bean1	0.65	0.707049
Gm14345; Gm14351; Gm3750; Gm3701; Gm2933	0.65	0.473575
Olfr895	0.65	0.890079
Gm5477	0.65	0.711775
Mageb16-ps1	0.65	0.68247
Pkd2l2	0.65	0.623177
Olfr642	0.65	0.597488
Olfr822	0.65	0.56844
Trafd1	0.646667	0.889109
Lrig3	0.646667	0.889109
Sv2a	0.646667	0.8776
Gm20823	0.646667	0.8274
Baiap2l2	0.646667	0.792269
Ttk	0.646667	0.791321
Dhrs2	0.646667	0.786793
H2-M10.3	0.646667	0.763548
Sult2a7	0.646667	0.750366
Otog	0.646667	0.746882
Nceh1	0.646667	0.723353
Cldn34b1	0.646667	0.698925
Plk2	0.646667	0.682477
Tmem182	0.646667	0.676939
Sval3	0.646667	0.654983
Rnf212	0.646667	0.621594
Igf2bp2	0.646667	0.592912
Ociad2	0.646667	0.58872
Olfr1233	0.646667	0.550938
Prmt1	0.646667	0.484195
Trim80	0.646667	0.957631
Trp53inp2	0.643333	0.784587
Gm17618	0.643333	0.742884
Olfr123	0.643333	0.719271
Arhgap42	0.643333	0.639314
Gm10721	0.643333	0.466369
Skor1	0.643333	0.392919
Olfr380	0.643333	0.768848
Coil; 2210409E12Rik	0.643333	0.700675
1700024B05Rik	0.643333	0.588152
Cxcl9	0.643333	0.581748
Gm3893; 4933409K07Rik	0.643333	0.517314
Cphx2	0.643333	0.512949
Prr9	0.64	0.822851
Duox2	0.64	0.792703
Adgrf2	0.64	0.620553
Gpr85	0.64	0.543454
D830030K20Rik	0.64	0.528635
Efnb1	0.64	0.889109
Toporsl	0.64	0.842412
Gm11239	0.64	0.664547
Olfr308	0.64	0.657453
F830001A07Rik	0.64	0.591418
Tnfrsf1b	0.64	0.576307
Olfr617	0.64	0.496252
Rimklb	0.64	0.470961
Olfr1240	0.64	0.377523
Rnf169	0.636667	0.509117
Dnm3	0.636667	0.916144
4930564C03Rik	0.636667	0.862473
Tmem225	0.636667	0.8274
Gas2l1	0.636667	0.810121
Hrc	0.636667	0.804757
4933406J08Rik	0.636667	0.788627
Wdr88	0.636667	0.771145
Olfr541	0.636667	0.770617
Gk2	0.636667	0.76675
Nbas	0.636667	0.754527
Gm3443	0.636667	0.743145
Crem	0.636667	0.721302
Gm17654	0.636667	0.685911
Lce1a1	0.636667	0.665167
Tcp10b; Tcp10a	0.636667	0.657764
Olfr904	0.636667	0.654983
Gm17651	0.636667	0.639314
Krt4	0.636667	0.616005
BC048679	0.636667	0.611984
Gm14151	0.636667	0.60554
Nat3	0.636667	0.57113
Tcl1b3	0.636667	0.540756
Hpd	0.636667	0.520596
Plekhs1	0.636667	0.492995
4922502D21Rik	0.633333	0.875825
Slc12a1	0.633333	0.782452
Iigp1b	0.633333	0.756567
Cyp2j11	0.633333	0.723503
Gm17175	0.633333	0.679744
1810046K07Rik	0.633333	0.676262
Tgm3	0.633333	0.651402
Acnat2	0.633333	0.649191
Pnmal1	0.633333	0.608722
Proser2	0.633333	0.597384
Ankrd45	0.633333	0.565126
Mcemp1	0.633333	0.801593
Gm1987; Ccl21a	0.633333	0.670861
Gm10192	0.633333	0.549119
Gm8281	0.633333	0.531772
Calr4	0.633333	0.528635
Txndc8	0.63	0.868222
Smg6	0.63	0.8274
Chek1	0.63	0.754566
Gngt1	0.63	0.607988
Krtap5-2	0.63	0.603616
Tbata	0.63	0.84075
Olfr201	0.63	0.834145
Itga10	0.63	0.750316
Klhl1	0.63	0.598188
Vmn1r155; Vmn1r107; Vmn1r165	0.63	0.471954
Vmn1r155	0.63	0.471954
Ctla2a	0.63	0.779582
Unc13b	0.626667	0.556708
Ttc39d	0.626667	0.889109
Gm17660	0.626667	0.801593
Krtap5-3	0.626667	0.791467
Olfr978	0.626667	0.764657
Brca1	0.626667	0.738013
Ctla2b	0.626667	0.719271
Cntnap5c	0.626667	0.543454
Gsg1l2	0.626667	0.531105
Vmn1r206	0.626667	0.482632
Mup8; Mup9; Mup2; Mup1	0.626667	0.566695
Btk	0.626667	0.421147
Gm2837	0.626667	0.889109
Tmcc1	0.626667	0.741257
March10	0.623333	0.594015
Pld5	0.623333	0.907999
Gm5728; Gm8660	0.623333	0.705106
Gm5728; Gm8660	0.623333	0.705106
Alpk1	0.623333	0.867641
Ccdc89	0.623333	0.802278
Hs6st3	0.623333	0.791321
Tas2r119	0.623333	0.720007
Gm5084	0.623333	0.702959
Gm6455	0.623333	0.680015
Fam69c	0.623333	0.676939
Tmem144	0.623333	0.664547
Psapl1	0.623333	0.662551
Tff2	0.623333	0.662551
Noxred1	0.623333	0.596563
1300017J02Rik	0.623333	0.580835
Vmn2r98	0.623333	0.556103
4930572O03Rik	0.623333	0.525127
Kcnu1	0.623333	0.517872
Tas2r123	0.623333	0.509435
Olfr10	0.623333	0.339596
Npas1	0.623333	0.733102
Scgb2b17	0.62	0.328409
Kazald1	0.62	0.892958
Gm6482	0.62	0.870612
9230113P08Rik	0.62	0.832807
Vmn1r69	0.62	0.779
Vmn1r76	0.62	0.720007
Gm9884	0.62	0.710137
Efhb	0.62	0.703548
Gm5709	0.62	0.669786
Vmn2r82	0.62	0.64847
Etd	0.62	0.603087
Lrrc4c	0.62	0.56426
Gm3029	0.62	0.546233
Vmn1r86	0.62	0.543698
Dpyd	0.62	0.508891
AW112010	0.62	0.763548
Vmn1r181	0.62	0.729534
Vmn1r122	0.62	0.723756
Cacng3	0.62	0.676939
Scgb1b20	0.62	0.668861
C87499	0.62	0.664547
Speer4c	0.62	0.315743
Mlkl	0.616667	0.718067
Gm13304	0.616667	0.628986
4930431F12Rik	0.616667	0.88134
Gm10109	0.616667	0.874588
Ceacam5	0.616667	0.84539
Stil	0.616667	0.793256
Olfr1112	0.616667	0.75749
Igsf5	0.616667	0.702472
Gm12394	0.616667	0.679693
Taar7a	0.616667	0.672579
Gm21834	0.616667	0.671489
Csprs	0.616667	0.662504
Klk1b4	0.616667	0.562722
1700011L22Rik	0.616667	0.483024
Lrrc41	0.616667	0.929598
1700020N15Rik	0.616667	0.862756
Gm1758	0.616667	0.743004
Olfr596	0.616667	0.698925
Olfr218	0.616667	0.696158
Robo2	0.616667	0.680731
Mup2; Mup1	0.616667	0.664322
1700049E17Rik1	0.616667	0.651402
Serpinb3c	0.616667	0.616005
Socs3	0.616667	0.600512
Rab11fip4	0.616667	0.591452
Olfr493	0.616667	0.470717
St6gal2	0.616667	0.444971
Slc35f6; Mir5625	0.616667	0.731023
Taar7d	0.616667	0.692781
Dnah7b	0.613333	0.531772
Nipsnap3a	0.613333	0.508544
C1qb	0.613333	0.776628
Six1	0.613333	0.75749
Agap1	0.613333	0.72414
Ptdss2	0.613333	0.668393
Slfn4	0.613333	0.664391
Nr1h5	0.613333	0.542004
Olfr1258	0.613333	0.530886
Scnn1a	0.613333	0.528635
Speer4b	0.613333	0.526531
Vmn1r26	0.613333	0.486459
Ces1f	0.613333	0.478636
Lilr4b	0.613333	0.790583
Defb20	0.613333	0.62494
E330014E10Rik; Gm3286	0.61	0.62494
Foxj1; Rnf157	0.61	0.606301
Cyp7a1	0.61	0.591418
Gm16430	0.61	0.308246
Spock3	0.61	0.874809
Mageb1; Mageb2	0.61	0.774616
Sgce	0.61	0.742884
Gm17093	0.61	0.709151
Olfr286	0.61	0.666234
2210407C18Rik	0.61	0.620553
Ptpro	0.61	0.614898
Tppp	0.61	0.609992
Gm17727; D730048I06Rik	0.61	0.497014
Abcc3	0.61	0.827947
Olfr1120	0.61	0.813499
Gm21966	0.61	0.787121
Gm10595	0.61	0.787121
Gm8180	0.61	0.744645
Efcab11	0.61	0.742844
Tiam2	0.61	0.729795
Entpd1	0.61	0.711775
1700013H16Rik	0.61	0.677895
Gm10147; Gm10096; Gm10486; Gm10488	0.61	0.597384
Ttc39c	0.61	0.374144
Ifna6; Ifnab	0.606667	0.834543
Fanca	0.606667	0.822851
4930553M12Rik	0.606667	0.744645
Slc35d3	0.606667	0.729534
Tshb	0.606667	0.697317
Olfr1396	0.606667	0.626057
Olfr1441	0.606667	0.467169
Cdh18	0.606667	0.822018
Cpne6	0.606667	0.791467
Sptan1	0.606667	0.784587
Vmn2r69	0.606667	0.76117
Ppp4r4	0.606667	0.722667
Olfr1163	0.606667	0.664391
Syndig1	0.606667	0.63324
Mpzl1	0.606667	0.57897
Morf4l1-ps1	0.606667	0.576891
Ptpn3	0.606667	0.531105
Gm8247	0.606667	0.504358
Fbxw16	0.606667	0.478636
Gm21119	0.606667	0.425412
Gm8050	0.603333	0.47265
Slc37a1	0.603333	0.870571
Lep	0.603333	0.830354
Nmnat3	0.603333	0.76675
Bsph2	0.603333	0.759459
Nubpl	0.603333	0.742884
Nudt12	0.603333	0.733572
Gm9140	0.603333	0.733572
Gm19956	0.603333	0.72818
Slc25a38	0.603333	0.715589
Tcf7l1	0.603333	0.715175
Gm13304	0.603333	0.705541
Ccl21b; Gm13304	0.603333	0.705541
Thegl	0.603333	0.601311
Vmn2r80	0.603333	0.540347
Gm4836; Gm10486	0.603333	0.463068
Vmn1r83	0.603333	0.454928
Vmn1r39	0.603333	0.431721
Spaca5	0.603333	0.42297
Nts	0.603333	0.416001
Slamf9	0.6	0.873778
Fbxl13	0.6	0.787201
Figla	0.6	0.784587
Hhip	0.6	0.782452
Foxr1	0.6	0.779968
Apba1	0.6	0.64963
1700013D24Rik	0.6	0.539851
Khdrbs3	0.6	0.889109
Olfr1131	0.6	0.836914
Prl4a1	0.6	0.811788
Krt76	0.6	0.782452
Kcns2	0.6	0.7673
Pdpn	0.6	0.714105
Ly6g6f	0.6	0.698214
Olfr1271	0.6	0.664322
Gm428	0.6	0.662639
Gm20831	0.6	0.65108
Lipg	0.6	0.594469
Atp6ap1l	0.6	0.594171
Oxsm	0.6	0.594015
Slitrk1	0.6	0.574374
Dcpp3	0.6	0.514516
Slco1a1	0.596667	0.805515
Poln; Haus3	0.596667	0.7319
4930504O13Rik	0.596667	0.713669
Gm20823	0.596667	0.655979
Olfr1222	0.596667	0.575279
Gm21870	0.596667	0.52093
Iqcf3	0.596667	0.474839
Mup2; Mup10; Mup11; Mup1	0.596667	0.463343
Krtap5-5	0.596667	0.807537
Mansc4	0.596667	0.793284
Epb41l4b	0.596667	0.769394
Steap3	0.596667	0.746882
Erich2	0.596667	0.746882
C5ar2	0.596667	0.692781
Vmn2r89	0.596667	0.651029
Olfr878	0.596667	0.646775
Cabyr	0.596667	0.627428
Olfr138	0.596667	0.595068
Gm6502; Gm6468	0.596667	0.517872
Olfr1026	0.596667	0.846959
Pgf	0.596667	0.664547
Fpgs; Mir8093	0.596667	0.639314
Gm7945	0.596667	0.500206
9430015G10Rik	0.596667	0.402796
Arhgap36	0.593333	0.667921
Gm3045	0.593333	0.791467
Usp35	0.593333	0.758857
Thbd	0.593333	0.742884
Olfr998	0.593333	0.739274
Olfr1198	0.593333	0.72818
Skint6	0.593333	0.709987
Abcd2	0.593333	0.702472
Prss55	0.593333	0.699603
Ppp1r3d	0.593333	0.630472
Tacr1	0.593333	0.611163
Gm3558	0.593333	0.497754
Gca	0.593333	0.487459
Gm11034	0.593333	0.431201
Defb11	0.593333	0.836891
Mum1l1	0.593333	0.779
Olfr576	0.593333	0.754527
Gm7762	0.593333	0.754259
Rnls	0.593333	0.671377
Mapk7	0.593333	0.656525
Acsf2	0.593333	0.633288
Runx1t1	0.593333	0.570856
Olfr39	0.593333	0.549495
Ovch2	0.593333	0.500206
Bcl2l10	0.593333	0.393406
Gm3532	0.59	0.386756
Lrrtm3	0.59	0.712023
Fads2	0.59	0.862965
Vip	0.59	0.844261
Tex38	0.59	0.822851
Adamts4	0.59	0.731734
Plxnc1	0.59	0.729587
Olfr641	0.59	0.720007
Olfr784	0.59	0.674499
Ifnb1	0.59	0.664322
Gm4894	0.59	0.649441
Mmp1a	0.59	0.629515
1700011H14Rik	0.59	0.605212
Meioc	0.59	0.592305
Nudt10	0.59	0.550938
Olfr494	0.59	0.528635
Tgfbi	0.59	0.500206
Olfr1033	0.586667	0.805296
Nlrp14	0.586667	0.776508
Olfr957	0.586667	0.754527
Pdlim3	0.586667	0.729534
Olfr1313	0.586667	0.701098
Olfr307	0.586667	0.689355
Ppil6	0.586667	0.604301
Serpinb3a	0.586667	0.558056
Mad2l2	0.586667	0.847207
Clrn2	0.586667	0.821555
Vash1	0.586667	0.780234
Olfr384	0.586667	0.71659
Magea5	0.586667	0.684637
Gm17404	0.586667	0.639314
Ttc12	0.586667	0.615111
Spink4	0.586667	0.561265
1700012A03Rik	0.586667	0.473336
Spp1	0.583333	0.8776
Smtnl2	0.583333	0.870571
Olfr509	0.583333	0.827947
Myocd	0.583333	0.794982
Olfr485	0.583333	0.782452
Slc22a23	0.583333	0.777616
Gm11939	0.583333	0.741257
1700028P14Rik	0.583333	0.738162
Cldn34b2	0.583333	0.669786
Prss58	0.583333	0.641601
Olfr347	0.583333	0.459526
Gm10663	0.583333	0.25007
Olfr742	0.583333	0.82874
Lyz1	0.583333	0.744645
Olfr459	0.583333	0.705031
Samd14	0.583333	0.69735
Col5a3	0.583333	0.674499
Pkn1	0.583333	0.673259
Slco6b1	0.583333	0.654798
Lix1	0.583333	0.636757
Ccdc9	0.583333	0.616005
Olfr593	0.583333	0.562779
Sgpl1	0.583333	0.528832
Apoh	0.583333	0.523228
Olfr1006	0.583333	0.50722
Vmn2r30	0.583333	0.418285
Gm10718; Gm10722	0.583333	0.662551
Tex29	0.583333	0.3935
Col8a2	0.58	0.723756
Ces1g	0.58	0.862976
Gm21951	0.58	0.784587
Slitrk2	0.58	0.780764
Gap43	0.58	0.771145
Aldh7a1	0.58	0.753612
Trim2	0.58	0.742109
Csn1s2a	0.58	0.694267
Obp2b	0.58	0.691588
Cd209c	0.58	0.691264
Lypd6	0.58	0.654421
Esp23	0.58	0.647164
2010107G12Rik	0.58	0.585444
Rhox4e	0.58	0.561912
Adamts17	0.58	0.557551
Fbxo22	0.58	0.529832
Muc1	0.58	0.522791
Vmn1r123	0.58	0.509369
Olfr1189	0.58	0.31705
Olfr1373	0.58	0.806755
Lyrm7	0.58	0.509822
Ano1	0.576667	0.598188
Slc5a4b	0.576667	0.810121
Olfr667	0.576667	0.784587
Ecm2	0.576667	0.755977
Tex26	0.576667	0.715107
Olfr720	0.576667	0.702959
Areg	0.576667	0.559309
Olfr33	0.576667	0.840048
Gm6034	0.576667	0.745957
Cyp2c29; Cyp2c53-ps	0.576667	0.727167
Olfr1274-ps	0.576667	0.726101
Fam19a2	0.576667	0.713855
Gm5114	0.576667	0.651029
AA474331	0.576667	0.649441
Cenpw	0.576667	0.509178
Cyp8b1	0.576667	0.473336
Nxpe2	0.576667	0.415208
Gm3629; Gm2897	0.576667	0.197288
Gm3739	0.576667	0.197288
Cckbr	0.576667	0.736947
Gm21883	0.576667	0.720007
Olfr1143	0.573333	0.745957
Arl14	0.573333	0.687873
Gm10576	0.573333	0.686927
Hbb-bh1	0.573333	0.822018
St8sia2	0.573333	0.791321
Ang6	0.573333	0.787201
Lyzl6	0.573333	0.776738
Hsd11b2	0.573333	0.736947
Olfr943	0.573333	0.733102
Cbln2	0.573333	0.694299
Oog2	0.573333	0.679693
LOC102634852	0.573333	0.674124
Trim26	0.573333	0.671489
Olfr688	0.573333	0.657678
Cryaa	0.573333	0.638388
Lalba	0.573333	0.613051
Olfr231	0.573333	0.601157
Trp63	0.573333	0.600512
Piwil4	0.573333	0.590778
Spink13	0.573333	0.552091
Cyp2j12	0.573333	0.546403
Clec4e	0.573333	0.546369
Olfr1155	0.573333	0.541283
Spta1	0.573333	0.530466
Vmn1r16	0.573333	0.501789
Pramef17	0.573333	0.450051
Olfr1217	0.573333	0.382552
Olfr782	0.573333	0.378795
Sprr2e	0.573333	0.843414
Gm2046	0.573333	0.569199
Popdc3	0.573333	0.545622
Gm21977	0.573333	0.381947
Gm26919; Gm27047; Gm26996; RP23-301L2.2; RP23-134A10.2; LOC100862219	0.573333	0.275239
Barhl2	0.57	0.792755
Srrm4	0.57	0.782452
Gm21739	0.57	0.772443
Frmpd3	0.57	0.754527
Olfr47	0.57	0.74771
Ccdc122	0.57	0.73658
Nif3l1	0.57	0.736439
Gm14548; Pira11; Pira2; Pira4; Pira7	0.57	0.720007
Olfr693	0.57	0.719271
Mettl7a3	0.57	0.71659
Olfr329-ps; Olfr330	0.57	0.715175
Olfr434	0.57	0.681376
Pigz	0.57	0.679718
Olfr1087	0.57	0.678288
5430402E10Rik	0.57	0.609992
Tas2r118	0.57	0.598188
Chrd	0.57	0.596563
Olfr1029	0.57	0.577708
LOC100504725	0.57	0.574598
Cypt8; Cypt7; Cypt1	0.57	0.554218
E330017A01Rik	0.57	0.536392
Gm3264	0.57	0.419293
Tsga13	0.57	0.391102
Nanos2	0.57	0.822018
4930402K13Rik	0.57	0.71659
Fgfr3	0.57	0.711775
Ooep	0.57	0.709448
Klhdc4	0.57	0.685287
Gm4187; Gm4133	0.57	0.429496
Gm4133; Gm4187	0.57	0.429496
Ms4a5	0.57	0.399643
Il17f	0.566667	0.750821
Gm4841	0.566667	0.733572
Olfr1505	0.566667	0.697317
Gm4792	0.566667	0.661285
Lrrc45	0.566667	0.629039
Gsdmc2	0.566667	0.565126
Ttc21a	0.566667	0.840655
Olfr724	0.566667	0.836528
Taar6	0.566667	0.813725
Tor1b	0.566667	0.80019
Vmn1r195	0.566667	0.784259
Sergef	0.566667	0.782452
Frem1	0.566667	0.780923
Olfr1341	0.566667	0.762405
Mfi2	0.566667	0.744638
Tll2	0.566667	0.742884
Enox1	0.566667	0.719271
Smad6	0.566667	0.715883
4933400A11Rik	0.566667	0.702472
Magea3	0.566667	0.652327
Defa21	0.566667	0.644655
Mcpt8	0.566667	0.6401
Mrgpra4	0.566667	0.627428
Olfr659	0.566667	0.624417
Klk1b7-ps	0.566667	0.623177
Olfr452	0.566667	0.612496
Olfr811	0.566667	0.579269
Defb39	0.566667	0.534148
LOC101056159	0.566667	0.517872
Fxyd2	0.566667	0.515446
Vmn2r38	0.566667	0.494347
Skint9	0.566667	0.493401
Cldn34b4	0.566667	0.453765
Gm5111	0.566667	0.437723
Pex14	0.566667	0.715589
Adam26a	0.563333	0.606969
Olfr553	0.563333	0.477663
Pnma1	0.563333	0.784587
Lrrd1	0.563333	0.756626
Smok4a	0.563333	0.747252
Olfr58	0.563333	0.723756
Pcdh8	0.563333	0.720007
Vmn2r46	0.563333	0.711775
B4galt7	0.563333	0.697129
Dhps	0.563333	0.690557
Olfr1270	0.563333	0.683097
Grsf1	0.563333	0.665167
Olfr338	0.563333	0.662665
Gm26620	0.563333	0.654983
1700024P16Rik	0.563333	0.649935
Clec3b	0.563333	0.64963
Tlx1	0.563333	0.629674
Olfr78; Olfr560	0.563333	0.613181
Fbxo36	0.563333	0.597384
Tm9sf1	0.563333	0.57113
1700034O15Rik	0.563333	0.543544
Havcr2	0.563333	0.525127
Rhox2d	0.563333	0.512949
Rxfp3	0.563333	0.475491
Gm4884	0.563333	0.472706
Zfp536	0.563333	0.453125
Ago4	0.563333	0.353448
Vmn1r188	0.563333	0.341605
Plac8	0.563333	0.324624
4732471J01Rik	0.56	0.789019
Olfr558	0.56	0.766916
Tpo	0.56	0.75749
Sstr4	0.56	0.744645
Trim30c	0.56	0.716732
Ddo	0.56	0.710859
Wdpcp	0.56	0.697317
Acss3	0.56	0.689355
Esam	0.56	0.665167
4933405O20Rik	0.56	0.662994
Cts6	0.56	0.660921
Fam24a	0.56	0.628144
Nap1l5	0.56	0.611163
1700012B07Rik	0.56	0.598738
V1rg10; Vmn1r79	0.56	0.598674
Ppip5k1	0.56	0.596563
Olfr140	0.56	0.550432
Rgs7	0.56	0.542004
Gm21789	0.56	0.540819
Ccdc18	0.56	0.522813
Gm10488; Gm10487; Gm10096; Gm10486	0.56	0.496252
Gm2381	0.56	0.466326
Scgb2b26	0.56	0.454883
Gm7970	0.56	0.238804
Gm2974	0.56	0.206546
Vmn1r91	0.56	0.399557
Idnk	0.556667	0.827125
Taar8b	0.556667	0.800512
Cyp2d12	0.556667	0.764028
Zfp551	0.556667	0.750821
Gm12169	0.556667	0.746882
Gm8672	0.556667	0.692575
Misp	0.556667	0.689849
Fezf1	0.556667	0.642933
Myct1	0.556667	0.620042
Olfr1391	0.556667	0.608108
Paqr7	0.556667	0.600512
Sox6	0.556667	0.590935
Atp1b4	0.556667	0.5598
Gm2825	0.556667	0.473479
Vmn2r47	0.556667	0.463068
Cngb1	0.556667	0.453765
Olfr1170	0.556667	0.41455
Gm2799; Gmcl1l	0.556667	0.363959
Ccdc14	0.556667	0.587693
Morn2	0.556667	0.814856
Ccl21a; Gm1987	0.556667	0.687873
Rhou	0.553333	0.679744
Zscan4a	0.553333	0.598738
Myoz1	0.553333	0.782452
Casp12	0.553333	0.737399
Lca5l	0.553333	0.70911
Olfr723	0.553333	0.692017
Gm4847	0.553333	0.643629
Gm5415	0.553333	0.639314
Dpysl5	0.553333	0.606301
Drp2	0.553333	0.606115
9230104L09Rik	0.553333	0.60216
Mrgpra2b	0.553333	0.598738
Snrnp40	0.553333	0.574633
Gm5544	0.553333	0.572503
Etv3	0.553333	0.544583
Mucl2; Mucl1	0.553333	0.538551
Vsnl1	0.553333	0.531105
Trdmt1	0.553333	0.484787
Trim55	0.553333	0.770602
Gm14412	0.553333	0.748957
Nipal2	0.553333	0.711926
Zbed4	0.553333	0.679718
Gm10772	0.553333	0.679693
	0.553333	0.679693
Olfr725	0.553333	0.663562
Cubn	0.553333	0.621156
B020031M17Rik	0.553333	0.597384
Gm10160	0.553333	0.597384
Olfr1252; Olfr1245	0.553333	0.552236
Otop2	0.553333	0.509178
Olfr1311	0.553333	0.49001
Gm8290	0.553333	0.471351
Olfr55	0.55	0.557376
Col4a2	0.55	0.79491
1500004A13Rik	0.55	0.762405
Olfr320	0.55	0.734738
Olfr763	0.55	0.638991
E330021D16Rik	0.55	0.473336
Gm11709	0.55	0.443241
4933430I17Rik	0.55	0.767893
Hoxd10	0.55	0.761099
Clec2h	0.55	0.756626
Cyp2b13	0.55	0.742261
Olfr926	0.55	0.72414
Akr1c20	0.55	0.702472
1700017N19Rik	0.55	0.674029
Oasl2	0.55	0.666169
Gm21827	0.55	0.653573
Tlr4	0.55	0.632684
Saa1	0.55	0.597384
Gm3106; Gm3139	0.55	0.582072
Olfr290	0.55	0.552091
Olfr810	0.55	0.516862
Mafg	0.55	0.494347
Barx2	0.55	0.473307
Gm7244	0.55	0.438942
4930447A16Rik	0.55	0.408389
Olfr1249	0.55	0.762405
Tas2r114	0.55	0.611163
LOC100503047; Gm10264	0.55	0.579683
Kdelr3	0.55	0.442836
Wfdc17	0.546667	0.442836
Faap100	0.546667	0.784587
Vpreb2	0.546667	0.750316
2310016G11Rik	0.546667	0.706641
Fzd9	0.546667	0.697317
Olfr435	0.546667	0.656525
Zfp61	0.546667	0.59937
Olfr1318	0.546667	0.589131
Taar9	0.546667	0.57721
Olfr1176	0.546667	0.574947
Aif1l	0.546667	0.56844
Rhox4a	0.546667	0.530886
Olfr1106	0.546667	0.522278
Gm8068	0.546667	0.413464
Gm3594	0.546667	0.364918
Gm3594	0.546667	0.364918
Dhcr7	0.546667	0.813725
Teddm1a	0.546667	0.788374
Fam107a	0.546667	0.74771
Sec14l3	0.546667	0.465332
Gm11116	0.546667	0.253738
Taz	0.546667	0.770625
Olfr298	0.546667	0.572914
Gm20741	0.543333	0.790034
Ankef1; BC034902	0.543333	0.678288
Hsd17b7	0.543333	0.677168
Fstl3	0.543333	0.671489
Osbpl1a	0.543333	0.631092
Defb23	0.543333	0.582072
Gm13298; Fam205a3; Gm21598	0.543333	0.557381
Lrrc14	0.543333	0.543454
A630033H20Rik	0.543333	0.455446
4932429P05Rik	0.543333	0.416848
Fbxo48	0.543333	0.409045
Agtr1a	0.543333	0.770539
Slc38a8	0.543333	0.724562
Ear-ps8	0.543333	0.721302
Opn3	0.543333	0.715589
Agxt	0.543333	0.70911
Olfr1362	0.543333	0.705106
BC048507	0.543333	0.697317
Olfr923	0.543333	0.697317
Tex24	0.543333	0.694922
Pilrb2	0.543333	0.665129
Frmd6	0.543333	0.660463
Olfr180	0.543333	0.654983
Tnfrsf13b	0.543333	0.636437
Kcnma1	0.543333	0.605212
V1ra8	0.543333	0.594469
Dmxl2	0.543333	0.592305
Olfr1066	0.543333	0.589316
Klhl30	0.543333	0.579683
Vmn1r212	0.543333	0.564474
Zic5	0.543333	0.5598
Olfr883	0.543333	0.504378
Fam150a	0.543333	0.479625
Gm21293; Gm4340	0.543333	0.475292
Rorc	0.543333	0.447903
Kcns1	0.543333	0.403626
Pqlc3	0.54	0.715175
Slc43a3	0.54	0.673215
Gip	0.54	0.546369
Serpinb6b	0.54	0.545416
Crisp2	0.54	0.458631
Gm7978; BC061212	0.54	0.72818
Vmn1r173	0.54	0.725486
Fcrlb	0.54	0.722284
Zan	0.54	0.720007
Iltifb	0.54	0.686899
Izumo3	0.54	0.654983
Prss30	0.54	0.654075
Ccdc17	0.54	0.624173
Samt3	0.54	0.606301
Pclo	0.54	0.575879
Rubcn	0.54	0.563629
Spon2	0.54	0.539697
Prl7b1	0.54	0.508156
Slc27a5	0.54	0.475733
Olfr1138	0.54	0.466326
Hrasls5	0.54	0.405012
Olfr1338	0.54	0.683097
Mmp13	0.54	0.672579
Cyp1a1	0.54	0.669786
3110002H16Rik	0.54	0.630679
Tmem29	0.54	0.431063
Vmn1r166; Vmn1r131; Vmn1r111	0.54	0.190631
Vmn1r138; Vmn1r111	0.54	0.190631
Vmn1r131; Vmn1r138; Vmn1r166; Vmn1r111	0.54	0.190631
Cacfd1	0.54	0.366876
Gm7233	0.536667	0.209552
Aff2	0.536667	0.793256
Brs3	0.536667	0.727334
Drd4	0.536667	0.711775
Olfr1278	0.536667	0.661285
Eef2k	0.536667	0.654115
Ano4	0.536667	0.63324
Gm21936	0.536667	0.629592
Ssxb9	0.536667	0.617086
Zfp185	0.536667	0.546369
Zfp711	0.536667	0.542271
Olfr125	0.536667	0.540728
Cldn9	0.536667	0.520596
Map1b	0.536667	0.489355
Ccdc83	0.536667	0.474172
Kcnk2	0.536667	0.359362
Olfr1480	0.536667	0.350156
Gm10139	0.536667	0.322909
Acox3	0.536667	0.782452
Olfr1532-ps1	0.536667	0.750821
Cd244	0.536667	0.721085
Tubb1	0.536667	0.705106
Slc22a29	0.536667	0.665092
Oprk1	0.536667	0.616081
Gm20877	0.536667	0.597384
Ppie	0.536667	0.581341
Cyp2j9	0.536667	0.562956
Ceacam12	0.536667	0.509369
Gm10591	0.536667	0.48807
Krtap19-9a	0.536667	0.387653
4930423O20Rik	0.536667	0.646144
Speer4a; Gm10471	0.536667	0.574143
Olfr247; Gm10310	0.536667	0.502226
Gm16405	0.536667	0.251785
Gm16405	0.536667	0.251785
Smox	0.533333	0.645292
Ifitm6	0.533333	0.61029
Hormad2	0.533333	0.591418
Prss40	0.533333	0.534065
Duxbl2; Duxbl3; Duxbl1	0.533333	0.496252
Gm5409	0.533333	0.721085
Olfr1484	0.533333	0.710473
Gm6300	0.533333	0.651029
Tbc1d14	0.533333	0.629674
Olfr514	0.533333	0.618998
Gad2	0.533333	0.598917
Olfr1048	0.533333	0.584556
Gm7444	0.533333	0.582055
Opn5	0.533333	0.579769
Lrrc75a	0.533333	0.576122
Tktl1	0.533333	0.550499
Rhod	0.533333	0.528635
Gpx2	0.533333	0.525127
Cypt12	0.533333	0.509369
Fmo9	0.533333	0.50309
St6galnac2	0.533333	0.501385
Plat	0.533333	0.481474
Fam110b	0.533333	0.451094
Khdc3	0.533333	0.442836
Gm8453; Gm4498; Vmn1r118	0.533333	0.376778
Vmn1r118	0.533333	0.376778
Vmn1r118; Gm4498; Gm8453	0.533333	0.376778
Gm14374	0.533333	0.342138
Emcn	0.533333	0.704878
Loxl4	0.53	0.685911
Olfr373	0.53	0.569664
Gm10666; Vmn1r93	0.53	0.235354
Gm10666; Vmn1r93	0.53	0.235354
Chga	0.53	0.742884
Olfr522	0.53	0.721085
Azin1	0.53	0.720381
Hsd17b2	0.53	0.705474
Gm21778	0.53	0.677255
Olfr728	0.53	0.662665
Clca1	0.53	0.628144
Smcp	0.53	0.589623
Prl3c1	0.53	0.570246
Gstm5	0.53	0.531105
Nupl2	0.53	0.531105
Adra1d	0.53	0.527836
Ksr2	0.53	0.481474
Mxra8	0.53	0.357742
Vmn1r61	0.53	0.754259
Skint1	0.53	0.679693
G630093K05Rik	0.53	0.674889
Vmn2r41	0.53	0.533241
Rundc3b	0.53	0.523398
Gm11360	0.53	0.487802
1700016C15Rik	0.53	0.471482
Slc1a2	0.53	0.470089
Sgol1	0.53	0.40446
Scgb1b3	0.53	0.333532
Olfr1337	0.53	0.295052
Col4a6	0.526667	0.715175
Smim22	0.526667	0.681985
Pvrl2	0.526667	0.664322
Veph1	0.526667	0.649935
Cdh2	0.526667	0.620764
Olfr678	0.526667	0.60386
Pcyox1l	0.526667	0.597222
Olfr1272	0.526667	0.592912
Cep85	0.526667	0.575642
Gm13150	0.526667	0.545178
Ccl19	0.526667	0.531105
Gm2023; Ccl19	0.526667	0.531105
Cd40	0.526667	0.531105
Etv1	0.526667	0.530516
Lig3	0.526667	0.472157
Vmn1r25	0.526667	0.463068
Tas2r107	0.526667	0.458631
Lipf	0.526667	0.439998
Gm2964	0.526667	0.388127
Gm19399	0.526667	0.297241
Olfr870	0.526667	0.723353
Adamtsl2	0.526667	0.720381
Omd	0.526667	0.704781
Gm4871	0.526667	0.693443
Tlr13	0.526667	0.677895
Car7	0.526667	0.620042
Zswim1	0.526667	0.620042
Itgad	0.526667	0.608108
Bpifa3	0.526667	0.600512
Olfr15	0.526667	0.579683
Fan1	0.526667	0.531211
Vmn2r124	0.526667	0.528635
Tas2r116	0.526667	0.521358
2200002J24Rik	0.526667	0.516743
Col6a4	0.526667	0.496596
Bmp5	0.526667	0.494347
Vmn1r121	0.526667	0.436695
Lrrc8d	0.526667	0.423864
Vmn1r192	0.526667	0.404109
Ecsit	0.523333	0.724562
Adam12	0.523333	0.715175
Morn3	0.523333	0.591064
Ephb1	0.523333	0.531772
Lpl	0.523333	0.441803
2310001K24Rik	0.523333	0.734738
Lcn11	0.523333	0.71233
Rhox4a2; Rhox4a	0.523333	0.691566
A530084C06Rik	0.523333	0.662526
Cpne4	0.523333	0.645292
Pla2g1b	0.523333	0.641215
Tmem252	0.523333	0.620042
Gm17732	0.523333	0.591452
Dsg1a	0.523333	0.589167
9530002B09Rik	0.523333	0.58763
Hira	0.523333	0.58614
Tspan17	0.523333	0.583518
Ros1	0.523333	0.556088
Stra6l	0.523333	0.540728
Gm14137	0.523333	0.540451
Cldn34b3	0.523333	0.531772
Casr	0.523333	0.531105
Olfr1431	0.523333	0.528635
Cnpy1	0.523333	0.52684
Prkg1	0.523333	0.518258
4930538K18Rik	0.523333	0.517166
Pip5kl1	0.523333	0.502226
Fxr2	0.523333	0.430245
Topaz1	0.523333	0.373644
Gm8229; Gm3370	0.523333	0.351565
Gm8271	0.523333	0.398578
E130112N10Rik; Vamp1	0.52	0.590935
Slc6a19	0.52	0.587309
Gm21961	0.52	0.336901
H2-Eb2	0.52	0.767605
Olfr97	0.52	0.736617
Klra16	0.52	0.734738
4833427G06Rik	0.52	0.693674
Tspyl5	0.52	0.657453
Flrt3	0.52	0.628607
Arhgap32	0.52	0.626422
Cuzd1	0.52	0.624417
2610203C22Rik	0.52	0.622756
Cldn19	0.52	0.620042
Fzd1	0.52	0.597384
Il20rb	0.52	0.5835
Arhgap44	0.52	0.57113
Catsper4	0.52	0.566695
D330045A20Rik	0.52	0.560903
Cldn34a	0.52	0.545418
4933411K16Rik; Hoga1	0.52	0.537366
Vmn2r111	0.52	0.528832
Sprr4	0.52	0.528516
Vmn1r51	0.52	0.525824
Nacad	0.52	0.524938
Lin52	0.52	0.524938
Ube2d2b	0.52	0.52417
Vmn2r70	0.52	0.517314
Tmub2	0.52	0.511302
Adgre1	0.52	0.463622
Il1rap	0.52	0.453837
Antxrl	0.52	0.435341
Gm5458	0.52	0.383248
Gm10377; Gm10375	0.52	0.281431
Olfr801	0.516667	0.770617
Grwd1	0.516667	0.764657
Calm4	0.516667	0.726101
Rcan2	0.516667	0.725918
Slc29a2	0.516667	0.698925
Car14	0.516667	0.693147
Ciita	0.516667	0.687873
Gm9964	0.516667	0.681377
Gm20830	0.516667	0.679718
Efcab12	0.516667	0.677255
Prg2	0.516667	0.677255
Kcnip4	0.516667	0.669373
Cox7b2	0.516667	0.622702
Olfr92	0.516667	0.621292
Per3	0.516667	0.620042
Rhox7a	0.516667	0.619544
Armc3	0.516667	0.599073
Dcaf4	0.516667	0.597391
Hmgcr	0.516667	0.591418
Ppp1r36	0.516667	0.589316
Fate1	0.516667	0.560145
Olfr44	0.516667	0.5598
Lsr	0.516667	0.543454
Vmn2r75	0.516667	0.537026
Kif14	0.516667	0.493401
Hist4h4	0.516667	0.474669
Kcna10	0.516667	0.453125
Kcnd2	0.516667	0.452987
Echdc2	0.516667	0.421598
Sox11	0.516667	0.419656
Enkur	0.516667	0.419603
Zwilch	0.516667	0.366005
Olfr765	0.516667	0.351135
D830013O20Rik	0.516667	0.691588
Clca3b	0.516667	0.635282
Myl4	0.516667	0.579269
Atp2b4	0.516667	0.464799
4930578C19Rik	0.516667	0.42297
Ajuba	0.513333	0.715739
Tctn3	0.513333	0.707049
Olfr1062	0.513333	0.671489
Capn11	0.513333	0.639314
Gatm	0.513333	0.629278
Bbox1	0.513333	0.628144
BC061212	0.513333	0.606115
Stc2	0.513333	0.567524
Slc47a1	0.513333	0.565754
Cyp2a12	0.513333	0.548086
Aldh1l1	0.513333	0.542271
Olfr149	0.513333	0.527907
Olfr1475	0.513333	0.526115
Olfr577	0.513333	0.501103
Gm3099	0.513333	0.497754
Mrgpra7	0.513333	0.46942
Gm6811	0.513333	0.428419
Trpc2; Xndc1; Xntrpc	0.513333	0.288133
Jakmip2	0.513333	0.735617
Rgs6	0.513333	0.724723
4930503B20Rik	0.513333	0.648739
A830005F24Rik	0.513333	0.620984
Pdzd2	0.513333	0.60554
Olfr876	0.513333	0.523278
Olfr351	0.513333	0.477596
Gm4692	0.513333	0.465084
Srrd	0.513333	0.400238
Prl7c1	0.513333	0.541299
Gm10922	0.51	0.359237
Obox5	0.51	0.743535
Tnc	0.51	0.727509
Gm9125	0.51	0.667913
1700123K08Rik	0.51	0.64963
Gm17615	0.51	0.639314
Ttc16	0.51	0.621156
Slc5a2	0.51	0.589113
Sh3bgr	0.51	0.567191
Gdpd1	0.51	0.54704
Olfr281	0.51	0.530886
Mup1	0.51	0.450302
Gm12887	0.51	0.417169
Slc38a3	0.51	0.719271
Pcdhb21; Pcdhb22	0.51	0.715739
C4bp	0.51	0.710473
Rtca	0.51	0.701794
Olfr1219	0.51	0.697317
Amer2	0.51	0.674029
Tgif2lx2; Tgif2lx1	0.51	0.649935
Defb15	0.51	0.641213
Dio1	0.51	0.639167
1700003H04Rik	0.51	0.608619
H60b; Raet1a; Raet1b; Raet1c; Raet1d; Raet1e	0.51	0.601515
9630041A04Rik	0.51	0.598198
Gm21645	0.51	0.566695
Plxnd1	0.51	0.558111
Esp6; Esp5; Esp6Esp5	0.51	0.517872
Glra4	0.51	0.496252
Gm8165; Gm8161	0.51	0.486459
Grin2b	0.51	0.473307
Gm1661	0.51	0.46942
Fam219b	0.51	0.45375
Gda	0.51	0.362384
Myo16	0.506667	0.710137
Vmn1r238	0.506667	0.531211
Adh6-ps1	0.506667	0.458301
Csmd2os	0.506667	0.425537
Cabp2	0.506667	0.70461
Adamtsl3	0.506667	0.703084
Vmn2r20	0.506667	0.700959
Tm4sf1	0.506667	0.62747
Cd300a	0.506667	0.627428
Lgals7	0.506667	0.620042
A630012P03Rik	0.506667	0.617792
Prune	0.506667	0.59697
Olfr437	0.506667	0.585444
Tmem196	0.506667	0.557592
4930595M18Rik	0.506667	0.553982
Vmn1r28	0.506667	0.550499
Lrif1	0.506667	0.543657
Ermap	0.506667	0.532774
Dfnb59	0.506667	0.529832
LOC380994; LOC100861881	0.506667	0.523058
Olfr430	0.506667	0.466925
Enthd2	0.506667	0.442836
Fgf20; Mir7666	0.506667	0.436439
Elavl2; Mir6402	0.506667	0.430597
Frzb	0.506667	0.421657
Lypd8	0.506667	0.36122
Olfr214	0.506667	0.661285
Chst2	0.506667	0.639651
Socs2	0.506667	0.595361
Gm9839	0.506667	0.551801
Camk1	0.506667	0.540693
Slc12a2	0.506667	0.52077
5730522E02Rik	0.506667	0.518325
Pabpc4l	0.506667	0.458631
Klk1b24	0.506667	0.437872
Vmn1r205; Vmn1r200	0.506667	0.30222
Gm3138	0.506667	0.275021
Vmn1r126	0.506667	0.239643
Gm4214; Gm4175	0.506667	0.239643
Gm4175; Gm4214	0.506667	0.239643
Olfr566	0.503333	0.729534
Arid3c	0.503333	0.692474
Chst7	0.503333	0.661285
Rbmy; Gm21677; Gm21708	0.503333	0.654671
Ctif	0.503333	0.614702
Mertk	0.503333	0.579683
Alb	0.503333	0.579683
Acsm5	0.503333	0.556151
Krtap5-4	0.503333	0.527907
Gm16513; Gm16367	0.503333	0.379237
Olfr1512	0.503333	0.678995
4931440P22Rik	0.503333	0.673259
H2-Pb	0.503333	0.665146
Gng11	0.503333	0.643629
Cyp3a57	0.503333	0.636491
Slc6a15	0.503333	0.620042
Ank3	0.503333	0.545582
Gm11099	0.503333	0.521918
Slc29a4	0.503333	0.491223
Gyltl1b	0.503333	0.422447
Scn7a	0.503333	0.413558
Oit3	0.503333	0.392521
Cd248	0.503333	0.723756
Gm20834	0.503333	0.646144
Stmn3	0.503333	0.621292
Irx3	0.503333	0.598188
Gm17174	0.503333	0.508129
Olfr456	0.503333	0.48807
Olfr492	0.503333	0.406674
Clvs1	0.503333	0.300714
Gm14625	0.503333	0.291238
Coq3	0.5	0.685855
Nudt11	0.5	0.383628
Mrgpra8	0.5	0.694267
Tnk2	0.5	0.56426
Gm20153	0.5	0.512949
Gm10465	0.5	0.710473
Defa24; Defa6	0.5	0.671608
Pnlip	0.5	0.661706
Slc4a11	0.5	0.658418
Ubl4b	0.5	0.652593
Chrm2	0.5	0.648375
1700010B08Rik	0.5	0.647383
Olfr181	0.5	0.647383
Eef2kmt	0.5	0.639314
Tmem151a	0.5	0.639291
Ropn1	0.5	0.62351
Gfra3	0.5	0.623031
Polk	0.5	0.614898
Cdh24	0.5	0.610802
Cldn14	0.5	0.591418
Dtx4	0.5	0.57235
Rab31	0.5	0.553832
Olfr701	0.5	0.552284
Rdh8	0.5	0.543657
Decr2	0.5	0.542706
Krt8	0.5	0.531491
Olfr788	0.5	0.513565
Gm1965	0.5	0.504651
Lrriq3	0.5	0.501449
Exoc3l	0.5	0.501385
Clrn1	0.5	0.496596
Plagl1	0.5	0.46217
Atg14	0.5	0.44522
Vmn2r44	0.5	0.441761
Olfr1281	0.5	0.420794
Best3	0.5	0.39832
[truncated: 20,207 more rows]

[truncated: 3 more sheets: FigS5.CD19+sEV_in vitro, FigS7.CLL cells TR vs TCL1, FigS8.CD19_TR+sEV TRvsTCL1]
